# Supplementary material for: Comprehensive network modeling from single cell RNA sequencing of human and mouse reveals well conserved transcription regulation of hematopoiesis
Source: BMC Genomics. 2020 Dec 29;21(Suppl 11):849. doi: 10.1186/s12864-020-07241-2 (PMC7771096; doi:10.1186/s12864-020-07241-2)
Supplement: Supplementary file 2 — Additional file 2: Table S1. Gene Ontology enrichment analysis results of genes in human, mouse and conserved networks. Degree of homologous genes in networks of human and mouse [file 12864_2020_7241_MOESM2_ESM.xlsx]

## Sheet: topGO_higherDegreeHuman
GOid	goterm	countInteresting	countAll	pvalue
GO:0050684	regulation of mRNA processing	10	46	0.00245425
GO:0006397	mRNA processing	32	248	0.00304054
GO:0002448	mast cell mediated immunity	6	20	0.00335918
GO:0031056	regulation of histone modification	11	56	0.00354082
GO:1901533	negative regulation of hematopoietic progenitor cell differentiation	3	5	0.00424674
GO:1904776	regulation of protein localization to cell cortex	3	5	0.00424674
GO:0036003	positive regulation of transcription from RNA polymerase II promoter in response to stress	4	10	0.0053415
GO:0086064	cell communication by electrical coupling involved in cardiac conduction	4	10	0.0053415
GO:0016575	histone deacetylation	6	22	0.00565513
GO:0010644	cell communication by electrical coupling	4	11	0.00788081
GO:0031063	regulation of histone deacetylation	4	11	0.00788081
GO:0032239	regulation of nucleobase-containing compound transport	3	6	0.00800158
GO:0046831	regulation of RNA export from nucleus	3	6	0.00800158
GO:0072697	protein localization to cell cortex	3	6	0.00800158
GO:1903779	regulation of cardiac conduction	5	17	0.00811166
GO:1903317	regulation of protein maturation	7	31	0.00871189
GO:0008380	RNA splicing	29	237	0.0098786
GO:0003007	heart morphogenesis	9	48	0.0109859
GO:0043094	cellular metabolic compound salvage	4	12	0.0111009
GO:0045747	positive regulation of Notch signaling pathway	4	12	0.0111009
GO:1902275	regulation of chromatin organization	11	65	0.0112699
GO:0001944	vasculature development	24	189	0.0118163
GO:0072358	cardiovascular system development	24	190	0.0125715
GO:0021904	dorsal/ventral neural tube patterning	3	7	0.0131951
GO:0031076	embryonic camera-type eye development	3	7	0.0131951
GO:0006476	protein deacetylation	6	26	0.0133645
GO:0001704	formation of primary germ layer	5	19	0.0133839
GO:0002011	morphogenesis of an epithelial sheet	5	19	0.0133839
GO:0009101	glycoprotein biosynthetic process	13	85	0.0141832
GO:0098659	inorganic cation import across plasma membrane	4	13	0.0150603
GO:0099587	inorganic ion import across plasma membrane	4	13	0.0150603
GO:0009100	glycoprotein metabolic process	15	105	0.0160299
GO:0035601	protein deacylation	6	27	0.0160794
GO:0010923	negative regulation of phosphatase activity	7	35	0.0169965
GO:0097553	calcium ion transmembrane import into cytosol	7	35	0.0169965
GO:0035637	multicellular organismal signaling	6	28	0.0191527
GO:0086065	cell communication involved in cardiac conduction	4	14	0.0198072
GO:0090311	regulation of protein deacetylation	4	14	0.0198072
GO:0035886	vascular smooth muscle cell differentiation	3	8	0.0198997
GO:0060314	regulation of ryanodine-sensitive calcium-release channel activity	3	8	0.0198997
GO:0071280	cellular response to copper ion	3	8	0.0198997
GO:1902176	negative regulation of oxidative stress-induced intrinsic apoptotic signaling pathway	3	8	0.0198997
GO:0072359	circulatory system development	31	274	0.0224037
GO:0036498	IRE1-mediated unfolded protein response	6	29	0.0226037
GO:0070613	regulation of protein processing	6	29	0.0226037
GO:0034976	response to endoplasmic reticulum stress	15	110	0.0236846
GO:0031057	negative regulation of histone modification	4	15	0.0253785
GO:0060402	calcium ion transport into cytosol	7	38	0.0260672
GO:0043393	regulation of protein binding	13	92	0.0260955
GO:0043543	protein acylation	13	92	0.0260955
GO:1901983	regulation of protein acetylation	6	30	0.02645
GO:0001706	endoderm formation	3	9	0.0281424
GO:0006029	proteoglycan metabolic process	3	9	0.0281424
GO:0035987	endodermal cell differentiation	3	9	0.0281424
GO:0045992	negative regulation of embryonic development	3	9	0.0281424
GO:0048483	autonomic nervous system development	3	9	0.0281424
GO:2000737	negative regulation of stem cell differentiation	3	9	0.0281424
GO:0042073	intraciliary transport	5	23	0.0299144
GO:0021915	neural tube development	8	48	0.0312477
GO:0007507	heart development	17	134	0.0315564
GO:0007204	positive regulation of cytosolic calcium ion concentration	9	57	0.0316698
GO:0000381	regulation of alternative mRNA splicing
GO:0006665	sphingolipid metabolic process	9	58	0.0350012
GO:0045995	regulation of embryonic development	6	32	0.0353888
GO:0050848	regulation of calcium-mediated signaling	6	32	0.0353888
GO:0061337	cardiac conduction	5	24	0.0354378
GO:0001832	blastocyst growth	3	10	0.0379142
GO:0003179	heart valve morphogenesis	3	10	0.0379142
GO:0019081	viral translation	3	10	0.0379142
GO:0021532	neural tube patterning	3	10	0.0379142
GO:0031440	regulation of mRNA 3'-end processing	3	10	0.0379142
GO:0042269	regulation of natural killer cell mediated cytotoxicity	3	10	0.0379142
GO:0061384	heart trabecula morphogenesis	3	10	0.0379142
GO:0016331	morphogenesis of embryonic epithelium	7	41	0.037985
GO:0035305	negative regulation of dephosphorylation	7	41	0.037985
GO:0010921	regulation of phosphatase activity	9	59	0.0385664
GO:0019722	calcium-mediated signaling	8	50	0.0388198
GO:0032945	negative regulation of mononuclear cell proliferation	4	17	0.0390897
GO:0046825	regulation of protein export from nucleus	4	17	0.0390897
GO:0048644	muscle organ morphogenesis	4	17	0.0390897
GO:0050672	negative regulation of lymphocyte proliferation	4	17	0.0390897
GO:0009790	embryo development	31	287	0.0394632
GO:0051209	release of sequestered calcium ion into cytosol	6	33	0.0405063
GO:0051282	regulation of sequestering of calcium ion	6	33	0.0405063
GO:0051283	negative regulation of sequestering of calcium ion	6	33	0.0405063
GO:0006486	protein glycosylation	10	69	0.0410799
GO:0043413	macromolecule glycosylation	10	69	0.0410799
GO:0043009	chordate embryonic development	22	192	0.0441292
GO:0070085	glycosylation	10	70	0.0447309
GO:0033044	regulation of chromosome organization	17	140	0.04534
GO:0002279	mast cell activation involved in immune response	4	18	0.0472514
GO:0043303	mast cell degranulation	4	18	0.0472514
GO:0048592	eye morphogenesis	4	18	0.0472514
GO:0098739	import across plasma membrane	4	18	0.0472514
GO:1905268	negative regulation of chromatin organization	4	18	0.0472514
GO:0007229	integrin-mediated signaling pathway	7	43	0.0476475
GO:0060401	cytosolic calcium ion transport	7	43	0.0476475
GO:2000756	regulation of peptidyl-lysine acetylation	5	26	0.0482613
GO:0002320	lymphoid progenitor cell differentiation	3	11	0.0491767
GO:0002715	regulation of natural killer cell mediated immunity	3	11	0.0491767
GO:0009953	dorsal/ventral pattern formation	3	11	0.0491767
GO:0031365	N-terminal protein amino acid modification	3	11	0.0491767
GO:0044319	wound healing
GO:0090504	epiboly	3	11	0.0491767
GO:0090505	epiboly involved in wound healing	3	11	0.0491767
GO:0048729	tissue morphogenesis	23	205	0.0492081
GO:0019932	second-messenger-mediated signaling	11	81	0.0498712
GO:0009792	embryo development ending in birth or egg hatching	22	195	0.0509679
GO:0048646	anatomical structure formation involved in morphogenesis	31	294	0.0519978
GO:0003205	cardiac chamber development	6	35	0.0520841
GO:0098732	macromolecule deacylation	6	35	0.0520841
GO:0000050	urea cycle	2	5	0.0523313
GO:0000097	sulfur amino acid biosynthetic process	2	5	0.0523313
GO:0002418	immune response to tumor cell	2	5	0.0523313
GO:0003209	cardiac atrium morphogenesis	2	5	0.0523313
GO:0003230	cardiac atrium development	2	5	0.0523313
GO:0006883	cellular sodium ion homeostasis	2	5	0.0523313
GO:0009086	methionine biosynthetic process	2	5	0.0523313
GO:0009157	deoxyribonucleoside monophosphate biosynthetic process	2	5	0.0523313
GO:0009162	deoxyribonucleoside monophosphate metabolic process	2	5	0.0523313
GO:0010107	potassium ion import	2	5	0.0523313
GO:0010560	positive regulation of glycoprotein biosynthetic process	2	5	0.0523313
GO:0019627	urea metabolic process	2	5	0.0523313
GO:0021515	cell differentiation in spinal cord	2	5	0.0523313
GO:0022400	regulation of rhodopsin mediated signaling pathway	2	5	0.0523313
GO:0030007	cellular potassium ion homeostasis	2	5	0.0523313
GO:0035739	CD4-positive
GO:0036376	sodium ion export across plasma membrane	2	5	0.0523313
GO:0045472	response to ether	2	5	0.0523313
GO:0045953	negative regulation of natural killer cell mediated cytotoxicity	2	5	0.0523313
GO:0051152	positive regulation of smooth muscle cell differentiation	2	5	0.0523313
GO:0055075	potassium ion homeostasis	2	5	0.0523313
GO:0071941	nitrogen cycle metabolic process	2	5	0.0523313
GO:1901620	regulation of smoothened signaling pathway involved in dorsal/ventral neural tube patterning	2	5	0.0523313
GO:1903020	positive regulation of glycoprotein metabolic process	2	5	0.0523313
GO:1903332	regulation of protein folding	2	5	0.0523313
GO:1905063	regulation of vascular smooth muscle cell differentiation	2	5	0.0523313
GO:1990573	potassium ion import across plasma membrane	2	5	0.0523313
GO:2000144	positive regulation of DNA-templated transcription
GO:2000561	regulation of CD4-positive
GO:2001034	positive regulation of double-strand break repair via nonhomologous end joining	2	5	0.0523313
GO:0035735	intraciliary transport involved in cilium assembly	4	19	0.0562828
GO:0042267	natural killer cell mediated cytotoxicity	4	19	0.0562828
GO:0060840	artery development	4	19	0.0562828
GO:0070664	negative regulation of leukocyte proliferation	4	19	0.0562828
GO:0002009	morphogenesis of an epithelium	21	187	0.0579834
GO:0032091	negative regulation of protein binding	6	36	0.0585561
GO:0051208	sequestering of calcium ion	6	36	0.0585561
GO:0010955	negative regulation of protein processing	3	12	0.0618687
GO:0030194	positive regulation of blood coagulation	3	12	0.0618687
GO:0046827	positive regulation of protein export from nucleus	3	12	0.0618687
GO:0050685	positive regulation of mRNA processing	3	12	0.0618687
GO:0050820	positive regulation of coagulation	3	12	0.0618687
GO:1900048	positive regulation of hemostasis	3	12	0.0618687
GO:1903318	negative regulation of protein maturation	3	12	0.0618687
GO:0006997	nucleus organization	8	55	0.0628316
GO:0010970	transport along microtubule	8	55	0.0628316
GO:0016573	histone acetylation	8	55	0.0628316
GO:0099111	microtubule-based transport	8	55	0.0628316
GO:0001568	blood vessel development	20	178	0.0629712
GO:0035295	tube development	30	288	0.0630621
GO:0032515	negative regulation of phosphoprotein phosphatase activity	5	28	0.0634934
GO:0018394	peptidyl-lysine acetylation	9	65	0.0651597
GO:2001251	negative regulation of chromosome organization	9	65	0.0651597
GO:0001841	neural tube formation	6	37	0.0654877
GO:0008593	regulation of Notch signaling pathway	4	20	0.0661721
GO:0048514	blood vessel morphogenesis	18	158	0.0675041
GO:0051480	regulation of cytosolic calcium ion concentration	9	66	0.0704956
GO:0006643	membrane lipid metabolic process	10	76	0.0712581
GO:0030968	endoplasmic reticulum unfolded protein response	7	47	0.0713224
GO:0035148	tube formation	7	47	0.0713224
GO:0001525	angiogenesis	16	138	0.0720089
GO:0015698	inorganic anion transport	5	29	0.072012
GO:0031060	regulation of histone methylation	5	29	0.072012
GO:0031503	protein-containing complex localization	15	128	0.0741852
GO:0016570	histone modification	18	160	0.074362
GO:0001574	ganglioside biosynthetic process	2	6	0.0744961
GO:0002328	pro-B cell differentiation	2	6	0.0744961
GO:0002347	response to tumor cell	2	6	0.0744961
GO:0002716	negative regulation of natural killer cell mediated immunity	2	6	0.0744961
GO:0003180	aortic valve morphogenesis	2	6	0.0744961
GO:0006534	cysteine metabolic process	2	6	0.0744961
GO:0006555	methionine metabolic process	2	6	0.0744961
GO:0007221	positive regulation of transcription of Notch receptor target	2	6	0.0744961
GO:0007603	phototransduction
GO:0009074	aromatic amino acid family catabolic process	2	6	0.0744961
GO:0010248	establishment or maintenance of transmembrane electrochemical gradient	2	6	0.0744961
GO:0010881	regulation of cardiac muscle contraction by regulation of the release of sequestered calcium ion	2	6	0.0744961
GO:0016056	rhodopsin mediated signaling pathway	2	6	0.0744961
GO:0017062	respiratory chain complex III assembly	2	6	0.0744961
GO:0030166	proteoglycan biosynthetic process	2	6	0.0744961
GO:0031442	positive regulation of mRNA 3'-end processing	2	6	0.0744961
GO:0033688	regulation of osteoblast proliferation	2	6	0.0744961
GO:0034551	mitochondrial respiratory chain complex III assembly	2	6	0.0744961
GO:0035067	negative regulation of histone acetylation	2	6	0.0744961
GO:0043101	purine-containing compound salvage	2	6	0.0744961
GO:0044058	regulation of digestive system process	2	6	0.0744961
GO:0046500	S-adenosylmethionine metabolic process	2	6	0.0744961
GO:0046835	carbohydrate phosphorylation	2	6	0.0744961
GO:0060644	mammary gland epithelial cell differentiation	2	6	0.0744961
GO:0060831	smoothened signaling pathway involved in dorsal/ventral neural tube patterning	2	6	0.0744961
GO:0061158	3'-UTR-mediated mRNA destabilization	2	6	0.0744961
GO:0085029	extracellular matrix assembly	2	6	0.0744961
GO:0140115	export across plasma membrane	2	6	0.0744961
GO:1902074	response to salt	2	6	0.0744961
GO:0031124	mRNA 3'-end processing	8	57	0.0745627
GO:0000132	establishment of mitotic spindle orientation	3	13	0.0759112
GO:0016266	O-glycan processing	3	13	0.0759112
GO:0042130	negative regulation of T cell proliferation	3	13	0.0759112
GO:0048593	camera-type eye morphogenesis	3	13	0.0759112
GO:0048844	artery morphogenesis	3	13	0.0759112
GO:0055008	cardiac muscle tissue morphogenesis	3	13	0.0759112
GO:0061383	trabecula morphogenesis	3	13	0.0759112
GO:1902175	regulation of oxidative stress-induced intrinsic apoptotic signaling pathway	3	13	0.0759112
GO:0006473	protein acetylation	10	77	0.076476
GO:0002228	natural killer cell mediated immunity	4	21	0.0769001
GO:0007498	mesoderm development	4	21	0.0769001
GO:0043666	regulation of phosphoprotein phosphatase activity	7	48	0.0781644
GO:0006396	RNA processing	43	444	0.0799854
GO:0001838	embryonic epithelial tube formation	6	39	0.0807282
GO:0035239	tube morphogenesis	25	239	0.081511
GO:0009887	animal organ morphogenesis	27	263	0.086328
GO:0035303	regulation of dephosphorylation	9	69	0.088095
GO:0006023	aminoglycan biosynthetic process	4	22	0.0884408
GO:0042058	regulation of epidermal growth factor receptor signaling pathway	4	22	0.0884408
GO:0070167	regulation of biomineral tissue development	4	22	0.0884408
GO:0007219	Notch signaling pathway	6	40	0.0890313
GO:0030148	sphingolipid biosynthetic process	6	40	0.0890313
GO:0016569	covalent chromatin modification	18	164	0.089442
GO:0006820	anion transport	14	121	0.0896496
GO:0048024	regulation of mRNA splicing
GO:0006458	'de novo' protein folding	3	14	0.0912123
GO:0007492	endoderm development	3	14	0.0912123
GO:0046688	response to copper ion	3	14	0.0912123
GO:0051294	establishment of spindle orientation	3	14	0.0912123
GO:0060429	epithelium development	34	345	0.0928802
GO:0035967	cellular response to topologically incorrect protein	8	60	0.0944798
GO:0001654	eye development	9	70	0.094493
GO:0048880	sensory system development	9	70	0.094493
GO:0150063	visual system development	9	70	0.094493
GO:1901342	regulation of vasculature development	11	91	0.097607
GO:0072175	epithelial tube formation	6	41	0.097782
GO:0001708	cell fate specification	2	7	0.0990165
GO:0006688	glycosphingolipid biosynthetic process	2	7	0.0990165
GO:0006884	cell volume homeostasis	2	7	0.0990165
GO:0007000	nucleolus organization	2	7	0.0990165
GO:0007028	cytoplasm organization	2	7	0.0990165
GO:0007084	mitotic nuclear envelope reassembly	2	7	0.0990165
GO:0007156	homophilic cell adhesion via plasma membrane adhesion molecules	2	7	0.0990165
GO:0010880	regulation of release of sequestered calcium ion into cytosol by sarcoplasmic reticulum	2	7	0.0990165
GO:0010882	regulation of cardiac muscle contraction by calcium ion signaling	2	7	0.0990165
GO:0030199	collagen fibril organization	2	7	0.0990165
GO:0032688	negative regulation of interferon-beta production	2	7	0.0990165
GO:0036499	PERK-mediated unfolded protein response	2	7	0.0990165
GO:0043496	regulation of protein homodimerization activity	2	7	0.0990165
GO:0048070	regulation of developmental pigmentation	2	7	0.0990165
GO:0050861	positive regulation of B cell receptor signaling pathway	2	7	0.0990165
GO:0071425	hematopoietic stem cell proliferation	2	7	0.0990165
GO:0090239	regulation of histone H4 acetylation	2	7	0.0990165
GO:1901522	positive regulation of transcription from RNA polymerase II promoter involved in cellular response to chemical stimulus	2	7	0.0990165
GO:1903054	negative regulation of extracellular matrix organization	2	7	0.0990165
GO:2000757	negative regulation of peptidyl-lysine acetylation	2	7	0.0990165
GO:2001138	regulation of phospholipid transport	2	7	0.0990165
GO:2001140	positive regulation of phospholipid transport	2	7	0.0990165
GO:0034250	positive regulation of cellular amide metabolic process	10	81	0.0996736
GO:0007423	sensory organ development	12	102	0.100646
GO:0000380	alternative mRNA splicing
GO:0045576	mast cell activation	4	23	0.100762
GO:0032092	positive regulation of protein binding	7	51	0.100898
GO:0034620	cellular response to unfolded protein	7	51	0.100898
GO:0001843	neural tube closure	5	32	0.101085
GO:0031214	biomineral tissue development	5	32	0.101085
GO:0060606	tube closure	5	32	0.101085
GO:1903313	positive regulation of mRNA metabolic process	5	32	0.101085
GO:0030705	cytoskeleton-dependent intracellular transport	8	61	0.101734
GO:0002861	regulation of inflammatory response to antigenic stimulus	3	15	0.107671
GO:0003170	heart valve development	3	15	0.107671
GO:0003208	cardiac ventricle morphogenesis	3	15	0.107671
GO:0051145	smooth muscle cell differentiation	3	15	0.107671
GO:0060415	muscle tissue morphogenesis	3	15	0.107671
GO:0050866	negative regulation of cell activation	8	62	0.109291
GO:0002683	negative regulation of immune system process	18	169	0.1109
GO:0006022	aminoglycan metabolic process	5	33	0.111903
GO:0008277	regulation of G protein-coupled receptor signaling pathway	5	33	0.111903
GO:0035308	negative regulation of protein dephosphorylation	5	33	0.111903
GO:0042157	lipoprotein metabolic process	5	33	0.111903
GO:0016070	RNA metabolic process	128	1493	0.113119
GO:0035065	regulation of histone acetylation	4	24	0.113827
GO:0044070	regulation of anion transport	4	24	0.113827
GO:0071804	cellular potassium ion transport	4	24	0.113827
GO:0071805	potassium ion transmembrane transport	4	24	0.113827
GO:0001889	liver development	8	63	0.117148
GO:0018393	internal peptidyl-lysine acetylation	8	63	0.117148
GO:0002695	negative regulation of leukocyte activation	7	53	0.117853
GO:0051100	negative regulation of binding	7	53	0.117853
GO:0048598	embryonic morphogenesis	14	127	0.120623
GO:0006807	nitrogen compound metabolic process	257	3142	0.122102
GO:0006357	regulation of transcription by RNA polymerase II	58	639	0.122282
GO:0060562	epithelial tube morphogenesis	11	95	0.122453
GO:0035966	response to topologically incorrect protein	9	74	0.122709
GO:0045727	positive regulation of translation	9	74	0.122709
GO:0014020	primary neural tube formation	5	34	0.123253
GO:0046824	positive regulation of nucleocytoplasmic transport	5	34	0.123253
GO:0050868	negative regulation of T cell activation	5	34	0.123253
GO:0014031	mesenchymal cell development	3	16	0.125179
GO:0040001	establishment of mitotic spindle localization	3	16	0.125179
GO:0048016	inositol phosphate-mediated signaling	3	16	0.125179
GO:0051055	negative regulation of lipid biosynthetic process	3	16	0.125179
GO:1900408	negative regulation of cellular response to oxidative stress	3	16	0.125179
GO:1903202	negative regulation of oxidative stress-induced cell death	3	16	0.125179
GO:1903793	positive regulation of anion transport	3	16	0.125179
GO:0006986	response to unfolded protein	8	64	0.1253
GO:0031123	RNA 3'-end processing	8	64	0.1253
GO:0061008	hepaticobiliary system development	8	64	0.1253
GO:0001833	inner cell mass cell proliferation	2	8	0.125389
GO:0001911	negative regulation of leukocyte mediated cytotoxicity	2	8	0.125389
GO:0009584	detection of visible light	2	8	0.125389
GO:0014808	release of sequestered calcium ion into cytosol by sarcoplasmic reticulum	2	8	0.125389
GO:0018195	peptidyl-arginine modification	2	8	0.125389
GO:0030449	regulation of complement activation	2	8	0.125389
GO:0030513	positive regulation of BMP signaling pathway	2	8	0.125389
GO:0033687	osteoblast proliferation	2	8	0.125389
GO:0034204	lipid translocation	2	8	0.125389
GO:0036295	cellular response to increased oxygen levels	2	8	0.125389
GO:0039694	viral RNA genome replication	2	8	0.125389
GO:0040019	positive regulation of embryonic development	2	8	0.125389
GO:0044764	multi-organism cellular process	2	8	0.125389
GO:0045332	phospholipid translocation	2	8	0.125389
GO:0045879	negative regulation of smoothened signaling pathway	2	8	0.125389
GO:0051016	barbed-end actin filament capping	2	8	0.125389
GO:0051085	chaperone cofactor-dependent protein refolding	2	8	0.125389
GO:0051154	negative regulation of striated muscle cell differentiation	2	8	0.125389
GO:0051645	Golgi localization	2	8	0.125389
GO:0055078	sodium ion homeostasis	2	8	0.125389
GO:0060976	coronary vasculature development	2	8	0.125389
GO:0070296	sarcoplasmic reticulum calcium ion transport	2	8	0.125389
GO:0072574	hepatocyte proliferation	2	8	0.125389
GO:0072575	epithelial cell proliferation involved in liver morphogenesis	2	8	0.125389
GO:0072576	liver morphogenesis	2	8	0.125389
GO:0075522	IRES-dependent viral translational initiation	2	8	0.125389
GO:0086004	regulation of cardiac muscle cell contraction	2	8	0.125389
GO:1901685	glutathione derivative metabolic process	2	8	0.125389
GO:1901687	glutathione derivative biosynthetic process	2	8	0.125389
GO:1901984	negative regulation of protein acetylation	2	8	0.125389
GO:1903115	regulation of actin filament-based movement	2	8	0.125389
GO:1903514	release of sequestered calcium ion into cytosol by endoplasmic reticulum	2	8	0.125389
GO:2000257	regulation of protein activation cascade	2	8	0.125389
GO:0051592	response to calcium ion	6	44	0.126631
GO:1901657	glycosyl compound metabolic process	6	44	0.126631
GO:0007611	learning or memory	7	54	0.126853
GO:0007623	circadian rhythm	7	54	0.126853
GO:0003279	cardiac septum development	4	25	0.127594
GO:0010611	regulation of cardiac muscle hypertrophy	4	25	0.127594
GO:0014743	regulation of muscle hypertrophy	4	25	0.127594
GO:0046128	purine ribonucleoside metabolic process	4	25	0.127594
GO:0016071	mRNA metabolic process	43	464	0.134093
GO:1903038	negative regulation of leukocyte cell-cell adhesion	5	35	0.135115
GO:0046467	membrane lipid biosynthetic process	7	55	0.136189
GO:0051250	negative regulation of lymphocyte activation	6	45	0.137075
GO:0006457	protein folding	12	108	0.137424
GO:0016311	dephosphorylation	15	141	0.137887
GO:0071241	cellular response to inorganic substance	9	76	0.13835
GO:0051604	protein maturation	10	87	0.141357
GO:0003231	cardiac ventricle development	4	26	0.142018
GO:0030193	regulation of blood coagulation	4	26	0.142018
GO:0032418	lysosome localization	4	26	0.142018
GO:0033048	negative regulation of mitotic sister chromatid segregation	4	26	0.142018
GO:0071277	cellular response to calcium ion	4	26	0.142018
GO:0072384	organelle transport along microtubule	4	26	0.142018
GO:1900046	regulation of hemostasis	4	26	0.142018
GO:1901184	regulation of ERBB signaling pathway	4	26	0.142018
GO:1901607	alpha-amino acid biosynthetic process	4	26	0.142018
GO:0006475	internal protein amino acid acetylation	8	66	0.142464
GO:0051098	regulation of binding	16	153	0.142909
GO:1903311	regulation of mRNA metabolic process	16	153	0.142909
GO:0003151	outflow tract morphogenesis	3	17	0.143627
GO:0006378	mRNA polyadenylation	3	17	0.143627
GO:0015696	ammonium transport	3	17	0.143627
GO:0018023	peptidyl-lysine trimethylation	3	17	0.143627
GO:0042255	ribosome assembly	3	17	0.143627
GO:0043631	RNA polyadenylation	3	17	0.143627
GO:1901019	regulation of calcium ion transmembrane transporter activity	3	17	0.143627
GO:1902883	negative regulation of response to oxidative stress	3	17	0.143627
GO:0007369	gastrulation	5	36	0.147463
GO:0071482	cellular response to light stimulus	5	36	0.147463
GO:0044272	sulfur compound biosynthetic process	8	67	0.151463
GO:0005975	carbohydrate metabolic process	20	200	0.152603
GO:0001573	ganglioside metabolic process	2	9	0.153173
GO:0002832	negative regulation of response to biotic stimulus	2	9	0.153173
GO:0003091	renal water homeostasis	2	9	0.153173
GO:0003176	aortic valve development	2	9	0.153173
GO:0006337	nucleosome disassembly	2	9	0.153173
GO:0006956	complement activation	2	9	0.153173
GO:0007602	phototransduction	2	9	0.153173
GO:0009048	dosage compensation by inactivation of X chromosome	2	9	0.153173
GO:0009072	aromatic amino acid family metabolic process	2	9	0.153173
GO:0010614	negative regulation of cardiac muscle hypertrophy	2	9	0.153173
GO:0014741	negative regulation of muscle hypertrophy	2	9	0.153173
GO:0019184	nonribosomal peptide biosynthetic process	2	9	0.153173
GO:0031342	negative regulation of cell killing	2	9	0.153173
GO:0032232	negative regulation of actin filament bundle assembly	2	9	0.153173
GO:0033692	cellular polysaccharide biosynthetic process	2	9	0.153173
GO:0034377	plasma lipoprotein particle assembly	2	9	0.153173
GO:0035584	calcium-mediated signaling using intracellular calcium source	2	9	0.153173
GO:0035743	CD4-positive
GO:0046641	positive regulation of alpha-beta T cell proliferation	2	9	0.153173
GO:0051497	negative regulation of stress fiber assembly	2	9	0.153173
GO:0060317	cardiac epithelial to mesenchymal transition	2	9	0.153173
GO:0071732	cellular response to nitric oxide	2	9	0.153173
GO:0086003	cardiac muscle cell contraction	2	9	0.153173
GO:0090075	relaxation of muscle	2	9	0.153173
GO:1902170	cellular response to reactive nitrogen species	2	9	0.153173
GO:1903432	regulation of TORC1 signaling	2	9	0.153173
GO:1903671	negative regulation of sprouting angiogenesis	2	9	0.153173
GO:1904353	regulation of telomere capping	2	9	0.153173
GO:1905314	semi-lunar valve development	2	9	0.153173
GO:0006366	transcription by RNA polymerase II	63	711	0.153921
GO:0035304	regulation of protein dephosphorylation	7	57	0.155834
GO:0003300	cardiac muscle hypertrophy	4	27	0.157052
GO:0008037	cell recognition	4	27	0.157052
GO:0010522	regulation of calcium ion transport into cytosol	4	27	0.157052
GO:0014897	striated muscle hypertrophy	4	27	0.157052
GO:0033046	negative regulation of sister chromatid segregation	4	27	0.157052
GO:0042278	purine nucleoside metabolic process	4	27	0.157052
GO:0046513	ceramide biosynthetic process	4	27	0.157052
GO:0050818	regulation of coagulation	4	27	0.157052
GO:0051985	negative regulation of chromosome segregation	4	27	0.157052
GO:0048568	embryonic organ development	12	111	0.15823
GO:0043484	regulation of RNA splicing	6	47	0.159116
GO:0090092	regulation of transmembrane receptor protein serine/threonine kinase signaling pathway	6	47	0.159116
GO:0006487	protein N-linked glycosylation	5	37	0.160272
GO:0008016	regulation of heart contraction	5	37	0.160272
GO:0008152	metabolic process	283	3501	0.161811
GO:0003281	ventricular septum development	3	18	0.162902
GO:0006942	regulation of striated muscle contraction	3	18	0.162902
GO:0042304	regulation of fatty acid biosynthetic process	3	18	0.162902
GO:0050856	regulation of T cell receptor signaling pathway	3	18	0.162902
GO:0051293	establishment of spindle localization	3	18	0.162902
GO:0055117	regulation of cardiac muscle contraction	3	18	0.162902
GO:0070588	calcium ion transmembrane transport	8	69	0.170256
GO:0098656	anion transmembrane transport	6	48	0.17068
GO:0051346	negative regulation of hydrolase activity	13	124	0.171868
GO:0009653	anatomical structure morphogenesis	62	705	0.172332
GO:0043620	regulation of DNA-templated transcription in response to stress	9	80	0.172513
GO:0006305	DNA alkylation	4	28	0.172645
GO:0006306	DNA methylation	4	28	0.172645
GO:0006497	protein lipidation	4	28	0.172645
GO:0007612	learning	4	28	0.172645
GO:0014896	muscle hypertrophy	4	28	0.172645
GO:0016525	negative regulation of angiogenesis	4	28	0.172645
GO:0035725	sodium ion transmembrane transport	4	28	0.172645
GO:2000181	negative regulation of blood vessel morphogenesis	4	28	0.172645
GO:0071704	organic substance metabolic process	273	3375	0.173327
GO:0006672	ceramide metabolic process	5	38	0.173513
GO:0045446	endothelial cell differentiation	5	38	0.173513
GO:0010467	gene expression	151	1813	0.177081
GO:0048511	rhythmic process	8	70	0.180032
GO:0007549	dosage compensation	2	10	0.181988
GO:0010661	positive regulation of muscle cell apoptotic process	2	10	0.181988
GO:0016578	histone deubiquitination	2	10	0.181988
GO:0017145	stem cell division	2	10	0.181988
GO:0031468	nuclear envelope reassembly	2	10	0.181988
GO:0031498	chromatin disassembly	2	10	0.181988
GO:0033120	positive regulation of RNA splicing	2	10	0.181988
GO:0035904	aorta development	2	10	0.181988
GO:0042220	response to cocaine	2	10	0.181988
GO:0043277	apoptotic cell clearance	2	10	0.181988
GO:0043954	cellular component maintenance	2	10	0.181988
GO:0050860	negative regulation of T cell receptor signaling pathway	2	10	0.181988
GO:0051150	regulation of smooth muscle cell differentiation	2	10	0.181988
GO:0051571	positive regulation of histone H3-K4 methylation	2	10	0.181988
GO:0055010	ventricular cardiac muscle tissue morphogenesis	2	10	0.181988
GO:0065005	protein-lipid complex assembly	2	10	0.181988
GO:0071731	response to nitric oxide	2	10	0.181988
GO:1902893	regulation of pri-miRNA transcription by RNA polymerase II	2	10	0.181988
GO:2001032	regulation of double-strand break repair via nonhomologous end joining	2	10	0.181988
GO:0009888	tissue development	48	538	0.18204
GO:0031333	negative regulation of protein complex assembly	6	49	0.182583
GO:0046822	regulation of nucleocytoplasmic transport	6	49	0.182583
GO:0001570	vasculogenesis	3	19	0.182893
GO:0006805	xenobiotic metabolic process	3	19	0.182893
GO:0009581	detection of external stimulus	3	19	0.182893
GO:0031062	positive regulation of histone methylation	3	19	0.182893
GO:0048704	embryonic skeletal system morphogenesis	3	19	0.182893
GO:0090303	positive regulation of wound healing	3	19	0.182893
GO:1900026	positive regulation of substrate adhesion-dependent cell spreading	3	19	0.182893
GO:0051252	regulation of RNA metabolic process	89	1041	0.184675
GO:0007596	blood coagulation	13	126	0.18645
GO:0050817	coagulation	13	126	0.18645
GO:1903707	negative regulation of hemopoiesis	7	60	0.187558
GO:0007338	single fertilization	4	29	0.188746
GO:0030048	actin filament-based movement	4	29	0.188746
GO:0031341	regulation of cell killing	4	29	0.188746
GO:0006479	protein methylation	8	71	0.190048
GO:0008213	protein alkylation	8	71	0.190048
GO:0045765	regulation of angiogenesis	9	82	0.190934
GO:0031323	regulation of cellular metabolic process	149	1794	0.191664
GO:0007599	hemostasis	13	127	0.193957
GO:0048562	embryonic organ morphogenesis	6	50	0.194805
GO:0071466	cellular response to xenobiotic stimulus	6	50	0.194805
GO:1901566	organonitrogen compound biosynthetic process	71	823	0.196722
GO:0051168	nuclear export	11	105	0.198171
GO:0044238	primary metabolic process	265	3281	0.198567
GO:0016051	carbohydrate biosynthetic process	7	61	0.198683
GO:0043010	camera-type eye development	7	61	0.198683
GO:0007018	microtubule-based movement	8	72	0.200294
GO:0060047	heart contraction	5	40	0.201176
GO:0002768	immune response-regulating cell surface receptor signaling pathway	17	174	0.202463
GO:0042060	wound healing	17	174	0.202463
GO:0002920	regulation of humoral immune response	3	20	0.203491
GO:0006687	glycosphingolipid metabolic process	3	20	0.203491
GO:0006911	phagocytosis
GO:0008631	intrinsic apoptotic signaling pathway in response to oxidative stress	3	20	0.203491
GO:0009582	detection of abiotic stimulus	3	20	0.203491
GO:0042982	amyloid precursor protein metabolic process	3	20	0.203491
GO:0006813	potassium ion transport	4	30	0.205303
GO:0007173	epidermal growth factor receptor signaling pathway	4	30	0.205303
GO:0008652	cellular amino acid biosynthetic process	4	30	0.205303
GO:0009119	ribonucleoside metabolic process	4	30	0.205303
GO:0015748	organophosphate ester transport	4	30	0.205303
GO:0042158	lipoprotein biosynthetic process	4	30	0.205303
GO:0042752	regulation of circadian rhythm	4	30	0.205303
GO:0048709	oligodendrocyte differentiation	4	30	0.205303
GO:1901343	negative regulation of vasculature development	4	30	0.205303
GO:0003158	endothelium development	6	51	0.207326
GO:0008584	male gonad development	6	51	0.207326
GO:0035264	multicellular organism growth	6	51	0.207326
GO:0071248	cellular response to metal ion	7	62	0.21006
GO:0003229	ventricular cardiac muscle tissue development	2	11	0.211502
GO:0009067	aspartate family amino acid biosynthetic process	2	11	0.211502
GO:0009200	deoxyribonucleoside triphosphate metabolic process	2	11	0.211502
GO:0009583	detection of light stimulus	2	11	0.211502
GO:0010559	regulation of glycoprotein biosynthetic process	2	11	0.211502
GO:0021545	cranial nerve development	2	11	0.211502
GO:0030510	regulation of BMP signaling pathway	2	11	0.211502
GO:0032986	protein-DNA complex disassembly	2	11	0.211502
GO:0033762	response to glucagon	2	11	0.211502
GO:0038202	TORC1 signaling	2	11	0.211502
GO:0048713	regulation of oligodendrocyte differentiation	2	11	0.211502
GO:0051084	'de novo' posttranslational protein folding	2	11	0.211502
GO:0070169	positive regulation of biomineral tissue development	2	11	0.211502
GO:0071827	plasma lipoprotein particle organization	2	11	0.211502
GO:0086001	cardiac muscle cell action potential	2	11	0.211502
GO:2000142	regulation of DNA-templated transcription
GO:2000781	positive regulation of double-strand break repair	2	11	0.211502
GO:0051235	maintenance of location	11	107	0.215402
GO:0015850	organic hydroxy compound transport	5	41	0.215536
GO:0046546	development of primary male sexual characteristics	6	52	0.220125
GO:0006351	transcription
GO:0008406	gonad development	8	74	0.221431
GO:0019827	stem cell population maintenance	7	63	0.221674
GO:0002831	regulation of response to biotic stimulus	4	31	0.222264
GO:0045839	negative regulation of mitotic nuclear division	4	31	0.222264
GO:0002183	cytoplasmic translational initiation	3	21	0.224589
GO:0006024	glycosaminoglycan biosynthetic process	3	21	0.224589
GO:0010812	negative regulation of cell-substrate adhesion	3	21	0.224589
GO:0018196	peptidyl-asparagine modification	3	21	0.224589
GO:0018279	protein N-linked glycosylation via asparagine	3	21	0.224589
GO:0051279	regulation of release of sequestered calcium ion into cytosol	3	21	0.224589
GO:0051653	spindle localization	3	21	0.224589
GO:0060048	cardiac muscle contraction	3	21	0.224589
GO:0061077	chaperone-mediated protein folding	3	21	0.224589
GO:0090101	negative regulation of transmembrane receptor protein serine/threonine kinase signaling pathway	3	21	0.224589
GO:0043414	macromolecule methylation	10	97	0.22739
GO:0043170	macromolecule metabolic process	230	2841	0.229578
GO:0003015	heart process	5	42	0.230207
GO:0009116	nucleoside metabolic process	5	42	0.230207
GO:0097327	response to antineoplastic agent	5	42	0.230207
GO:1902904	negative regulation of supramolecular fiber organization	5	42	0.230207
GO:0001906	cell killing	6	53	0.233181
GO:0098727	maintenance of cell number	7	64	0.23351
GO:0051253	negative regulation of RNA metabolic process	35	394	0.236986
GO:0044057	regulation of system process	12	121	0.237941
GO:0030203	glycosaminoglycan metabolic process	4	32	0.239575
GO:0051099	positive regulation of binding	9	87	0.24039
GO:0001732	formation of cytoplasmic translation initiation complex	2	12	0.241429
GO:0002863	positive regulation of inflammatory response to antigenic stimulus	2	12	0.241429
GO:0007632	visual behavior	2	12	0.241429
GO:0009311	oligosaccharide metabolic process	2	12	0.241429
GO:0010288	response to lead ion	2	12	0.241429
GO:0030104	water homeostasis	2	12	0.241429
GO:0030195	negative regulation of blood coagulation	2	12	0.241429
GO:0032469	endoplasmic reticulum calcium ion homeostasis	2	12	0.241429
GO:0034656	nucleobase-containing small molecule catabolic process	2	12	0.241429
GO:0045824	negative regulation of innate immune response	2	12	0.241429
GO:0045843	negative regulation of striated muscle tissue development	2	12	0.241429
GO:0046640	regulation of alpha-beta T cell proliferation	2	12	0.241429
GO:0050849	negative regulation of calcium-mediated signaling	2	12	0.241429
GO:0050891	multicellular organismal water homeostasis	2	12	0.241429
GO:0060412	ventricular septum morphogenesis	2	12	0.241429
GO:0061157	mRNA destabilization	2	12	0.241429
GO:0061614	pri-miRNA transcription by RNA polymerase II	2	12	0.241429
GO:0071825	protein-lipid complex subunit organization	2	12	0.241429
GO:0072376	protein activation cascade	2	12	0.241429
GO:0090218	positive regulation of lipid kinase activity	2	12	0.241429
GO:1900047	negative regulation of hemostasis	2	12	0.241429
GO:1902475	L-alpha-amino acid transmembrane transport	2	12	0.241429
GO:1903018	regulation of glycoprotein metabolic process	2	12	0.241429
GO:1904646	cellular response to amyloid-beta	2	12	0.241429
GO:0043618	regulation of transcription from RNA polymerase II promoter in response to stress	8	76	0.243353
GO:0045892	negative regulation of transcription
GO:0097659	nucleic acid-templated transcription	87	1036	0.244457
GO:0043500	muscle adaptation	5	43	0.245157
GO:0098869	cellular oxidant detoxification	5	43	0.245157
GO:0007094	mitotic spindle assembly checkpoint	3	22	0.246087
GO:0009247	glycolipid biosynthetic process	3	22	0.246087
GO:0015914	phospholipid transport	3	22	0.246087
GO:0031577	spindle checkpoint	3	22	0.246087
GO:0032922	circadian regulation of gene expression	3	22	0.246087
GO:0071173	spindle assembly checkpoint	3	22	0.246087
GO:0071174	mitotic spindle checkpoint	3	22	0.246087
GO:0072347	response to anesthetic	3	22	0.246087
GO:1903036	positive regulation of response to wounding	3	22	0.246087
GO:0006611	protein export from nucleus	10	99	0.24667
GO:0007050	cell cycle arrest	10	99	0.24667
GO:0022618	ribonucleoprotein complex assembly	10	99	0.24667
GO:0007610	behavior	12	122	0.246675
GO:0019953	sexual reproduction	20	216	0.247733
GO:0006355	regulation of transcription
GO:0001501	skeletal system development	11	111	0.251609
GO:0045137	development of primary sexual characteristics	8	77	0.254578
GO:1903506	regulation of nucleic acid-templated transcription	80	952	0.254936
GO:0050854	regulation of antigen receptor-mediated signaling pathway	4	33	0.257185
GO:0051784	negative regulation of nuclear division	4	33	0.257185
GO:0000377	RNA splicing
GO:0000398	mRNA splicing
GO:0003002	regionalization	6	55	0.259976
GO:0008643	carbohydrate transport	5	44	0.260352
GO:0010634	positive regulation of epithelial cell migration	5	44	0.260352
GO:0006470	protein dephosphorylation	11	112	0.260986
GO:2001141	regulation of RNA biosynthetic process	80	954	0.26185
GO:0032774	RNA biosynthetic process	87	1042	0.264371
GO:0010038	response to metal ion	12	124	0.26449
GO:0048589	developmental growth	16	171	0.264666
GO:0001910	regulation of leukocyte mediated cytotoxicity	3	23	0.267885
GO:0006998	nuclear envelope organization	3	23	0.267885
GO:0019217	regulation of fatty acid metabolic process	3	23	0.267885
GO:0030032	lamellipodium assembly	3	23	0.267885
GO:0030282	bone mineralization	3	23	0.267885
GO:0042398	cellular modified amino acid biosynthetic process	3	23	0.267885
GO:0000271	polysaccharide biosynthetic process	2	13	0.271523
GO:0002902	regulation of B cell apoptotic process	2	13	0.271523
GO:0003073	regulation of systemic arterial blood pressure	2	13	0.271523
GO:0007585	respiratory gaseous exchange	2	13	0.271523
GO:0016233	telomere capping	2	13	0.271523
GO:0021955	central nervous system neuron axonogenesis	2	13	0.271523
GO:0033194	response to hydroperoxide	2	13	0.271523
GO:0036296	response to increased oxygen levels	2	13	0.271523
GO:0042059	negative regulation of epidermal growth factor receptor signaling pathway	2	13	0.271523
GO:0043276	anoikis	2	13	0.271523
GO:0044068	modulation by symbiont of host cellular process	2	13	0.271523
GO:0045655	regulation of monocyte differentiation	2	13	0.271523
GO:0048635	negative regulation of muscle organ development	2	13	0.271523
GO:0050779	RNA destabilization	2	13	0.271523
GO:0050819	negative regulation of coagulation	2	13	0.271523
GO:0051148	negative regulation of muscle cell differentiation	2	13	0.271523
GO:0051642	centrosome localization	2	13	0.271523
GO:0060563	neuroepithelial cell differentiation	2	13	0.271523
GO:0071392	cellular response to estradiol stimulus	2	13	0.271523
GO:0099072	regulation of postsynaptic membrane neurotransmitter receptor levels	2	13	0.271523
GO:0110111	negative regulation of animal organ morphogenesis	2	13	0.271523
GO:1901862	negative regulation of muscle tissue development	2	13	0.271523
GO:1902991	regulation of amyloid precursor protein catabolic process	2	13	0.271523
GO:1904645	response to amyloid-beta	2	13	0.271523
GO:1905521	regulation of macrophage migration	2	13	0.271523
GO:0044237	cellular metabolic process	269	3359	0.273177
GO:0001558	regulation of cell growth	12	125	0.27356
GO:0051147	regulation of muscle cell differentiation	6	56	0.273671
GO:0006368	transcription elongation from RNA polymerase II promoter	4	34	0.275042
GO:0021953	central nervous system neuron differentiation	4	34	0.275042
GO:0044728	DNA methylation or demethylation	4	34	0.275042
GO:0045454	cell redox homeostasis	4	34	0.275042
GO:1903169	regulation of calcium ion transmembrane transport	4	34	0.275042
GO:2001022	positive regulation of response to DNA damage stimulus	4	34	0.275042
GO:0098754	detoxification	5	45	0.275762
GO:1990748	cellular detoxification	5	45	0.275762
GO:0038093	Fc receptor signaling pathway	11	114	0.280084
GO:0065003	protein-containing complex assembly	61	723	0.280814
GO:0007389	pattern specification process	7	68	0.282746
GO:0050890	cognition	7	68	0.282746
GO:0051171	regulation of nitrogen compound metabolic process	138	1690	0.286714
GO:0046661	male sex differentiation	6	57	0.287535
GO:0042110	T cell activation	17	186	0.288517
GO:0000375	RNA splicing
GO:0006405	RNA export from nucleus	8	80	0.289157
GO:0002437	inflammatory response to antigenic stimulus	3	24	0.289894
GO:0006342	chromatin silencing	3	24	0.289894
GO:0006493	protein O-linked glycosylation	3	24	0.289894
GO:0035019	somatic stem cell population maintenance	3	24	0.289894
GO:0045841	negative regulation of mitotic metaphase/anaphase transition	3	24	0.289894
GO:0070059	intrinsic apoptotic signaling pathway in response to endoplasmic reticulum stress	3	24	0.289894
GO:0099024	plasma membrane invagination	3	24	0.289894
GO:0106027	neuron projection organization	3	24	0.289894
GO:1902100	negative regulation of metaphase/anaphase transition of cell cycle	3	24	0.289894
GO:1903201	regulation of oxidative stress-induced cell death	3	24	0.289894
GO:1905819	negative regulation of chromosome separation	3	24	0.289894
GO:2000816	negative regulation of mitotic sister chromatid separation	3	24	0.289894
GO:2001257	regulation of cation channel activity	3	24	0.289894
GO:0034645	cellular macromolecule biosynthetic process	130	1590	0.289945
GO:0043524	negative regulation of neuron apoptotic process	5	46	0.291354
GO:0080090	regulation of primary metabolic process	141	1730	0.292994
GO:0009566	fertilization	4	35	0.293097
GO:0031623	receptor internalization	4	35	0.293097
GO:0036503	ERAD pathway	4	35	0.293097
GO:0043279	response to alkaloid	4	35	0.293097
GO:0060359	response to ammonium ion	4	35	0.293097
GO:0031399	regulation of protein modification process	48	565	0.293119
GO:0030855	epithelial cell differentiation	15	163	0.29552
GO:0006816	calcium ion transport	10	104	0.297148
GO:0010468	regulation of gene expression	111	1353	0.297917
GO:0003008	system process	30	345	0.299358
GO:0009410	response to xenobiotic stimulus	8	81	0.300942
GO:0032388	positive regulation of intracellular transport	8	81	0.300942
GO:0016485	protein processing	6	58	0.301544
GO:0042742	defense response to bacterium	6	58	0.301544
GO:0000096	sulfur amino acid metabolic process	2	14	0.301575
GO:0002027	regulation of heart rate	2	14	0.301575
GO:0002082	regulation of oxidative phosphorylation	2	14	0.301575
GO:0002707	negative regulation of lymphocyte mediated immunity	2	14	0.301575
GO:0006851	mitochondrial calcium ion transmembrane transport	2	14	0.301575
GO:0014032	neural crest cell development	2	14	0.301575
GO:0017004	cytochrome complex assembly	2	14	0.301575
GO:0034629	cellular protein-containing complex localization	2	14	0.301575
GO:0034637	cellular carbohydrate biosynthetic process	2	14	0.301575
GO:0035050	embryonic heart tube development	2	14	0.301575
GO:0045933	positive regulation of muscle contraction	2	14	0.301575
GO:0046633	alpha-beta T cell proliferation	2	14	0.301575
GO:0050858	negative regulation of antigen receptor-mediated signaling pathway	2	14	0.301575
GO:0051569	regulation of histone H3-K4 methylation	2	14	0.301575
GO:0051570	regulation of histone H3-K9 methylation	2	14	0.301575
GO:0051693	actin filament capping	2	14	0.301575
GO:0060993	kidney morphogenesis	2	14	0.301575
GO:0061842	microtubule organizing center localization	2	14	0.301575
GO:0070207	protein homotrimerization	2	14	0.301575
GO:0071549	cellular response to dexamethasone stimulus	2	14	0.301575
GO:1903053	regulation of extracellular matrix organization	2	14	0.301575
GO:0006875	cellular metal ion homeostasis	13	140	0.302559
GO:1903522	regulation of blood circulation	5	47	0.307096
GO:0010506	regulation of autophagy	10	105	0.307566
GO:0048863	stem cell differentiation	10	105	0.307566
GO:0006406	mRNA export from nucleus	7	70	0.30827
GO:0071427	mRNA-containing ribonucleoprotein complex export from nucleus	7	70	0.30827
GO:0009059	macromolecule biosynthetic process	134	1647	0.310149
GO:0006937	regulation of muscle contraction	4	36	0.311302
GO:0033047	regulation of mitotic sister chromatid segregation	4	36	0.311302
GO:0043502	regulation of muscle adaptation	4	36	0.311302
GO:0090596	sensory organ morphogenesis	4	36	0.311302
GO:0010660	regulation of muscle cell apoptotic process	3	25	0.312025
GO:0017015	regulation of transforming growth factor beta receptor signaling pathway	3	25	0.312025
GO:0032206	positive regulation of telomere maintenance	3	25	0.312025
GO:0032272	negative regulation of protein polymerization	3	25	0.312025
GO:0048146	positive regulation of fibroblast proliferation	3	25	0.312025
GO:0048706	embryonic skeletal system development	3	25	0.312025
GO:1903510	mucopolysaccharide metabolic process	3	25	0.312025
GO:1903670	regulation of sprouting angiogenesis	3	25	0.312025
GO:0051017	actin filament bundle assembly	6	59	0.315677
GO:0061572	actin filament bundle organization	6	59	0.315677
GO:1904018	positive regulation of vasculature development	6	59	0.315677
GO:0070838	divalent metal ion transport	11	118	0.319451
GO:0072511	divalent inorganic cation transport	11	118	0.319451
GO:0002429	immune response-activating cell surface receptor signaling pathway	15	166	0.320591
GO:0050877	nervous system process	15	166	0.320591
GO:0044703	multi-organism reproductive process	23	263	0.320762
GO:0090257	regulation of muscle system process	7	71	0.321201
GO:0031324	negative regulation of cellular metabolic process	65	783	0.32257
GO:0030010	establishment of cell polarity	5	48	0.322959
GO:2001243	negative regulation of intrinsic apoptotic signaling pathway	5	48	0.322959
GO:0007162	negative regulation of cell adhesion	8	83	0.324822
GO:1902679	negative regulation of RNA biosynthetic process	31	362	0.326884
GO:1903507	negative regulation of nucleic acid-templated transcription	31	362	0.326884
GO:0050852	T cell receptor signaling pathway	9	95	0.32718
GO:0051129	negative regulation of cellular component organization	23	264	0.327534
GO:0071826	ribonucleoprotein complex subunit organization	10	107	0.328657
GO:0006664	glycolipid metabolic process	4	37	0.329608
GO:0010508	positive regulation of autophagy	4	37	0.329608
GO:0070527	platelet aggregation	4	37	0.329608
GO:1905897	regulation of response to endoplasmic reticulum stress	4	37	0.329608
GO:0006403	RNA localization	12	131	0.329857
GO:0060485	mesenchyme development	6	60	0.329913
GO:2000112	regulation of cellular macromolecule biosynthetic process	91	1111	0.330995
GO:0001953	negative regulation of cell-matrix adhesion	2	15	0.331406
GO:0003333	amino acid transmembrane transport	2	15	0.331406
GO:0006450	regulation of translational fidelity	2	15	0.331406
GO:0008334	histone mRNA metabolic process	2	15	0.331406
GO:0010458	exit from mitosis	2	15	0.331406
GO:0014033	neural crest cell differentiation	2	15	0.331406
GO:0015807	L-amino acid transport	2	15	0.331406
GO:0016239	positive regulation of macroautophagy	2	15	0.331406
GO:0019748	secondary metabolic process	2	15	0.331406
GO:0030835	negative regulation of actin filament depolymerization	2	15	0.331406
GO:0032480	negative regulation of type I interferon production	2	15	0.331406
GO:0032964	collagen biosynthetic process	2	15	0.331406
GO:0033173	calcineurin-NFAT signaling cascade	2	15	0.331406
GO:0042149	cellular response to glucose starvation	2	15	0.331406
GO:0042246	tissue regeneration	2	15	0.331406
GO:0045601	regulation of endothelial cell differentiation	2	15	0.331406
GO:0048066	developmental pigmentation	2	15	0.331406
GO:0050857	positive regulation of antigen receptor-mediated signaling pathway	2	15	0.331406
GO:0061082	myeloid leukocyte cytokine production	2	15	0.331406
GO:0070884	regulation of calcineurin-NFAT signaling cascade	2	15	0.331406
GO:0071320	cellular response to cAMP	2	15	0.331406
GO:0097035	regulation of membrane lipid distribution	2	15	0.331406
GO:0097720	calcineurin-mediated signaling	2	15	0.331406
GO:0106056	regulation of calcineurin-mediated signaling	2	15	0.331406
GO:0120163	negative regulation of cold-induced thermogenesis	2	15	0.331406
GO:1901185	negative regulation of ERBB signaling pathway	2	15	0.331406
GO:1901998	toxin transport	2	15	0.331406
GO:1904292	regulation of ERAD pathway	2	15	0.331406
GO:0002065	columnar/cuboidal epithelial cell differentiation	3	26	0.3342
GO:0003206	cardiac chamber morphogenesis	3	26	0.3342
GO:0010324	membrane invagination	3	26	0.3342
GO:0010657	muscle cell apoptotic process	3	26	0.3342
GO:0032963	collagen metabolic process	3	26	0.3342
GO:0055088	lipid homeostasis	3	26	0.3342
GO:0097006	regulation of plasma lipoprotein particle levels	3	26	0.3342
GO:0098742	cell-cell adhesion via plasma-membrane adhesion molecules	3	26	0.3342
GO:1900024	regulation of substrate adhesion-dependent cell spreading	3	26	0.3342
GO:1903844	regulation of cellular response to transforming growth factor beta stimulus	3	26	0.3342
GO:0002070	epithelial cell maturation	1	5	0.335401
GO:0002323	natural killer cell activation involved in immune response	1	5	0.335401
GO:0002551	mast cell chemotaxis	1	5	0.335401
GO:0002717	positive regulation of natural killer cell mediated immunity	1	5	0.335401
GO:0003016	respiratory system process	1	5	0.335401
GO:0003198	epithelial to mesenchymal transition involved in endocardial cushion formation	1	5	0.335401
GO:0003203	endocardial cushion morphogenesis	1	5	0.335401
GO:0003222	ventricular trabecula myocardium morphogenesis	1	5	0.335401
GO:0003272	endocardial cushion formation	1	5	0.335401
GO:0006063	uronic acid metabolic process	1	5	0.335401
GO:0006265	DNA topological change	1	5	0.335401
GO:0006474	N-terminal protein amino acid acetylation	1	5	0.335401
GO:0006516	glycoprotein catabolic process	1	5	0.335401
GO:0006560	proline metabolic process	1	5	0.335401
GO:0007616	long-term memory	1	5	0.335401
GO:0009312	oligosaccharide biosynthetic process	1	5	0.335401
GO:0009404	toxin metabolic process	1	5	0.335401
GO:0010623	programmed cell death involved in cell development	1	5	0.335401
GO:0010649	regulation of cell communication by electrical coupling	1	5	0.335401
GO:0010894	negative regulation of steroid biosynthetic process	1	5	0.335401
GO:0015872	dopamine transport	1	5	0.335401
GO:0019432	triglyceride biosynthetic process	1	5	0.335401
GO:0019585	glucuronate metabolic process	1	5	0.335401
GO:0019835	cytolysis	1	5	0.335401
GO:0019934	cGMP-mediated signaling	1	5	0.335401
GO:0021670	lateral ventricle development	1	5	0.335401
GO:0030174	regulation of DNA-dependent DNA replication initiation	1	5	0.335401
GO:0030201	heparan sulfate proteoglycan metabolic process	1	5	0.335401
GO:0030488	tRNA methylation	1	5	0.335401
GO:0030514	negative regulation of BMP signaling pathway	1	5	0.335401
GO:0030948	negative regulation of vascular endothelial growth factor receptor signaling pathway	1	5	0.335401
GO:0031953	negative regulation of protein autophosphorylation	1	5	0.335401
GO:0032354	response to follicle-stimulating hormone	1	5	0.335401
GO:0033189	response to vitamin A	1	5	0.335401
GO:0033483	gas homeostasis	1	5	0.335401
GO:0034091	regulation of maintenance of sister chromatid cohesion	1	5	0.335401
GO:0034182	regulation of maintenance of mitotic sister chromatid cohesion	1	5	0.335401
GO:0034379	very-low-density lipoprotein particle assembly	1	5	0.335401
GO:0035089	establishment of apical/basal cell polarity	1	5	0.335401
GO:0035520	monoubiquitinated protein deubiquitination	1	5	0.335401
GO:0035994	response to muscle stretch	1	5	0.335401
GO:0035999	tetrahydrofolate interconversion	1	5	0.335401
GO:0043922	negative regulation by host of viral transcription	1	5	0.335401
GO:0044531	modulation of programmed cell death in other organism	1	5	0.335401
GO:0044532	modulation of apoptotic process in other organism	1	5	0.335401
GO:0045059	positive thymic T cell selection	1	5	0.335401
GO:0045198	establishment of epithelial cell apical/basal polarity	1	5	0.335401
GO:0045822	negative regulation of heart contraction	1	5	0.335401
GO:0045823	positive regulation of heart contraction	1	5	0.335401
GO:0045939	negative regulation of steroid metabolic process	1	5	0.335401
GO:0045954	positive regulation of natural killer cell mediated cytotoxicity	1	5	0.335401
GO:0046337	phosphatidylethanolamine metabolic process	1	5	0.335401
GO:0046689	response to mercury ion	1	5	0.335401
GO:0048227	plasma membrane to endosome transport	1	5	0.335401
GO:0048286	lung alveolus development	1	5	0.335401
GO:0050982	detection of mechanical stimulus	1	5	0.335401
GO:0051096	positive regulation of helicase activity	1	5	0.335401
GO:0051683	establishment of Golgi localization	1	5	0.335401
GO:0052040	modulation by symbiont of host programmed cell death	1	5	0.335401
GO:0052248	modulation of programmed cell death in other organism involved in symbiotic interaction	1	5	0.335401
GO:0052433	modulation by organism of apoptotic process in other organism involved in symbiotic interaction	1	5	0.335401
GO:0060253	negative regulation of glial cell proliferation	1	5	0.335401
GO:0060343	trabecula formation	1	5	0.335401
GO:0060374	mast cell differentiation	1	5	0.335401
GO:0060439	trachea morphogenesis	1	5	0.335401
GO:0060487	lung epithelial cell differentiation	1	5	0.335401
GO:0060767	epithelial cell proliferation involved in prostate gland development	1	5	0.335401
GO:0060768	regulation of epithelial cell proliferation involved in prostate gland development	1	5	0.335401
GO:0060795	cell fate commitment involved in formation of primary germ layer	1	5	0.335401
GO:0061042	vascular wound healing	1	5	0.335401
GO:0061162	establishment of monopolar cell polarity	1	5	0.335401
GO:0061311	cell surface receptor signaling pathway involved in heart development	1	5	0.335401
GO:0061323	cell proliferation involved in heart morphogenesis	1	5	0.335401
GO:0061339	establishment or maintenance of monopolar cell polarity	1	5	0.335401
GO:0070278	extracellular matrix constituent secretion	1	5	0.335401
GO:0070358	actin polymerization-dependent cell motility	1	5	0.335401
GO:0071108	protein K48-linked deubiquitination	1	5	0.335401
GO:0071371	cellular response to gonadotropin stimulus	1	5	0.335401
GO:0071404	cellular response to low-density lipoprotein particle stimulus	1	5	0.335401
GO:0071472	cellular response to salt stress	1	5	0.335401
GO:0071493	cellular response to UV-B	1	5	0.335401
GO:0075525	viral translational termination-reinitiation	1	5	0.335401
GO:0086011	membrane repolarization during action potential	1	5	0.335401
GO:0086013	membrane repolarization during cardiac muscle cell action potential	1	5	0.335401
GO:0090051	negative regulation of cell migration involved in sprouting angiogenesis	1	5	0.335401
GO:0090085	regulation of protein deubiquitination	1	5	0.335401
GO:0090666	scaRNA localization to Cajal body	1	5	0.335401
GO:0097201	negative regulation of transcription from RNA polymerase II promoter in response to stress	1	5	0.335401
GO:0099515	actin filament-based transport	1	5	0.335401
GO:0099632	protein transport within plasma membrane	1	5	0.335401
GO:0099637	neurotransmitter receptor transport	1	5	0.335401
GO:0150079	negative regulation of neuroinflammatory response	1	5	0.335401
GO:1900102	negative regulation of endoplasmic reticulum unfolded protein response	1	5	0.335401
GO:1900112	regulation of histone H3-K9 trimethylation	1	5	0.335401
GO:1901658	glycosyl compound catabolic process	1	5	0.335401
GO:1901844	regulation of cell communication by electrical coupling involved in cardiac conduction	1	5	0.335401
GO:1901857	positive regulation of cellular respiration	1	5	0.335401
GO:1902306	negative regulation of sodium ion transmembrane transport	1	5	0.335401
GO:1902337	regulation of apoptotic process involved in morphogenesis	1	5	0.335401
GO:1902339	positive regulation of apoptotic process involved in morphogenesis	1	5	0.335401
GO:1902950	regulation of dendritic spine maintenance	1	5	0.335401
GO:1903862	positive regulation of oxidative phosphorylation	1	5	0.335401
GO:1904294	positive regulation of ERAD pathway	1	5	0.335401
GO:1904747	positive regulation of apoptotic process involved in development	1	5	0.335401
GO:1904748	regulation of apoptotic process involved in development	1	5	0.335401
GO:2000136	regulation of cell proliferation involved in heart morphogenesis	1	5	0.335401
GO:2000345	regulation of hepatocyte proliferation	1	5	0.335401
GO:0019219	regulation of nucleobase-containing compound metabolic process	95	1163	0.337111
GO:0010631	epithelial cell migration	9	96	0.338477
GO:0090130	tissue migration	9	96	0.338477
GO:0090132	epithelium migration	9	96	0.338477
GO:0030308	negative regulation of cell growth	5	49	0.338911
GO:0051128	regulation of cellular component organization	69	837	0.338966
GO:0050851	antigen receptor-mediated signaling pathway	11	120	0.339603
GO:0031532	actin cytoskeleton reorganization	4	38	0.347972
GO:0032204	regulation of telomere maintenance	4	38	0.347972
GO:0043038	amino acid activation	4	38	0.347972
GO:0043039	tRNA aminoacylation	4	38	0.347972
GO:1903509	liposaccharide metabolic process	4	38	0.347972
GO:0007548	sex differentiation	8	85	0.349029
GO:0051028	mRNA transport	8	85	0.349029
GO:0097193	intrinsic apoptotic signaling pathway	12	133	0.349186
GO:0015711	organic anion transport	9	97	0.349838
GO:0034248	regulation of cellular amide metabolic process	17	194	0.351623
GO:0006513	protein monoubiquitination	3	27	0.356344
GO:0006941	striated muscle contraction	3	27	0.356344
GO:0032648	regulation of interferon-beta production	3	27	0.356344
GO:0035107	appendage morphogenesis	3	27	0.356344
GO:0035108	limb morphogenesis	3	27	0.356344
GO:1902117	positive regulation of organelle assembly	3	27	0.356344
GO:0051924	regulation of calcium ion transport	6	62	0.358604
GO:0010556	regulation of macromolecule biosynthetic process	95	1169	0.359075
GO:0015931	nucleobase-containing compound transport	11	122	0.359985
GO:0006869	lipid transport	7	74	0.360468
GO:0034614	cellular response to reactive oxygen species	7	74	0.360468
GO:0038095	Fc-epsilon receptor signaling pathway	7	74	0.360468
GO:0051260	protein homooligomerization	10	110	0.360793
GO:0000413	protein peptidyl-prolyl isomerization	2	16	0.360867
GO:0001508	action potential	2	16	0.360867
GO:0002455	humoral immune response mediated by circulating immunoglobulin	2	16	0.360867
GO:0007631	feeding behavior	2	16	0.360867
GO:0008589	regulation of smoothened signaling pathway	2	16	0.360867
GO:0009988	cell-cell recognition	2	16	0.360867
GO:0021675	nerve development	2	16	0.360867
GO:0022600	digestive system process	2	16	0.360867
GO:0031952	regulation of protein autophosphorylation	2	16	0.360867
GO:0032370	positive regulation of lipid transport	2	16	0.360867
GO:0042558	pteridine-containing compound metabolic process	2	16	0.360867
GO:0042987	amyloid precursor protein catabolic process	2	16	0.360867
GO:0060411	cardiac septum morphogenesis	2	16	0.360867
GO:1901985	positive regulation of protein acetylation	2	16	0.360867
GO:1905517	macrophage migration	2	16	0.360867
GO:0071383	cellular response to steroid hormone stimulus	8	86	0.361222
GO:0006874	cellular calcium ion homeostasis	9	98	0.361254
GO:0007276	gamete generation	16	183	0.361621
GO:0032268	regulation of cellular protein metabolic process	69	843	0.363855
GO:0055065	metal ion homeostasis	14	159	0.365299
GO:0038127	ERBB signaling pathway	4	39	0.366351
GO:0051149	positive regulation of muscle cell differentiation	4	39	0.366351
GO:0019222	regulation of metabolic process	159	1982	0.367959
GO:0006915	apoptotic process	56	681	0.368582
GO:0002367	cytokine production involved in immune response	5	51	0.370965
GO:0007155	cell adhesion	30	357	0.371011
GO:0032501	multicellular organismal process	149	1856	0.371306
GO:0051172	negative regulation of nitrogen compound metabolic process	60	732	0.372414
GO:0002223	stimulatory C-type lectin receptor signaling pathway	6	63	0.373018
GO:0009132	nucleoside diphosphate metabolic process	6	63	0.373018
GO:0006898	receptor-mediated endocytosis	8	87	0.373458
GO:1901605	alpha-amino acid metabolic process	8	87	0.373458
GO:0007178	transmembrane receptor protein serine/threonine kinase signaling pathway	7	75	0.373662
GO:0010632	regulation of epithelial cell migration	7	75	0.373662
GO:0098657	import into cell	23	271	0.375932
GO:0022610	biological adhesion	30	358	0.377161
GO:0040007	growth	25	296	0.37756
GO:0002673	regulation of acute inflammatory response	3	28	0.378388
GO:0007224	smoothened signaling pathway	3	28	0.378388
GO:0032608	interferon-beta production	3	28	0.378388
GO:0045833	negative regulation of lipid metabolic process	3	28	0.378388
GO:0090100	positive regulation of transmembrane receptor protein serine/threonine kinase signaling pathway	3	28	0.378388
GO:1903573	negative regulation of response to endoplasmic reticulum stress	3	28	0.378388
GO:0006873	cellular ion homeostasis	14	161	0.383398
GO:0098662	inorganic cation transmembrane transport	14	161	0.383398

## Sheet: topGO_higherDegreeMouse
GOid	goterm	countInteresting	countAll	pvalue
GO:0098734	macromolecule depalmitoylation	8	9	1.70212e-09
GO:0046949	fatty-acyl-CoA biosynthetic process	10	20	7.67159e-08
GO:0035337	fatty-acyl-CoA metabolic process	10	25	1.02637e-06
GO:0035384	thioester biosynthetic process	10	29	5.03117e-06
GO:0071616	acyl-CoA biosynthetic process	10	29	5.03117e-06
GO:0006637	acyl-CoA metabolic process	12	42	5.30742e-06
GO:0035383	thioester metabolic process	12	42	5.30742e-06
GO:0030258	lipid modification	14	62	1.7664e-05
GO:0033865	nucleoside bisphosphate metabolic process	12	47	1.89316e-05
GO:0033875	ribonucleoside bisphosphate metabolic process	12	47	1.89316e-05
GO:0034032	purine nucleoside bisphosphate metabolic process	12	47	1.89316e-05
GO:0006625	protein targeting to peroxisome	9	28	2.90519e-05
GO:0072662	protein localization to peroxisome	9	28	2.90519e-05
GO:0072663	establishment of protein localization to peroxisome	9	28	2.90519e-05
GO:0033866	nucleoside bisphosphate biosynthetic process	10	35	3.30135e-05
GO:0034030	ribonucleoside bisphosphate biosynthetic process	10	35	3.30135e-05
GO:0034033	purine nucleoside bisphosphate biosynthetic process	10	35	3.30135e-05
GO:0043574	peroxisomal transport	9	29	3.98612e-05
GO:0019395	fatty acid oxidation	10	36	4.32382e-05
GO:0034440	lipid oxidation	10	36	4.32382e-05
GO:0009581	detection of external stimulus	7	19	8.66137e-05
GO:0007031	peroxisome organization	9	33	0.000123105
GO:1901570	fatty acid derivative biosynthetic process	11	48	0.000123593
GO:0009582	detection of abiotic stimulus	7	20	0.000126248
GO:0072329	monocarboxylic acid catabolic process	10	41	0.000144462
GO:0044272	sulfur compound biosynthetic process	13	67	0.000186547
GO:0016558	protein import into peroxisome matrix	4	6	0.00019689
GO:0098732	macromolecule deacylation	9	35	0.000201867
GO:0006635	fatty acid beta-oxidation	8	28	0.000207196
GO:0009062	fatty acid catabolic process	9	36	0.000254743
GO:0006790	sulfur compound metabolic process	17	110	0.000369647
GO:0002692	negative regulation of cellular extravasation	4	7	0.000436998
GO:0015919	peroxisomal membrane transport	4	7	0.000436998
GO:0044255	cellular lipid metabolic process	35	326	0.00079646
GO:0044242	cellular lipid catabolic process	11	60	0.000961062
GO:0006629	lipid metabolic process	41	414	0.00144535
GO:1901568	fatty acid derivative metabolic process	11	64	0.00167027
GO:0016054	organic acid catabolic process	14	94	0.00174451
GO:0046395	carboxylic acid catabolic process	14	94	0.00174451
GO:0006631	fatty acid metabolic process	16	116	0.00192087
GO:0019637	organophosphate metabolic process	42	434	0.00198366
GO:0060313	negative regulation of blood vessel remodeling	3	5	0.00215027
GO:1902564	negative regulation of neutrophil activation	3	5	0.00215027
GO:0042733	embryonic digit morphogenesis	5	16	0.00219463
GO:0050906	detection of stimulus involved in sensory perception	4	10	0.00225811
GO:0070979	protein K11-linked ubiquitination	5	17	0.00295347
GO:0008610	lipid biosynthetic process	26	239	0.0031728
GO:0009583	detection of light stimulus	4	11	0.00337679
GO:0002887	negative regulation of myeloid leukocyte mediated immunity	3	6	0.00410366
GO:0043087	regulation of GTPase activity	17	137	0.00438165
GO:0045920	negative regulation of exocytosis	4	12	0.00482066
GO:0044282	small molecule catabolic process	17	141	0.00588115
GO:0016042	lipid catabolic process	12	86	0.00627652
GO:0002704	negative regulation of leukocyte mediated immunity	5	20	0.00634679
GO:0001974	blood vessel remodeling	4	13	0.00662777
GO:0006878	cellular copper ion homeostasis	3	7	0.00685365
GO:0016254	preassembly of GPI anchor in ER membrane	3	7	0.00685365
GO:0031338	regulation of vesicle fusion	3	7	0.00685365
GO:0043301	negative regulation of leukocyte degranulation	3	7	0.00685365
GO:0043313	regulation of neutrophil degranulation	3	7	0.00685365
GO:0060312	regulation of blood vessel remodeling	3	7	0.00685365
GO:0002698	negative regulation of immune effector process	8	47	0.00749082
GO:0090407	organophosphate biosynthetic process	26	255	0.00752983
GO:0055114	oxidation-reduction process	34	360	0.00784374
GO:0044743	protein transmembrane import into intracellular organelle	4	14	0.00883291
GO:0046474	glycerophospholipid biosynthetic process	10	69	0.009372
GO:0007423	sensory organ development	13	102	0.00971949
GO:0030890	positive regulation of B cell proliferation	5	22	0.00973567
GO:0070830	bicellular tight junction assembly	5	22	0.00973567
GO:0120192	tight junction assembly	5	22	0.00973567
GO:0014850	response to muscle activity	3	8	0.010467
GO:0034104	negative regulation of tissue remodeling	3	8	0.010467
GO:1902563	regulation of neutrophil activation	3	8	0.010467
GO:0009150	purine ribonucleotide metabolic process	23	224	0.0107743
GO:0032409	regulation of transporter activity	9	60	0.0107885
GO:0016567	protein ubiquitination	30	316	0.0114616
GO:1902230	negative regulation of intrinsic apoptotic signaling pathway in response to DNA damage	4	15	0.0114673
GO:0120193	tight junction organization	5	23	0.0118236
GO:0032946	positive regulation of mononuclear cell proliferation	8	51	0.0122394
GO:0003018	vascular process in circulatory system	7	42	0.0135663
GO:0051051	negative regulation of transport	18	166	0.0136666
GO:0070647	protein modification by small protein conjugation or removal	38	429	0.0139427
GO:0030326	embryonic limb morphogenesis	5	24	0.0141962
GO:0035113	embryonic appendage morphogenesis	5	24	0.0141962
GO:0050905	neuromuscular process	5	24	0.0141962
GO:0048736	appendage development	6	33	0.0144422
GO:0060173	limb development	6	33	0.0144422
GO:0009259	ribonucleotide metabolic process	23	230	0.014528
GO:0002691	regulation of cellular extravasation	4	16	0.0145582
GO:0031348	negative regulation of defense response	9	63	0.0146858
GO:0008654	phospholipid biosynthetic process	12	96	0.0147531
GO:0006644	phospholipid metabolic process	16	143	0.0148161
GO:0007602	phototransduction	3	9	0.0149885
GO:0055070	copper ion homeostasis	3	9	0.0149885
GO:0045017	glycerolipid biosynthetic process	10	74	0.0150747
GO:0070665	positive regulation of leukocyte proliferation	8	53	0.0153077
GO:0006163	purine nucleotide metabolic process	23	232	0.0159887
GO:0006661	phosphatidylinositol biosynthetic process	6	34	0.0166509
GO:0007043	cell-cell junction assembly	6	34	0.0166509
GO:0071806	protein transmembrane transport	5	25	0.0168689
GO:0008203	cholesterol metabolic process	7	44	0.0173406
GO:1902652	secondary alcohol metabolic process	7	44	0.0173406
GO:1903779	regulation of cardiac conduction	4	17	0.0181288
GO:0009152	purine ribonucleotide biosynthetic process	13	111	0.0189513
GO:0016125	sterol metabolic process	7	45	0.0194816
GO:0048771	tissue remodeling	7	45	0.0194816
GO:0043297	apical junction assembly	5	26	0.0198557
GO:0043547	positive regulation of GTPase activity	13	112	0.0202865
GO:0009648	photoperiodism	3	10	0.0204444
GO:0009649	entrainment of circadian clock	3	10	0.0204444
GO:0033280	response to vitamin D	3	10	0.0204444
GO:0043153	entrainment of circadian clock by photoperiod	3	10	0.0204444
GO:0086064	cell communication by electrical coupling involved in cardiac conduction	3	10	0.0204444
GO:1903306	negative regulation of regulated secretory pathway	3	10	0.0204444
GO:0006796	phosphate-containing compound metabolic process	83	1097	0.0208798
GO:0022898	regulation of transmembrane transporter activity	8	56	0.020904
GO:0051606	detection of stimulus	8	56	0.020904
GO:0019693	ribose phosphate metabolic process	23	238	0.0210795
GO:0045123	cellular extravasation	6	36	0.0217446
GO:0009409	response to cold	4	18	0.0221985
GO:0044281	small molecule metabolic process	62	788	0.0227128
GO:0015980	energy derivation by oxidation of organic compounds	15	138	0.0228628
GO:0006164	purine nucleotide biosynthetic process	13	114	0.0231673
GO:0035107	appendage morphogenesis	5	27	0.0231691
GO:0035108	limb morphogenesis	5	27	0.0231691
GO:0006664	glycolipid metabolic process	6	37	0.0246474
GO:0006066	alcohol metabolic process	13	115	0.0247169
GO:0051186	cofactor metabolic process	22	229	0.0252749
GO:0006793	phosphorus metabolic process	83	1107	0.0258868
GO:0006825	copper ion transport	3	11	0.0268448
GO:0010644	cell communication by electrical coupling	3	11	0.0268448
GO:0036258	multivesicular body assembly	3	11	0.0268448
GO:0070098	chemokine-mediated signaling pathway	3	11	0.0268448
GO:2000781	positive regulation of double-strand break repair	3	11	0.0268448
GO:0050728	negative regulation of inflammatory response	7	48	0.0270005
GO:1901615	organic hydroxy compound metabolic process	15	141	0.0271827
GO:0072521	purine-containing compound metabolic process	23	244	0.0273564
GO:1903509	liposaccharide metabolic process	6	38	0.0277983
GO:0009260	ribonucleotide biosynthetic process	13	117	0.0280444
GO:0006650	glycerophospholipid metabolic process	12	106	0.0299921
GO:0007286	spermatid development	5	29	0.0308191
GO:0030888	regulation of B cell proliferation	5	29	0.0308191
GO:0045216	cell-cell junction organization	6	39	0.0312044
GO:2001020	regulation of response to DNA damage stimulus	10	83	0.0313168
GO:0072522	purine-containing compound biosynthetic process	13	119	0.031689
GO:0045806	negative regulation of endocytosis	4	20	0.031891
GO:0051928	positive regulation of calcium ion transport	4	20	0.031891
GO:0065002	intracellular protein transmembrane transport	4	20	0.031891
GO:1902229	regulation of intrinsic apoptotic signaling pathway in response to DNA damage	4	20	0.031891
GO:0007399	nervous system development	48	598	0.0324796
GO:0050671	positive regulation of lymphocyte proliferation	7	50	0.0329863
GO:0007266	Rho protein signal transduction	8	61	0.0332229
GO:0046390	ribose phosphate biosynthetic process	13	120	0.0336348
GO:0000272	polysaccharide catabolic process	2	5	0.0338302
GO:0000578	embryonic axis specification	2	5	0.0338302
GO:0001754	eye photoreceptor cell differentiation	2	5	0.0338302
GO:0001921	positive regulation of receptor recycling	2	5	0.0338302
GO:0005978	glycogen biosynthetic process	2	5	0.0338302
GO:0009250	glucan biosynthetic process	2	5	0.0338302
GO:0010649	regulation of cell communication by electrical coupling	2	5	0.0338302
GO:0015867	ATP transport	2	5	0.0338302
GO:0021692	cerebellar Purkinje cell layer morphogenesis	2	5	0.0338302
GO:0044247	cellular polysaccharide catabolic process	2	5	0.0338302
GO:0060315	negative regulation of ryanodine-sensitive calcium-release channel activity	2	5	0.0338302
GO:1901620	regulation of smoothened signaling pathway involved in dorsal/ventral neural tube patterning	2	5	0.0338302
GO:1901844	regulation of cell communication by electrical coupling involved in cardiac conduction	2	5	0.0338302
GO:1902914	regulation of protein polyubiquitination	2	5	0.0338302
GO:0009081	branched-chain amino acid metabolic process	3	12	0.0341861
GO:0009083	branched-chain amino acid catabolic process	3	12	0.0341861
GO:0032371	regulation of sterol transport	3	12	0.0341861
GO:0032374	regulation of cholesterol transport	3	12	0.0341861
GO:0036257	multivesicular body organization	3	12	0.0341861
GO:0050849	negative regulation of calcium-mediated signaling	3	12	0.0341861
GO:0032446	protein modification by small protein conjugation	31	359	0.0347154
GO:0048515	spermatid differentiation	5	30	0.035173
GO:0030100	regulation of endocytosis	12	109	0.0362329
GO:0051262	protein tetramerization	7	51	0.0362869
GO:0001954	positive regulation of cell-matrix adhesion	4	21	0.0375322
GO:0009165	nucleotide biosynthetic process	15	147	0.0376018
GO:0046486	glycerolipid metabolic process	13	122	0.0377825
GO:0009117	nucleotide metabolic process	25	280	0.0391924
GO:0032412	regulation of ion transmembrane transporter activity	7	52	0.0397987
GO:0042093	T-helper cell differentiation	5	31	0.0398885
GO:0001522	pseudouridine synthesis	3	13	0.0424536
GO:0001895	retina homeostasis	3	13	0.0424536
GO:0002828	regulation of type 2 immune response	3	13	0.0424536
GO:0005977	glycogen metabolic process	3	13	0.0424536
GO:0006073	cellular glucan metabolic process	3	13	0.0424536
GO:0006505	GPI anchor metabolic process	3	13	0.0424536
GO:0006506	GPI anchor biosynthetic process	3	13	0.0424536
GO:0006654	phosphatidic acid biosynthetic process	3	13	0.0424536
GO:0042059	negative regulation of epidermal growth factor receptor signaling pathway	3	13	0.0424536
GO:0043114	regulation of vascular permeability	3	13	0.0424536
GO:0044042	glucan metabolic process	3	13	0.0424536
GO:0046473	phosphatidic acid metabolic process	3	13	0.0424536
GO:0061512	protein localization to cilium	3	13	0.0424536
GO:0001952	regulation of cell-matrix adhesion	6	42	0.0430137
GO:0046916	cellular transition metal ion homeostasis	6	42	0.0430137
GO:0002695	negative regulation of leukocyte activation	7	53	0.0435256
GO:0009451	RNA modification	7	53	0.0435256
GO:0006753	nucleoside phosphate metabolic process	25	283	0.0436846
GO:0002686	negative regulation of leukocyte migration	4	22	0.0437092
GO:0009247	glycolipid biosynthetic process	4	22	0.0437092
GO:0010823	negative regulation of mitochondrion organization	4	22	0.0437092
GO:1901293	nucleoside phosphate biosynthetic process	15	150	0.0437766
GO:0002287	alpha-beta T cell activation involved in immune response	5	32	0.0449704
GO:0002293	alpha-beta T cell differentiation involved in immune response	5	32	0.0449704
GO:0002294	CD4-positive
GO:0033043	regulation of organelle organization	39	481	0.0455218
GO:0060322	head development	21	230	0.0458378
GO:0051188	cofactor biosynthetic process	15	151	0.0459865
GO:0007420	brain development	20	217	0.0465989
GO:0010257	NADH dehydrogenase complex assembly	7	54	0.047471
GO:0032981	mitochondrial respiratory chain complex I assembly	7	54	0.047471
GO:1902807	negative regulation of cell cycle G1/S phase transition	7	54	0.047471
GO:2000134	negative regulation of G1/S transition of mitotic cell cycle	7	54	0.047471
GO:0014829	vascular smooth muscle contraction	2	6	0.0486936
GO:0015865	purine nucleotide transport	2	6	0.0486936
GO:0015868	purine ribonucleotide transport	2	6	0.0486936
GO:0021533	cell differentiation in hindbrain	2	6	0.0486936
GO:0021697	cerebellar cortex formation	2	6	0.0486936
GO:0032104	regulation of response to extracellular stimulus	2	6	0.0486936
GO:0032107	regulation of response to nutrient levels	2	6	0.0486936
GO:0032366	intracellular sterol transport	2	6	0.0486936
GO:0032367	intracellular cholesterol transport	2	6	0.0486936
GO:0034390	smooth muscle cell apoptotic process	2	6	0.0486936
GO:0034391	regulation of smooth muscle cell apoptotic process	2	6	0.0486936
GO:0035434	copper ion transmembrane transport	2	6	0.0486936
GO:0045717	negative regulation of fatty acid biosynthetic process	2	6	0.0486936
GO:0051280	negative regulation of release of sequestered calcium ion into cytosol	2	6	0.0486936
GO:0051284	positive regulation of sequestering of calcium ion	2	6	0.0486936
GO:0051503	adenine nucleotide transport	2	6	0.0486936
GO:0060831	smoothened signaling pathway involved in dorsal/ventral neural tube patterning	2	6	0.0486936
GO:0097106	postsynaptic density organization	2	6	0.0486936
GO:0099084	postsynaptic specialization organization	2	6	0.0486936
GO:1903975	regulation of glial cell migration	2	6	0.0486936
GO:1905168	positive regulation of double-strand break repair via homologous recombination	2	6	0.0486936
GO:1990403	embryonic brain development	2	6	0.0486936
GO:0033108	mitochondrial respiratory chain complex assembly	8	66	0.0497464
GO:0008015	blood circulation	11	102	0.0497572
GO:0002292	T cell differentiation involved in immune response	5	33	0.0504219
GO:0006639	acylglycerol metabolic process	4	23	0.0504219
GO:0021762	substantia nigra development	4	23	0.0504219
GO:0050877	nervous system process	16	166	0.0506092
GO:0035924	cellular response to vascular endothelial growth factor stimulus	3	14	0.0516229
GO:0042310	vasoconstriction	3	14	0.0516229
GO:0086065	cell communication involved in cardiac conduction	3	14	0.0516229
GO:0006897	endocytosis	22	248	0.0542324
GO:0003013	circulatory system process	11	104	0.0559009
GO:0043583	ear development	5	34	0.0562445
GO:0009108	coenzyme biosynthetic process	12	117	0.0572609
GO:0006638	neutral lipid metabolic process	4	24	0.0576671
GO:0034103	regulation of tissue remodeling	4	24	0.0576671
GO:0040014	regulation of multicellular organism growth	4	24	0.0576671
GO:0061337	cardiac conduction	4	24	0.0576671
GO:2001257	regulation of cation channel activity	4	24	0.0576671
GO:1901137	carbohydrate derivative biosynthetic process	22	250	0.0582823
GO:0050777	negative regulation of immune response	7	57	0.0606445
GO:0042092	type 2 immune response	3	15	0.0616618
GO:0042472	inner ear morphogenesis	3	15	0.0616618
GO:0097756	negative regulation of blood vessel diameter	3	15	0.0616618
GO:1901185	negative regulation of ERBB signaling pathway	3	15	0.0616618
GO:1990868	response to chemokine	3	15	0.0616618
GO:1990869	cellular response to chemokine	3	15	0.0616618
GO:0009566	fertilization	5	35	0.0624382
GO:0048284	organelle fusion	5	35	0.0624382
GO:0050871	positive regulation of B cell activation	5	35	0.0624382
GO:0006732	coenzyme metabolic process	15	158	0.0636926
GO:0009235	cobalamin metabolic process	2	7	0.0654295
GO:0010880	regulation of release of sequestered calcium ion into cytosol by sarcoplasmic reticulum	2	7	0.0654295
GO:0010984	regulation of lipoprotein particle clearance	2	7	0.0654295
GO:0021904	dorsal/ventral neural tube patterning	2	7	0.0654295
GO:0032025	response to cobalt ion	2	7	0.0654295
GO:0033540	fatty acid beta-oxidation using acyl-CoA oxidase	2	7	0.0654295
GO:0034433	steroid esterification	2	7	0.0654295
GO:0034434	sterol esterification	2	7	0.0654295
GO:0034435	cholesterol esterification	2	7	0.0654295
GO:0043653	mitochondrial fragmentation involved in apoptotic process	2	7	0.0654295
GO:0044275	cellular carbohydrate catabolic process	2	7	0.0654295
GO:0045623	negative regulation of T-helper cell differentiation	2	7	0.0654295
GO:0045657	positive regulation of monocyte differentiation	2	7	0.0654295
GO:0045922	negative regulation of fatty acid metabolic process	2	7	0.0654295
GO:0046033	AMP metabolic process	2	7	0.0654295
GO:0046530	photoreceptor cell differentiation	2	7	0.0654295
GO:0071305	cellular response to vitamin D	2	7	0.0654295
GO:2001258	negative regulation of cation channel activity	2	7	0.0654295
GO:0006695	cholesterol biosynthetic process	4	25	0.0654382
GO:0010660	regulation of muscle cell apoptotic process	4	25	0.0654382
GO:0014823	response to activity	4	25	0.0654382
GO:0016126	sterol biosynthetic process	4	25	0.0654382
GO:0046902	regulation of mitochondrial membrane permeability	4	25	0.0654382
GO:0048857	neural nucleus development	4	25	0.0654382
GO:1902653	secondary alcohol biosynthetic process	4	25	0.0654382
GO:0001654	eye development	8	70	0.0662514
GO:0048880	sensory system development	8	70	0.0662514
GO:0150063	visual system development	8	70	0.0662514
GO:0042100	B cell proliferation	5	36	0.0690017
GO:0090596	sensory organ morphogenesis	5	36	0.0690017
GO:0008202	steroid metabolic process	9	83	0.0699064
GO:0034329	cell junction assembly	9	83	0.0699064
GO:0007281	germ cell development	7	59	0.0705585
GO:0006112	energy reserve metabolic process	3	16	0.0725319
GO:0019068	virion assembly	3	16	0.0725319
GO:0021675	nerve development	3	16	0.0725319
GO:0034308	primary alcohol metabolic process	3	16	0.0725319
GO:0050885	neuromuscular process controlling balance	3	16	0.0725319
GO:0010657	muscle cell apoptotic process	4	26	0.0737259
GO:0035296	regulation of tube diameter	4	26	0.0737259
GO:0097746	regulation of blood vessel diameter	4	26	0.0737259
GO:0098657	import into cell	23	271	0.0743053
GO:0060627	regulation of vesicle-mediated transport	15	162	0.0756483
GO:0006633	fatty acid biosynthetic process	7	60	0.0758574
GO:0007005	mitochondrion organization	20	230	0.0758876
GO:0048754	branching morphogenesis of an epithelial tube	5	37	0.0759321
GO:0007417	central nervous system development	24	286	0.0766907
GO:1901135	carbohydrate derivative metabolic process	34	429	0.077204
GO:0060271	cilium assembly	12	123	0.0775697
GO:0009314	response to radiation	14	150	0.0800126
GO:0030308	negative regulation of cell growth	6	49	0.080295
GO:0035023	regulation of Rho protein signal transduction	6	49	0.080295
GO:0009416	response to light stimulus	10	98	0.0805208
GO:0032102	negative regulation of response to external stimulus	10	98	0.0805208
GO:0007600	sensory perception	8	73	0.0806175
GO:0031175	neuron projection development	20	232	0.0813009
GO:0044782	cilium organization	12	124	0.0813504
GO:0048666	neuron development	22	260	0.0817576
GO:0043412	macromolecule modification	95	1355	0.0822413
GO:0048468	cell development	41	534	0.0824944
GO:0045652	regulation of megakaryocyte differentiation	4	27	0.0825184
GO:0048839	inner ear development	4	27	0.0825184
GO:0071260	cellular response to mechanical stimulus	4	27	0.0825184
GO:0090559	regulation of membrane permeability	4	27	0.0825184
GO:1904064	positive regulation of cation transmembrane transport	4	27	0.0825184
GO:0031532	actin cytoskeleton reorganization	5	38	0.0832251
GO:0048699	generation of neurons	29	360	0.0836648
GO:0006862	nucleotide transport	2	8	0.0837504
GO:0008535	respiratory chain complex IV assembly	2	8	0.0837504
GO:0009584	detection of visible light	2	8	0.0837504
GO:0009948	anterior/posterior axis specification	2	8	0.0837504
GO:0010523	negative regulation of calcium ion transport into cytosol	2	8	0.0837504
GO:0014808	release of sequestered calcium ion into cytosol by sarcoplasmic reticulum	2	8	0.0837504
GO:0021696	cerebellar cortex morphogenesis	2	8	0.0837504
GO:0031646	positive regulation of neurological system process	2	8	0.0837504
GO:0039702	viral budding via host ESCRT complex	2	8	0.0837504
GO:0044320	cellular response to leptin stimulus	2	8	0.0837504
GO:0044550	secondary metabolite biosynthetic process	2	8	0.0837504
GO:0045628	regulation of T-helper 2 cell differentiation	2	8	0.0837504
GO:0046329	negative regulation of JNK cascade	2	8	0.0837504
GO:0048261	negative regulation of receptor-mediated endocytosis	2	8	0.0837504
GO:0060314	regulation of ryanodine-sensitive calcium-release channel activity	2	8	0.0837504
GO:0070296	sarcoplasmic reticulum calcium ion transport	2	8	0.0837504
GO:0090335	regulation of brown fat cell differentiation	2	8	0.0837504
GO:0090336	positive regulation of brown fat cell differentiation	2	8	0.0837504
GO:1901020	negative regulation of calcium ion transmembrane transporter activity	2	8	0.0837504
GO:1902166	negative regulation of intrinsic apoptotic signaling pathway in response to DNA damage by p53 class mediator	2	8	0.0837504
GO:1903514	release of sequestered calcium ion into cytosol by endoplasmic reticulum	2	8	0.0837504
GO:1904037	positive regulation of epithelial cell apoptotic process	2	8	0.0837504
GO:0021510	spinal cord development	3	17	0.0841897
GO:0032212	positive regulation of telomere maintenance via telomerase	3	17	0.0841897
GO:0034260	negative regulation of GTPase activity	3	17	0.0841897
GO:0045581	negative regulation of T cell differentiation	3	17	0.0841897
GO:1901019	regulation of calcium ion transmembrane transporter activity	3	17	0.0841897
GO:0006928	movement of cell or subcellular component	43	565	0.0852592
GO:0048562	embryonic organ morphogenesis	6	50	0.0867462
GO:0050764	regulation of phagocytosis	6	50	0.0867462
GO:0016197	endosomal transport	7	62	0.0871378
GO:0050866	negative regulation of cell activation	7	62	0.0871378
GO:1905475	regulation of protein localization to membrane	7	62	0.0871378
GO:0006898	receptor-mediated endocytosis	9	87	0.0882784
GO:0032787	monocarboxylic acid metabolic process	18	207	0.0890644
GO:0000018	regulation of DNA recombination	5	39	0.0908752
GO:0030182	neuron differentiation	25	306	0.0913779
GO:0007224	smoothened signaling pathway	4	28	0.0918014
GO:0007589	body fluid secretion	4	28	0.0918014
GO:0035637	multicellular organismal signaling	4	28	0.0918014
GO:0006875	cellular metal ion homeostasis	13	140	0.0922239
GO:0006120	mitochondrial electron transport
GO:0035264	multicellular organism growth	6	51	0.0934741
GO:1902532	negative regulation of intracellular signal transduction	15	168	0.0961975
GO:0030301	cholesterol transport	3	18	0.096588
GO:0035282	segmentation	3	18	0.096588
GO:0042304	regulation of fatty acid biosynthetic process	3	18	0.096588
GO:0042471	ear morphogenesis	3	18	0.096588
GO:0044264	cellular polysaccharide metabolic process	3	18	0.096588
GO:0050873	brown fat cell differentiation	3	18	0.096588
GO:0099132	ATP hydrolysis coupled cation transmembrane transport	3	18	0.096588
GO:1904358	positive regulation of telomere maintenance via telomere lengthening	3	18	0.096588
GO:0060047	heart contraction	5	40	0.0988756
GO:0055076	transition metal ion homeostasis	6	52	0.100475
GO:0007605	sensory perception of sound	4	29	0.101558
GO:0035150	regulation of tube size	4	29	0.101558
GO:0050880	regulation of blood vessel size	4	29	0.101558
GO:0090398	cellular senescence	4	29	0.101558
GO:0097530	granulocyte migration	4	29	0.101558
GO:0007265	Ras protein signal transduction	12	129	0.101978
GO:0030003	cellular cation homeostasis	14	156	0.102312
GO:0045807	positive regulation of endocytosis	8	77	0.102436
GO:2000045	regulation of G1/S transition of mitotic cell cycle	8	77	0.102436
GO:0002903	negative regulation of B cell apoptotic process	2	9	0.103397
GO:0009880	embryonic pattern specification	2	9	0.103397
GO:0010758	regulation of macrophage chemotaxis	2	9	0.103397
GO:0021680	cerebellar Purkinje cell layer development	2	9	0.103397
GO:0032148	activation of protein kinase B activity	2	9	0.103397
GO:0033692	cellular polysaccharide biosynthetic process	2	9	0.103397
GO:0035728	response to hepatocyte growth factor	2	9	0.103397
GO:0040018	positive regulation of multicellular organism growth	2	9	0.103397
GO:0044273	sulfur compound catabolic process	2	9	0.103397
GO:0044321	response to leptin	2	9	0.103397
GO:0046503	glycerolipid catabolic process	2	9	0.103397
GO:0046755	viral budding	2	9	0.103397
GO:0048147	negative regulation of fibroblast proliferation	2	9	0.103397
GO:0051281	positive regulation of release of sequestered calcium ion into cytosol	2	9	0.103397
GO:0071295	cellular response to vitamin	2	9	0.103397
GO:0097502	mannosylation	2	9	0.103397
GO:0042592	homeostatic process	44	590	0.105483
GO:0007160	cell-matrix adhesion	7	65	0.105746
GO:0007626	locomotory behavior	5	41	0.107218
GO:0010811	positive regulation of cell-substrate adhesion	5	41	0.107218
GO:0043367	CD4-positive
GO:1904375	regulation of protein localization to cell periphery	5	41	0.107218
GO:0043270	positive regulation of ion transport	6	53	0.107745
GO:0046488	phosphatidylinositol metabolic process	6	53	0.107745
GO:0032944	regulation of mononuclear cell proliferation	8	78	0.10836
GO:0030031	cell projection assembly	17	199	0.109005
GO:0001541	ovarian follicle development	3	19	0.109677
GO:0030224	monocyte differentiation	3	19	0.109677
GO:0034754	cellular hormone metabolic process	3	19	0.109677
GO:0045911	positive regulation of DNA recombination	3	19	0.109677
GO:0070129	regulation of mitochondrial translation	3	19	0.109677
GO:0070252	actin-mediated cell contraction	3	19	0.109677
GO:1903131	mononuclear cell differentiation	3	19	0.109677
GO:0055086	nucleobase-containing small molecule metabolic process	25	313	0.110983
GO:0007173	epidermal growth factor receptor signaling pathway	4	30	0.111772
GO:0015748	organophosphate ester transport	4	30	0.111772
GO:0038034	signal transduction in absence of ligand	4	30	0.111772
GO:0042752	regulation of circadian rhythm	4	30	0.111772
GO:0097192	extrinsic apoptotic signaling pathway in absence of ligand	4	30	0.111772
GO:1903902	positive regulation of viral life cycle	4	30	0.111772
GO:0007186	G protein-coupled receptor signaling pathway	13	145	0.113226
GO:0051054	positive regulation of DNA metabolic process	10	105	0.114276
GO:0022904	respiratory electron transport chain	8	79	0.11447
GO:0055065	metal ion homeostasis	14	159	0.114758
GO:0007569	cell aging	6	54	0.11528
GO:0009612	response to mechanical stimulus	6	54	0.11528
GO:0003015	heart process	5	42	0.115895
GO:0010810	regulation of cell-substrate adhesion	7	67	0.119249
GO:0044262	cellular carbohydrate metabolic process	7	67	0.119249
GO:0045859	regulation of protein kinase activity	22	273	0.120752
GO:0010821	regulation of mitochondrion organization	8	80	0.120762
GO:1902806	regulation of cell cycle G1/S phase transition	8	80	0.120762
GO:0043549	regulation of kinase activity	24	302	0.12156
GO:0009791	post-embryonic development	4	31	0.122421
GO:0034767	positive regulation of ion transmembrane transport	4	31	0.122421
GO:0050954	sensory perception of mechanical stimulus	4	31	0.122421
GO:0051289	protein homotetramerization	4	31	0.122421
GO:0072431	signal transduction involved in mitotic G1 DNA damage checkpoint	4	31	0.122421
GO:1902400	intracellular signal transduction involved in G1 DNA damage checkpoint	4	31	0.122421
GO:0046165	alcohol biosynthetic process	6	55	0.123073
GO:0007595	lactation	3	20	0.123403
GO:0007601	visual perception	3	20	0.123403
GO:0032410	negative regulation of transporter activity	3	20	0.123403
GO:0032414	positive regulation of ion transmembrane transporter activity	3	20	0.123403
GO:0043300	regulation of leukocyte degranulation	3	20	0.123403
GO:0045620	negative regulation of lymphocyte differentiation	3	20	0.123403
GO:0050953	sensory perception of light stimulus	3	20	0.123403
GO:0090181	regulation of cholesterol metabolic process	3	20	0.123403
GO:1902017	regulation of cilium assembly	3	20	0.123403
GO:0006873	cellular ion homeostasis	14	161	0.123533
GO:0001919	regulation of receptor recycling	2	10	0.124135
GO:0006536	glutamate metabolic process	2	10	0.124135
GO:0008053	mitochondrial fusion	2	10	0.124135
GO:0010524	positive regulation of calcium ion transport into cytosol	2	10	0.124135
GO:0010661	positive regulation of muscle cell apoptotic process	2	10	0.124135
GO:0010765	positive regulation of sodium ion transport	2	10	0.124135
GO:0021532	neural tube patterning	2	10	0.124135
GO:0021575	hindbrain morphogenesis	2	10	0.124135
GO:0021587	cerebellum morphogenesis	2	10	0.124135
GO:0031112	positive regulation of microtubule polymerization or depolymerization	2	10	0.124135
GO:0035902	response to immobilization stress	2	10	0.124135
GO:0042181	ketone biosynthetic process	2	10	0.124135
GO:0043371	negative regulation of CD4-positive
GO:0051705	multi-organism behavior	2	10	0.124135
GO:0070168	negative regulation of biomineral tissue development	2	10	0.124135
GO:1902165	regulation of intrinsic apoptotic signaling pathway in response to DNA damage by p53 class mediator	2	10	0.124135
GO:1902307	positive regulation of sodium ion transmembrane transport	2	10	0.124135
GO:1903170	negative regulation of calcium ion transmembrane transport	2	10	0.124135
GO:2000114	regulation of establishment of cell polarity	2	10	0.124135
GO:0072359	circulatory system development	22	274	0.124158
GO:0002286	T cell activation involved in immune response	5	43	0.124895
GO:0019218	regulation of steroid metabolic process	5	43	0.124895
GO:0034764	positive regulation of transmembrane transport	5	43	0.124895
GO:0061138	morphogenesis of a branching epithelium	5	43	0.124895
GO:0007507	heart development	12	134	0.125471
GO:0034330	cell junction organization	9	94	0.126688
GO:0030036	actin cytoskeleton organization	18	218	0.127935
GO:0048869	cellular developmental process	81	1167	0.128267
GO:0032970	regulation of actin filament-based process	11	121	0.128351
GO:0045333	cellular respiration	11	121	0.128351
GO:0055080	cation homeostasis	15	176	0.128555
GO:0008637	apoptotic mitochondrial changes	6	56	0.131118
GO:0050848	regulation of calcium-mediated signaling	4	32	0.133486
GO:0072413	signal transduction involved in mitotic cell cycle checkpoint	4	32	0.133486
GO:1902402	signal transduction involved in mitotic DNA damage checkpoint	4	32	0.133486
GO:1902403	signal transduction involved in mitotic DNA integrity checkpoint	4	32	0.133486
GO:0070588	calcium ion transmembrane transport	7	69	0.133601
GO:0070663	regulation of leukocyte proliferation	8	82	0.133885
GO:2000573	positive regulation of DNA biosynthetic process	5	44	0.134207
GO:0000209	protein polyubiquitination	12	136	0.135658
GO:0048812	neuron projection morphogenesis	12	136	0.135658
GO:0015918	sterol transport	3	21	0.137715
GO:0051279	regulation of release of sequestered calcium ion into cytosol	3	21	0.137715
GO:0060048	cardiac muscle contraction	3	21	0.137715
GO:0010959	regulation of metal ion transport	9	96	0.139082
GO:0006119	oxidative phosphorylation	8	83	0.140709
GO:0022412	cellular process involved in reproduction in multicellular organism	8	83	0.140709
GO:0051402	neuron apoptotic process	8	83	0.140709
GO:0006936	muscle contraction	7	70	0.141084
GO:0042773	ATP synthesis coupled electron transport	7	70	0.141084
GO:0030154	cell differentiation	76	1096	0.141167
GO:0098771	inorganic ion homeostasis	15	179	0.142136
GO:0030029	actin filament-based process	19	236	0.142949
GO:0001776	leukocyte homeostasis	5	45	0.14382
GO:0060541	respiratory system development	5	45	0.14382
GO:0048870	cell motility	35	471	0.143868
GO:0051674	localization of cell	35	471	0.143868
GO:0008277	regulation of G protein-coupled receptor signaling pathway	4	33	0.144943
GO:0042157	lipoprotein metabolic process	4	33	0.144943
GO:0009953	dorsal/ventral pattern formation	2	11	0.145755
GO:0019229	regulation of vasoconstriction	2	11	0.145755
GO:0032365	intracellular lipid transport	2	11	0.145755
GO:0032878	regulation of establishment or maintenance of cell polarity	2	11	0.145755
GO:0045064	T-helper 2 cell differentiation	2	11	0.145755
GO:0046639	negative regulation of alpha-beta T cell differentiation	2	11	0.145755
GO:0048246	macrophage chemotaxis	2	11	0.145755
GO:0048247	lymphocyte chemotaxis	2	11	0.145755
GO:0050765	negative regulation of phagocytosis	2	11	0.145755
GO:0050775	positive regulation of dendrite morphogenesis	2	11	0.145755
GO:0071622	regulation of granulocyte chemotaxis	2	11	0.145755
GO:0090201	negative regulation of release of cytochrome c from mitochondria	2	11	0.145755
GO:0097009	energy homeostasis	2	11	0.145755
GO:1902254	negative regulation of intrinsic apoptotic signaling pathway by p53 class mediator	2	11	0.145755
GO:2000773	negative regulation of cellular senescence	2	11	0.145755
GO:0006091	generation of precursor metabolites and energy	19	237	0.147046
GO:2000278	regulation of DNA biosynthetic process	6	58	0.147938
GO:1901617	organic hydroxy compound biosynthetic process	7	71	0.148766
GO:0051128	regulation of cellular component organization	59	837	0.148967
GO:0022008	neurogenesis	30	399	0.151259
GO:0031589	cell-substrate adhesion	9	98	0.152077
GO:0002886	regulation of myeloid leukocyte mediated immunity	3	22	0.152559
GO:0005976	polysaccharide metabolic process	3	22	0.152559
GO:0006939	smooth muscle contraction	3	22	0.152559
GO:0042058	regulation of epidermal growth factor receptor signaling pathway	3	22	0.152559
GO:0045739	positive regulation of DNA repair	3	22	0.152559
GO:0070167	regulation of biomineral tissue development	3	22	0.152559
GO:0097345	mitochondrial outer membrane permeabilization	3	22	0.152559
GO:1902108	regulation of mitochondrial membrane permeability involved in apoptotic process	3	22	0.152559
GO:1902110	positive regulation of mitochondrial membrane permeability involved in apoptotic process	3	22	0.152559
GO:0043524	negative regulation of neuron apoptotic process	5	46	0.153722
GO:0032956	regulation of actin cytoskeleton organization	10	112	0.154874
GO:0009605	response to external stimulus	46	641	0.155633
GO:0007254	JNK cascade	6	59	0.156698
GO:0007411	axon guidance	4	34	0.156769
GO:0009952	anterior/posterior pattern specification	4	34	0.156769
GO:0021953	central nervous system neuron differentiation	4	34	0.156769
GO:0030901	midbrain development	4	34	0.156769
GO:0048144	fibroblast proliferation	4	34	0.156769
GO:0048145	regulation of fibroblast proliferation	4	34	0.156769
GO:0050868	negative regulation of T cell activation	4	34	0.156769
GO:0097485	neuron projection guidance	4	34	0.156769
GO:1903076	regulation of protein localization to plasma membrane	4	34	0.156769
GO:1903169	regulation of calcium ion transmembrane transport	4	34	0.156769
GO:2001022	positive regulation of response to DNA damage stimulus	4	34	0.156769
GO:0032990	cell part morphogenesis	13	154	0.157512
GO:0016477	cell migration	33	446	0.158758
GO:0051130	positive regulation of cellular component organization	33	446	0.158758
GO:0032147	activation of protein kinase activity	9	99	0.158793
GO:0120031	plasma membrane bounded cell projection assembly	16	197	0.160225
GO:0002683	negative regulation of immune system process	14	169	0.162362
GO:0019216	regulation of lipid metabolic process	11	127	0.162519
GO:0048598	embryonic morphogenesis	11	127	0.162519
GO:0048871	multicellular organismal homeostasis	12	141	0.163027
GO:0001763	morphogenesis of a branching structure	5	47	0.1639
GO:0009063	cellular amino acid catabolic process	5	47	0.1639
GO:0031398	positive regulation of protein ubiquitination	5	47	0.1639
GO:1903522	regulation of blood circulation	5	47	0.1639
GO:0051270	regulation of cellular component movement	24	314	0.16408
GO:0009755	hormone-mediated signaling pathway	7	73	0.164704
GO:0042770	signal transduction in response to DNA damage	6	60	0.165681
GO:0003006	developmental process involved in reproduction	15	184	0.166467
GO:0006220	pyrimidine nucleotide metabolic process	3	23	0.167879
GO:0006906	vesicle fusion	3	23	0.167879
GO:0007032	endosome organization	3	23	0.167879
GO:0019217	regulation of fatty acid metabolic process	3	23	0.167879
GO:0032526	response to retinoic acid	3	23	0.167879
GO:0035794	positive regulation of mitochondrial membrane permeability	3	23	0.167879
GO:0071621	granulocyte chemotaxis	3	23	0.167879
GO:0099175	regulation of postsynapse organization	3	23	0.167879
GO:1902686	mitochondrial outer membrane permeabilization involved in programmed cell death	3	23	0.167879
GO:1905710	positive regulation of membrane permeability	3	23	0.167879
GO:2001239	regulation of extrinsic apoptotic signaling pathway in absence of ligand	3	23	0.167879
GO:0001881	receptor recycling	2	12	0.168068
GO:0002313	mature B cell differentiation involved in immune response	2	12	0.168068
GO:0007223	Wnt signaling pathway
GO:0009798	axis specification	2	12	0.168068
GO:0010043	response to zinc ion	2	12	0.168068
GO:0010155	regulation of proton transport	2	12	0.168068
GO:0010288	response to lead ion	2	12	0.168068
GO:0032456	endocytic recycling	2	12	0.168068
GO:0033211	adiponectin-activated signaling pathway	2	12	0.168068
GO:0045824	negative regulation of innate immune response	2	12	0.168068
GO:0048701	embryonic cranial skeleton morphogenesis	2	12	0.168068
GO:0050435	amyloid-beta metabolic process	2	12	0.168068
GO:0051560	mitochondrial calcium ion homeostasis	2	12	0.168068
GO:0070131	positive regulation of mitochondrial translation	2	12	0.168068
GO:1903393	positive regulation of adherens junction organization	2	12	0.168068
GO:2000515	negative regulation of CD4-positive
GO:0120039	plasma membrane bounded cell projection morphogenesis	12	142	0.168817
GO:0030038	contractile actin filament bundle assembly	4	35	0.168941
GO:0031571	mitotic G1 DNA damage checkpoint	4	35	0.168941
GO:0043149	stress fiber assembly	4	35	0.168941
GO:0044783	G1 DNA damage checkpoint	4	35	0.168941
GO:0044819	mitotic G1/S transition checkpoint	4	35	0.168941
GO:1903038	negative regulation of leukocyte cell-cell adhesion	4	35	0.168941
GO:0032879	regulation of localization	55	784	0.169767
GO:0008406	gonad development	7	74	0.172949
GO:0061448	connective tissue development	5	48	0.174339
GO:0048858	cell projection morphogenesis	12	143	0.174707
GO:0043010	camera-type eye development	6	61	0.174877
GO:0030336	negative regulation of cell migration	9	102	0.17978
GO:0055074	calcium ion homeostasis	9	102	0.17978
GO:0006935	chemotaxis	12	144	0.180697
GO:0046578	regulation of Ras protein signal transduction	7	75	0.18137
GO:0010675	regulation of cellular carbohydrate metabolic process	4	36	0.181433
GO:0030219	megakaryocyte differentiation	4	36	0.181433
GO:0032091	negative regulation of protein binding	4	36	0.181433
GO:0050766	positive regulation of phagocytosis	4	36	0.181433
GO:0051208	sequestering of calcium ion	4	36	0.181433
GO:0040011	locomotion	38	529	0.183431
GO:0019320	hexose catabolic process	3	24	0.183623
GO:0032411	positive regulation of transporter activity	3	24	0.183623
GO:0001894	tissue homeostasis	6	62	0.184277
GO:0051924	regulation of calcium ion transport	6	62	0.184277
GO:0035710	CD4-positive
GO:0051817	modification of morphology or physiology of other organism involved in symbiotic interaction	5	49	0.185025
GO:0030030	cell projection organization	31	424	0.185855
GO:0042330	taxis	12	145	0.186785
GO:0006839	mitochondrial transport	9	103	0.187044
GO:0006643	membrane lipid metabolic process	7	76	0.18996
GO:1904062	regulation of cation transmembrane transport	7	76	0.18996
GO:0000271	polysaccharide biosynthetic process	2	13	0.190907
GO:0002902	regulation of B cell apoptotic process	2	13	0.190907
GO:0016233	telomere capping	2	13	0.190907
GO:0021695	cerebellar cortex development	2	13	0.190907
GO:0043276	anoikis	2	13	0.190907
GO:0045655	regulation of monocyte differentiation	2	13	0.190907
GO:0051290	protein heterotetramerization	2	13	0.190907
GO:0051457	maintenance of protein location in nucleus	2	13	0.190907
GO:0051898	negative regulation of protein kinase B signaling	2	13	0.190907
GO:0060563	neuroepithelial cell differentiation	2	13	0.190907
GO:1901797	negative regulation of signal transduction by p53 class mediator	2	13	0.190907
GO:1904427	positive regulation of calcium ion transmembrane transport	2	13	0.190907
GO:1905521	regulation of macrophage migration	2	13	0.190907
GO:0002685	regulation of leukocyte migration	8	90	0.193043
GO:0008016	regulation of heart contraction	4	37	0.194221
GO:0048259	regulation of receptor-mediated endocytosis	4	37	0.194221
GO:0071214	cellular response to abiotic stimulus	9	104	0.194435
GO:0104004	cellular response to environmental stimulus	9	104	0.194435
GO:0050864	regulation of B cell activation	5	50	0.195945
GO:0045137	development of primary sexual characteristics	7	77	0.198712
GO:0050670	regulation of lymphocyte proliferation	7	77	0.198712
GO:0031670	cellular response to nutrient	3	25	0.19974
GO:0032206	positive regulation of telomere maintenance	3	25	0.19974
GO:0043647	inositol phosphate metabolic process	3	25	0.19974
GO:0048706	embryonic skeletal system development	3	25	0.19974
GO:0090174	organelle membrane fusion	3	25	0.19974
GO:0090199	regulation of release of cytochrome c from mitochondria	3	25	0.19974
GO:0040008	regulation of growth	17	220	0.203001
GO:0000902	cell morphogenesis	19	250	0.206109
GO:0000187	activation of MAPK activity	5	51	0.207084
GO:0008630	intrinsic apoptotic signaling pathway in response to DNA damage	5	51	0.207084
GO:0045766	positive regulation of angiogenesis	5	51	0.207084
GO:0046632	alpha-beta T cell differentiation	5	51	0.207084
GO:0002312	B cell activation involved in immune response	4	38	0.207279
GO:0045185	maintenance of protein location	4	38	0.207279
GO:0045446	endothelial cell differentiation	4	38	0.207279
GO:0099173	postsynapse organization	4	38	0.207279
GO:0051048	negative regulation of secretion	7	78	0.20762
GO:2000145	regulation of cell motility	22	295	0.208706
GO:0001503	ossification	10	120	0.208868
GO:0005996	monosaccharide metabolic process	8	92	0.209328
GO:0050808	synapse organization	8	92	0.209328
GO:0120036	plasma membrane bounded cell projection organization	30	416	0.21252
GO:0040007	growth	22	296	0.213315
GO:0002027	regulation of heart rate	2	14	0.214121
GO:0002707	negative regulation of lymphocyte mediated immunity	2	14	0.214121
GO:0007029	endoplasmic reticulum organization	2	14	0.214121
GO:0017004	cytochrome complex assembly	2	14	0.214121
GO:0034637	cellular carbohydrate biosynthetic process	2	14	0.214121
GO:0046636	negative regulation of alpha-beta T cell activation	2	14	0.214121
GO:0046688	response to copper ion	2	14	0.214121
GO:0048488	synaptic vesicle endocytosis	2	14	0.214121
GO:0048747	muscle fiber development	2	14	0.214121
GO:0060612	adipose tissue development	2	14	0.214121
GO:0070229	negative regulation of lymphocyte apoptotic process	2	14	0.214121
GO:0071300	cellular response to retinoic acid	2	14	0.214121
GO:0140238	presynaptic endocytosis	2	14	0.214121
GO:0050801	ion homeostasis	15	193	0.215253
GO:0010906	regulation of glucose metabolic process	3	26	0.216176
GO:0033273	response to vitamin	3	26	0.216176
GO:1901184	regulation of ERBB signaling pathway	3	26	0.216176
GO:1904063	negative regulation of cation transmembrane transport	3	26	0.216176
GO:2000779	regulation of double-strand break repair	3	26	0.216176
GO:0048731	system development	86	1286	0.216927
GO:0010822	positive regulation of mitochondrion organization	5	52	0.218425
GO:0017157	regulation of exocytosis	5	52	0.218425
GO:0071900	regulation of protein serine/threonine kinase activity	14	179	0.218688
GO:0006511	ubiquitin-dependent protein catabolic process	17	223	0.218926
GO:0038127	ERBB signaling pathway	4	39	0.220583
GO:0072395	signal transduction involved in cell cycle checkpoint	4	39	0.220583
GO:0072401	signal transduction involved in DNA integrity checkpoint	4	39	0.220583
GO:0072422	signal transduction involved in DNA damage checkpoint	4	39	0.220583
GO:2001021	negative regulation of response to DNA damage stimulus	4	39	0.220583
GO:0032989	cellular component morphogenesis	20	268	0.221885
GO:0046890	regulation of lipid biosynthetic process	6	66	0.223733
GO:2000146	negative regulation of cell motility	9	108	0.225196
GO:0060249	anatomical structure homeostasis	12	151	0.22524
GO:0002285	lymphocyte activation involved in immune response	7	80	0.225874
GO:0051100	negative regulation of binding	5	53	0.229954
GO:0002562	somatic diversification of immune receptors via germline recombination within a single locus	3	27	0.232883
GO:0006941	striated muscle contraction	3	27	0.232883
GO:0010522	regulation of calcium ion transport into cytosol	3	27	0.232883
GO:0016444	somatic cell DNA recombination	3	27	0.232883
GO:0032210	regulation of telomere maintenance via telomerase	3	27	0.232883
GO:0032368	regulation of lipid transport	3	27	0.232883
GO:0043473	pigmentation	3	27	0.232883
GO:0072073	kidney epithelium development	3	27	0.232883
GO:1903749	positive regulation of establishment of protein localization to mitochondrion	3	27	0.232883
GO:0051651	maintenance of location in cell	4	40	0.234106
GO:0010563	negative regulation of phosphorus metabolic process	16	211	0.234289
GO:0045936	negative regulation of phosphate metabolic process	16	211	0.234289
GO:0071897	DNA biosynthetic process	8	95	0.234712
GO:0019941	modification-dependent protein catabolic process	17	226	0.235395
GO:0032101	regulation of response to external stimulus	18	241	0.236189
GO:0000715	nucleotide-excision repair
GO:0001510	RNA methylation	2	15	0.237577
GO:0007368	determination of left/right symmetry	2	15	0.237577
GO:0010656	negative regulation of muscle cell apoptotic process	2	15	0.237577
GO:0019233	sensory perception of pain	2	15	0.237577
GO:0019748	secondary metabolic process	2	15	0.237577
GO:0032873	negative regulation of stress-activated MAPK cascade	2	15	0.237577
GO:0045191	regulation of isotype switching	2	15	0.237577
GO:0045601	regulation of endothelial cell differentiation	2	15	0.237577
GO:0045622	regulation of T-helper cell differentiation	2	15	0.237577
GO:0048536	spleen development	2	15	0.237577
GO:0061082	myeloid leukocyte cytokine production	2	15	0.237577
GO:0070303	negative regulation of stress-activated protein kinase signaling cascade	2	15	0.237577
GO:0071800	podosome assembly	2	15	0.237577
GO:0090344	negative regulation of cell aging	2	15	0.237577
GO:0120163	negative regulation of cold-induced thermogenesis	2	15	0.237577
GO:1901998	toxin transport	2	15	0.237577
GO:1903955	positive regulation of protein targeting to mitochondrion	2	15	0.237577
GO:0050790	regulation of catalytic activity	51	746	0.239164
GO:0006694	steroid biosynthetic process	5	54	0.241655
GO:0008360	regulation of cell shape	5	54	0.241655
GO:1903322	positive regulation of protein modification by small protein conjugation or removal	5	54	0.241655
GO:0007389	pattern specification process	6	68	0.244432
GO:0019318	hexose metabolic process	7	82	0.244661
GO:1902115	regulation of organelle assembly	7	82	0.244661
GO:0002697	regulation of immune effector process	10	125	0.246112
GO:0000079	regulation of cyclin-dependent protein serine/threonine kinase activity	4	41	0.247823
GO:0015850	organic hydroxy compound transport	4	41	0.247823
GO:0071902	positive regulation of protein serine/threonine kinase activity	9	111	0.2494
GO:0072507	divalent inorganic cation homeostasis	9	111	0.2494
GO:0002637	regulation of immunoglobulin production	3	28	0.249813
GO:0006497	protein lipidation	3	28	0.249813
GO:0006879	cellular iron ion homeostasis	3	28	0.249813
GO:0007045	cell-substrate adherens junction assembly	3	28	0.249813
GO:0031109	microtubule polymerization or depolymerization	3	28	0.249813
GO:0036297	interstrand cross-link repair	3	28	0.249813
GO:0043506	regulation of JUN kinase activity	3	28	0.249813
GO:0048041	focal adhesion assembly	3	28	0.249813
GO:0048477	oogenesis	3	28	0.249813
GO:0061028	establishment of endothelial barrier	3	28	0.249813
GO:0043632	modification-dependent macromolecule catabolic process	17	229	0.252371
GO:0003002	regionalization	5	55	0.253514
GO:0035821	modification of morphology or physiology of other organism	5	55	0.253514
GO:0046467	membrane lipid biosynthetic process	5	55	0.253514
GO:0042775	mitochondrial ATP synthesis coupled electron transport	6	69	0.254987
GO:1901215	negative regulation of neuron death	6	69	0.254987
GO:0043408	regulation of MAPK cascade	15	200	0.257103
GO:0010638	positive regulation of organelle organization	18	245	0.258249
GO:0006874	cellular calcium ion homeostasis	8	98	0.261105
GO:0032943	mononuclear cell proliferation	8	98	0.261105
GO:0002335	mature B cell differentiation	2	16	0.261155
GO:0006221	pyrimidine nucleotide biosynthetic process	2	16	0.261155
GO:0008344	adult locomotory behavior	2	16	0.261155
GO:0008589	regulation of smoothened signaling pathway	2	16	0.261155
GO:0009799	specification of symmetry	2	16	0.261155
GO:0009855	determination of bilateral symmetry	2	16	0.261155
GO:0019048	modulation by virus of host morphology or physiology	2	16	0.261155
GO:0036465	synaptic vesicle recycling	2	16	0.261155
GO:0043243	positive regulation of protein complex disassembly	2	16	0.261155
GO:0048260	positive regulation of receptor-mediated endocytosis	2	16	0.261155
GO:0051055	negative regulation of lipid biosynthetic process	2	16	0.261155
GO:0060079	excitatory postsynaptic potential	2	16	0.261155
GO:0060411	cardiac septum morphogenesis	2	16	0.261155
GO:0099565	chemical synaptic transmission
GO:1902253	regulation of intrinsic apoptotic signaling pathway by p53 class mediator	2	16	0.261155
GO:1904888	cranial skeletal system development	2	16	0.261155
GO:1905517	macrophage migration	2	16	0.261155
GO:0045860	positive regulation of protein kinase activity	13	171	0.261299
GO:0030323	respiratory tube development	4	42	0.26171
GO:0044257	cellular protein catabolic process	20	276	0.263198
GO:0016049	cell growth	11	142	0.264538
GO:0044092	negative regulation of molecular function	24	337	0.265109
GO:0048732	gland development	12	157	0.266622
GO:0002763	positive regulation of myeloid leukocyte differentiation	3	29	0.26692
GO:0007338	single fertilization	3	29	0.26692
GO:0030048	actin filament-based movement	3	29	0.26692
GO:0046365	monosaccharide catabolic process	3	29	0.26692
GO:0048013	ephrin receptor signaling pathway	3	29	0.26692
GO:0072527	pyrimidine-containing compound metabolic process	3	29	0.26692
GO:1904356	regulation of telomere maintenance via telomere lengthening	3	29	0.26692
GO:0034765	regulation of ion transmembrane transport	8	99	0.2701
GO:0043687	post-translational protein modification	11	143	0.272024
GO:0007548	sex differentiation	7	85	0.273707
GO:0002092	positive regulation of receptor internalization	1	5	0.274052
GO:0002315	marginal zone B cell differentiation	1	5	0.274052
GO:0002634	regulation of germinal center formation	1	5	0.274052
GO:0003156	regulation of animal organ formation	1	5	0.274052
GO:0006069	ethanol oxidation	1	5	0.274052
GO:0006105	succinate metabolic process	1	5	0.274052
GO:0006560	proline metabolic process	1	5	0.274052
GO:0006677	glycosylceramide metabolic process	1	5	0.274052
GO:0006700	C21-steroid hormone biosynthetic process	1	5	0.274052
GO:0006883	cellular sodium ion homeostasis	1	5	0.274052
GO:0007042	lysosomal lumen acidification	1	5	0.274052
GO:0009109	coenzyme catabolic process	1	5	0.274052
GO:0009208	pyrimidine ribonucleoside triphosphate metabolic process	1	5	0.274052
GO:0009312	oligosaccharide biosynthetic process	1	5	0.274052
GO:0009404	toxin metabolic process	1	5	0.274052
GO:0010107	potassium ion import	1	5	0.274052
GO:0010623	programmed cell death involved in cell development	1	5	0.274052
GO:0010669	epithelial structure maintenance	1	5	0.274052
GO:0010872	regulation of cholesterol esterification	1	5	0.274052
GO:0010917	negative regulation of mitochondrial membrane potential	1	5	0.274052
GO:0010940	positive regulation of necrotic cell death	1	5	0.274052
GO:0010988	regulation of low-density lipoprotein particle clearance	1	5	0.274052
GO:0014854	response to inactivity	1	5	0.274052
GO:0016486	peptide hormone processing	1	5	0.274052
GO:0016973	poly(A)+ mRNA export from nucleus	1	5	0.274052
GO:0018200	peptidyl-glutamic acid modification	1	5	0.274052
GO:0019934	cGMP-mediated signaling	1	5	0.274052
GO:0021772	olfactory bulb development	1	5	0.274052
GO:0021988	olfactory lobe development	1	5	0.274052
GO:0022011	myelination in peripheral nervous system	1	5	0.274052
GO:0022400	regulation of rhodopsin mediated signaling pathway	1	5	0.274052
GO:0030007	cellular potassium ion homeostasis	1	5	0.274052
GO:0030011	maintenance of cell polarity	1	5	0.274052
GO:0030174	regulation of DNA-dependent DNA replication initiation	1	5	0.274052
GO:0031935	regulation of chromatin silencing	1	5	0.274052
GO:0032292	peripheral nervous system axon ensheathment	1	5	0.274052
GO:0032509	endosome transport via multivesicular body sorting pathway	1	5	0.274052
GO:0032695	negative regulation of interleukin-12 production	1	5	0.274052
GO:0032957	inositol trisphosphate metabolic process	1	5	0.274052
GO:0033147	negative regulation of intracellular estrogen receptor signaling pathway	1	5	0.274052
GO:0033483	gas homeostasis	1	5	0.274052
GO:0034091	regulation of maintenance of sister chromatid cohesion	1	5	0.274052
GO:0034182	regulation of maintenance of mitotic sister chromatid cohesion	1	5	0.274052
GO:0034367	protein-containing complex remodeling	1	5	0.274052
GO:0034368	protein-lipid complex remodeling	1	5	0.274052
GO:0034369	plasma lipoprotein particle remodeling	1	5	0.274052
GO:0034379	very-low-density lipoprotein particle assembly	1	5	0.274052
GO:0035024	negative regulation of Rho protein signal transduction	1	5	0.274052
GO:0036314	response to sterol	1	5	0.274052
GO:0036376	sodium ion export across plasma membrane	1	5	0.274052
GO:0036444	calcium import into the mitochondrion	1	5	0.274052
GO:0038110	interleukin-2-mediated signaling pathway	1	5	0.274052
GO:0043171	peptide catabolic process	1	5	0.274052
GO:0043981	histone H4-K5 acetylation	1	5	0.274052
GO:0043982	histone H4-K8 acetylation	1	5	0.274052
GO:0044351	macropinocytosis	1	5	0.274052
GO:0044458	motile cilium assembly	1	5	0.274052
GO:0044531	modulation of programmed cell death in other organism	1	5	0.274052
GO:0044532	modulation of apoptotic process in other organism	1	5	0.274052
GO:0045059	positive thymic T cell selection	1	5	0.274052
GO:0045351	type I interferon biosynthetic process	1	5	0.274052
GO:0045822	negative regulation of heart contraction	1	5	0.274052
GO:0045837	negative regulation of membrane potential	1	5	0.274052
GO:0045876	positive regulation of sister chromatid cohesion	1	5	0.274052
GO:0045953	negative regulation of natural killer cell mediated cytotoxicity	1	5	0.274052
GO:0046320	regulation of fatty acid oxidation	1	5	0.274052
GO:0046337	phosphatidylethanolamine metabolic process	1	5	0.274052
GO:0046461	neutral lipid catabolic process	1	5	0.274052
GO:0046464	acylglycerol catabolic process	1	5	0.274052
GO:0046485	ether lipid metabolic process	1	5	0.274052
GO:0048286	lung alveolus development	1	5	0.274052
GO:0050982	detection of mechanical stimulus	1	5	0.274052
GO:0051151	negative regulation of smooth muscle cell differentiation	1	5	0.274052
GO:0051238	sequestering of metal ion	1	5	0.274052
GO:0051968	positive regulation of synaptic transmission
GO:0052040	modulation by symbiont of host programmed cell death	1	5	0.274052
GO:0052248	modulation of programmed cell death in other organism involved in symbiotic interaction	1	5	0.274052
GO:0052433	modulation by organism of apoptotic process in other organism involved in symbiotic interaction	1	5	0.274052
GO:0055075	potassium ion homeostasis	1	5	0.274052
GO:0060192	negative regulation of lipase activity	1	5	0.274052
GO:0060623	regulation of chromosome condensation	1	5	0.274052
GO:0060914	heart formation	1	5	0.274052
GO:0061311	cell surface receptor signaling pathway involved in heart development	1	5	0.274052
GO:0061318	renal filtration cell differentiation	1	5	0.274052
GO:0061323	cell proliferation involved in heart morphogenesis	1	5	0.274052
GO:0070050	neuron cellular homeostasis	1	5	0.274052
GO:0070561	vitamin D receptor signaling pathway	1	5	0.274052
GO:0071493	cellular response to UV-B	1	5	0.274052
GO:0071971	extracellular exosome assembly	1	5	0.274052
GO:0072112	glomerular visceral epithelial cell differentiation	1	5	0.274052
GO:0072311	glomerular epithelial cell differentiation	1	5	0.274052
GO:0090141	positive regulation of mitochondrial fission	1	5	0.274052
GO:0090659	walking behavior	1	5	0.274052
GO:0098974	postsynaptic actin cytoskeleton organization	1	5	0.274052
GO:0099010	modification of postsynaptic structure	1	5	0.274052
GO:0099174	regulation of presynapse organization	1	5	0.274052
GO:0099563	modification of synaptic structure	1	5	0.274052
GO:1900273	positive regulation of long-term synaptic potentiation	1	5	0.274052
GO:1903019	negative regulation of glycoprotein metabolic process	1	5	0.274052
GO:1903715	regulation of aerobic respiration	1	5	0.274052
GO:1904294	positive regulation of ERAD pathway	1	5	0.274052
GO:1905063	regulation of vascular smooth muscle cell differentiation	1	5	0.274052
GO:1905449	regulation of Fc-gamma receptor signaling pathway involved in phagocytosis	1	5	0.274052
GO:1905606	regulation of presynapse assembly	1	5	0.274052
GO:1990144	intrinsic apoptotic signaling pathway in response to hypoxia	1	5	0.274052
GO:1990573	potassium ion import across plasma membrane	1	5	0.274052
GO:2000136	regulation of cell proliferation involved in heart morphogenesis	1	5	0.274052
GO:2000310	regulation of NMDA receptor activity	1	5	0.274052
GO:2001034	positive regulation of double-strand break repair via nonhomologous end joining	1	5	0.274052
GO:0051271	negative regulation of cellular component movement	9	114	0.274437
GO:0021987	cerebral cortex development	4	43	0.275743
GO:0060401	cytosolic calcium ion transport	4	43	0.275743
GO:1904029	regulation of cyclin-dependent protein kinase activity	4	43	0.275743
GO:0043410	positive regulation of MAPK cascade	11	144	0.279577
GO:0051603	proteolysis involved in cellular protein catabolic process	18	249	0.281078
GO:0043161	proteasome-mediated ubiquitin-dependent protein catabolic process	13	174	0.281811
GO:0010498	proteasomal protein catabolic process	14	189	0.282228
GO:0051052	regulation of DNA metabolic process	14	189	0.282228
GO:0071383	cellular response to steroid hormone stimulus	7	86	0.283588
GO:0001885	endothelial cell development	3	30	0.284158
GO:0002200	somatic diversification of immune receptors	3	30	0.284158
GO:0006636	unsaturated fatty acid biosynthetic process	3	30	0.284158
GO:0006813	potassium ion transport	3	30	0.284158
GO:0006977	DNA damage response
GO:0008585	female gonad development	3	30	0.284158
GO:0030433	ubiquitin-dependent ERAD pathway	3	30	0.284158
GO:0034766	negative regulation of ion transmembrane transport	3	30	0.284158
GO:0042158	lipoprotein biosynthetic process	3	30	0.284158
GO:0051492	regulation of stress fiber assembly	3	30	0.284158
GO:0001656	metanephros development	2	17	0.28475
GO:0001783	B cell apoptotic process	2	17	0.28475
GO:0002090	regulation of receptor internalization	2	17	0.28475
GO:0006749	glutathione metabolic process	2	17	0.28475
GO:0009994	oocyte differentiation	2	17	0.28475
GO:0010569	regulation of double-strand break repair via homologous recombination	2	17	0.28475
GO:0030500	regulation of bone mineralization	2	17	0.28475
GO:0031648	protein destabilization	2	17	0.28475
GO:0032413	negative regulation of ion transmembrane transporter activity	2	17	0.28475
GO:0046785	microtubule polymerization	2	17	0.28475
GO:0048599	oocyte development	2	17	0.28475
GO:0051205	protein insertion into membrane	2	17	0.28475
GO:0070988	demethylation	2	17	0.28475
GO:1901028	regulation of mitochondrial outer membrane permeabilization involved in apoptotic signaling pathway	2	17	0.28475
GO:1902476	chloride transmembrane transport	2	17	0.28475
GO:1905515	non-motile cilium assembly	2	17	0.28475
GO:2000249	regulation of actin cytoskeleton reorganization	2	17	0.28475
GO:0030334	regulation of cell migration	20	280	0.284916
GO:0009987	cellular process	275	4388	0.288569
GO:0007264	small GTPase mediated signal transduction	13	175	0.288762
GO:0043401	steroid hormone mediated signaling pathway	5	58	0.289874
GO:0051592	response to calcium ion	4	44	0.289896
GO:0070925	organelle assembly	19	266	0.291649
GO:0006996	organelle organization	88	1346	0.293273
GO:0051403	stress-activated MAPK cascade	7	87	0.293555
GO:0034762	regulation of transmembrane transport	10	131	0.293599
GO:0050727	regulation of inflammatory response	10	131	0.293599
GO:0048856	anatomical structure development	101	1554	0.29655
GO:0001836	release of cytochrome c from mitochondria	3	31	0.301487
GO:0006767	water-soluble vitamin metabolic process	3	31	0.301487
GO:0008217	regulation of blood pressure	3	31	0.301487
GO:0010595	positive regulation of endothelial cell migration	3	31	0.301487
GO:0015893	drug transport	3	31	0.301487
GO:0033013	tetrapyrrole metabolic process	3	31	0.301487
GO:0034333	adherens junction assembly	3	31	0.301487
GO:1903725	regulation of phospholipid metabolic process	3	31	0.301487
GO:0048585	negative regulation of response to stimulus	36	530	0.301967
GO:0097529	myeloid leukocyte migration	5	59	0.302206
GO:1904018	positive regulation of vasculature development	5	59	0.302206
GO:0007010	cytoskeleton organization	30	437	0.302347
GO:0044773	mitotic DNA damage checkpoint	4	45	0.304148
GO:0051250	negative regulation of lymphocyte activation	4	45	0.304148
GO:0051049	regulation of transport	35	515	0.30429
GO:0003008	system process	24	345	0.305191
GO:0031346	positive regulation of cell projection organization	8	103	0.306895

## Sheet: topGO_conserved
GOid	goterm	countInteresting	countAll	pvalue
GO:0042090	interleukin-12 biosynthetic process	10	11	3.35556e-07
GO:0045075	regulation of interleukin-12 biosynthetic process	10	11	3.35556e-07
GO:0046967	cytosol to ER transport	8	8	1.1291e-06
GO:0045084	positive regulation of interleukin-12 biosynthetic process	9	10	1.70163e-06
GO:0048535	lymph node development	11	15	4.36014e-06
GO:0032613	interleukin-10 production	13	20	4.57856e-06
GO:0032653	regulation of interleukin-10 production	12	18	7.38223e-06
GO:0032735	positive regulation of interleukin-12 production	12	18	7.38223e-06
GO:1990668	vesicle fusion with endoplasmic reticulum-Golgi intermediate compartment (ERGIC) membrane	8	9	8.53815e-06
GO:0043928	exonucleolytic nuclear-transcribed mRNA catabolic process involved in deadenylation-dependent decay	14	24	1.19547e-05
GO:0032733	positive regulation of interleukin-10 production	10	14	1.79295e-05
GO:0032655	regulation of interleukin-12 production	14	25	2.2674e-05
GO:0002483	antigen processing and presentation of endogenous peptide antigen	8	10	3.58842e-05
GO:0019885	antigen processing and presentation of endogenous peptide antigen via MHC class I	8	10	3.58842e-05
GO:0032615	interleukin-12 production	14	26	4.10055e-05
GO:0000052	citrulline metabolic process	7	8	4.22963e-05
GO:0019883	antigen processing and presentation of endogenous antigen	8	11	0.000110645
GO:0006906	vesicle fusion	12	23	0.000219774
GO:0006527	arginine catabolic process	7	10	0.000451104
GO:0045646	regulation of erythrocyte differentiation	14	31	0.000457526
GO:0042108	positive regulation of cytokine biosynthetic process	16	38	0.000481015
GO:0090174	organelle membrane fusion	12	25	0.000592049
GO:0106074	aminoacyl-tRNA metabolism involved in translational fidelity	8	13	0.000611117
GO:0045648	positive regulation of erythrocyte differentiation	9	16	0.000681038
GO:0006525	arginine metabolic process	7	11	0.00104691
GO:0007263	nitric oxide mediated signal transduction	7	11	0.00104691
GO:0048284	organelle fusion	14	35	0.00195512
GO:0042035	regulation of cytokine biosynthetic process	19	54	0.00201821
GO:0002709	regulation of T cell mediated immunity	12	28	0.00203448
GO:0006450	regulation of translational fidelity	8	15	0.00216778
GO:0006626	protein targeting to mitochondrion	18	51	0.002526
GO:0061025	membrane fusion	14	36	0.0026762
GO:0046677	response to antibiotic	34	119	0.00307839
GO:0007005	mitochondrion organization	58	230	0.00363431
GO:0009065	glutamine family amino acid catabolic process	8	16	0.00365452
GO:0001522	pseudouridine synthesis	7	13	0.00388386
GO:0001910	regulation of leukocyte mediated cytotoxicity	10	23	0.00422195
GO:0009310	amine catabolic process	4	5	0.00458127
GO:0014047	glutamate secretion	4	5	0.00458127
GO:0036444	calcium import into the mitochondrion	4	5	0.00458127
GO:0042402	cellular biogenic amine catabolic process	4	5	0.00458127
GO:0060215	primitive hemopoiesis	4	5	0.00458127
GO:0071169	establishment of protein localization to chromatin	4	5	0.00458127
GO:0090141	positive regulation of mitochondrial fission	4	5	0.00458127
GO:0070585	protein localization to mitochondrion	22	70	0.00468435
GO:0042089	cytokine biosynthetic process	19	58	0.00504502
GO:0042107	cytokine metabolic process	19	58	0.00504502
GO:0010257	NADH dehydrogenase complex assembly	18	54	0.00510513
GO:0032981	mitochondrial respiratory chain complex I assembly	18	54	0.00510513
GO:0006120	mitochondrial electron transport
GO:0006851	mitochondrial calcium ion transmembrane transport	7	14	0.00656697
GO:0032890	regulation of organic acid transport	7	14	0.00656697
GO:0001911	negative regulation of leukocyte mediated cytotoxicity	5	8	0.00665775
GO:0030049	muscle filament sliding	5	8	0.00665775
GO:0033275	actin-myosin filament sliding	5	8	0.00665775
GO:0051955	regulation of amino acid transport	5	8	0.00665775
GO:0002250	adaptive immune response	40	152	0.00686989
GO:0002697	regulation of immune effector process	34	125	0.00715653
GO:0002711	positive regulation of T cell mediated immunity	8	18	0.00884229
GO:0070125	mitochondrial translational elongation	23	78	0.00914035
GO:0032768	regulation of monooxygenase activity	11	29	0.00932657
GO:0006323	DNA packaging	27	96	0.00985586
GO:0031057	negative regulation of histone modification	7	15	0.0104163
GO:2001238	positive regulation of extrinsic apoptotic signaling pathway	9	22	0.0105136
GO:0070126	mitochondrial translational termination	23	79	0.0107524
GO:0006409	tRNA export from nucleus	10	26	0.0116566
GO:0051031	tRNA transport	10	26	0.0116566
GO:0071431	tRNA-containing ribonucleoprotein complex export from nucleus	10	26	0.0116566
GO:0002291	T cell activation via T cell receptor contact with antigen bound to MHC molecule on antigen presenting cell	4	6	0.0117733
GO:0003197	endocardial cushion development	4	6	0.0117733
GO:0007039	protein catabolic process in the vacuole	4	6	0.0117733
GO:0035067	negative regulation of histone acetylation	4	6	0.0117733
GO:0045086	positive regulation of interleukin-2 biosynthetic process	4	6	0.0117733
GO:0051574	positive regulation of histone H3-K9 methylation	4	6	0.0117733
GO:0051590	positive regulation of neurotransmitter transport	4	6	0.0117733
GO:1903358	regulation of Golgi organization	4	6	0.0117733
GO:0001914	regulation of T cell mediated cytotoxicity	6	12	0.0118933
GO:0051385	response to mineralocorticoid	6	12	0.0118933
GO:0031342	negative regulation of cell killing	5	9	0.0127635
GO:0051341	regulation of oxidoreductase activity	14	42	0.0128377
GO:0075733	intracellular transport of virus	13	38	0.0128938
GO:0042590	antigen processing and presentation of exogenous peptide antigen via MHC class I	19	63	0.0132567
GO:0002703	regulation of leukocyte mediated immunity	23	81	0.0146618
GO:0072655	establishment of protein localization to mitochondrion	20	68	0.0149331
GO:0033209	tumor necrosis factor-mediated signaling pathway	27	99	0.0149871
GO:0046717	acid secretion	7	16	0.0156754
GO:0071539	protein localization to centrosome	7	16	0.0156754
GO:1904872	regulation of telomerase RNA localization to Cajal body	7	16	0.0156754
GO:1905508	protein localization to microtubule organizing center	7	16	0.0156754
GO:0006415	translational termination	24	86	0.0159357
GO:0045471	response to ethanol	14	43	0.0159536
GO:0046794	transport of virus	13	39	0.0162239
GO:0002706	regulation of lymphocyte mediated immunity	18	60	0.016579
GO:0031056	regulation of histone modification	17	56	0.0173984
GO:0097305	response to alcohol	22	78	0.0181234
GO:0019985	translesion synthesis	8	20	0.0181549
GO:0030261	chromosome condensation	8	20	0.0181549
GO:0009112	nucleobase metabolic process	6	13	0.0187586
GO:0032633	interleukin-4 production	6	13	0.0187586
GO:0033003	regulation of mast cell activation	6	13	0.0187586
GO:0070232	regulation of T cell apoptotic process	6	13	0.0187586
GO:0035065	regulation of histone acetylation	9	24	0.0196429
GO:0050999	regulation of nitric-oxide synthase activity	9	24	0.0196429
GO:0097064	ncRNA export from nucleus	10	28	0.0204094
GO:0002474	antigen processing and presentation of peptide antigen via MHC class I	20	70	0.0205431
GO:0045429	positive regulation of nitric oxide biosynthetic process	11	32	0.0206593
GO:2000379	positive regulation of reactive oxygen species metabolic process	17	57	0.0207444
GO:0071902	positive regulation of protein serine/threonine kinase activity	29	111	0.0215489
GO:0000154	rRNA modification	5	10	0.0217707
GO:0000266	mitochondrial fission	5	10	0.0217707
GO:0030574	collagen catabolic process	5	10	0.0217707
GO:0090670	RNA localization to Cajal body	7	17	0.022573
GO:0090671	telomerase RNA localization to Cajal body	7	17	0.022573
GO:0090672	telomerase RNA localization	7	17	0.022573
GO:0090685	RNA localization to nucleus	7	17	0.022573
GO:0032892	positive regulation of organic acid transport	4	7	0.0235604
GO:0070230	positive regulation of lymphocyte apoptotic process	4	7	0.0235604
GO:0090140	regulation of mitochondrial fission	4	7	0.0235604
GO:2000757	negative regulation of peptidyl-lysine acetylation	4	7	0.0235604
GO:1903428	positive regulation of reactive oxygen species biosynthetic process	12	37	0.0255476
GO:0006301	postreplication repair	9	25	0.0258958
GO:1904407	positive regulation of nitric oxide metabolic process	11	33	0.0260706
GO:0031341	regulation of cell killing	10	29	0.0262425
GO:0002244	hematopoietic progenitor cell differentiation	26	99	0.0268093
GO:0046834	lipid phosphorylation	6	14	0.0279023
GO:0051181	cofactor transport	6	14	0.0279023
GO:0051570	regulation of histone H3-K9 methylation	6	14	0.0279023
GO:0071300	cellular response to retinoic acid	6	14	0.0279023
GO:0097066	response to thyroid hormone	6	14	0.0279023
GO:1904874	positive regulation of telomerase RNA localization to Cajal body	6	14	0.0279023
GO:0048002	antigen processing and presentation of peptide antigen	27	104	0.0280683
GO:0016441	posttranscriptional gene silencing	17	59	0.0288823
GO:0032649	regulation of interferon-gamma production	13	42	0.0301481
GO:1905268	negative regulation of chromatin organization	7	18	0.0313108
GO:0048863	stem cell differentiation	27	105	0.0315082
GO:0009064	glutamine family amino acid metabolic process	11	34	0.0324366
GO:0045454	cell redox homeostasis	11	34	0.0324366
GO:0034766	negative regulation of ion transmembrane transport	10	30	0.0331768
GO:0016072	rRNA metabolic process	32	129	0.0332714
GO:0002381	immunoglobulin production involved in immunoglobulin mediated immune response	9	26	0.0334342
GO:0032963	collagen metabolic process	9	26	0.0334342
GO:2000756	regulation of peptidyl-lysine acetylation	9	26	0.0334342
GO:0002478	antigen processing and presentation of exogenous peptide antigen	26	101	0.0339471
GO:0006414	translational elongation	26	101	0.0339471
GO:0002699	positive regulation of immune effector process	21	78	0.0339577
GO:0000186	activation of MAPKK activity	5	11	0.0340734
GO:0015837	amine transport	5	11	0.0340734
GO:0032731	positive regulation of interleukin-1 beta production	5	11	0.0340734
GO:0032743	positive regulation of interleukin-2 production	5	11	0.0340734
GO:0033006	regulation of mast cell activation involved in immune response	5	11	0.0340734
GO:0043304	regulation of mast cell degranulation	5	11	0.0340734
GO:0051952	regulation of amine transport	5	11	0.0340734
GO:0070584	mitochondrion morphogenesis	5	11	0.0340734
GO:0071604	transforming growth factor beta production	5	11	0.0340734
GO:0071634	regulation of transforming growth factor beta production	5	11	0.0340734
GO:2000108	positive regulation of leukocyte apoptotic process	5	11	0.0340734
GO:0002821	positive regulation of adaptive immune response	14	47	0.0344191
GO:0070555	response to interleukin-1	24	92	0.0350418
GO:0071356	cellular response to tumor necrosis factor	31	125	0.0358628
GO:0051347	positive regulation of transferase activity	51	222	0.0359224
GO:0048285	organelle fission	42	178	0.0362394
GO:0060401	cytosolic calcium ion transport	13	43	0.036299
GO:1905269	positive regulation of chromatin organization	13	43	0.036299
GO:1902275	regulation of chromatin organization	18	65	0.0365829
GO:0033674	positive regulation of kinase activity	43	183	0.0366325
GO:0019884	antigen processing and presentation of exogenous antigen	26	102	0.0380135
GO:0002456	T cell mediated immunity	12	39	0.0381273
GO:1901606	alpha-amino acid catabolic process	12	39	0.0381273
GO:0098655	cation transmembrane transport	41	174	0.0389756
GO:0006297	nucleotide-excision repair
GO:0042036	negative regulation of cytokine biosynthetic process	6	15	0.0395596
GO:0051196	regulation of coenzyme metabolic process	11	35	0.0398305
GO:0001779	natural killer cell differentiation	4	8	0.040463
GO:0006144	purine nucleobase metabolic process	4	8	0.040463
GO:0030449	regulation of complement activation	4	8	0.040463
GO:0043249	erythrocyte maturation	4	8	0.040463
GO:0043968	histone H2A acetylation	4	8	0.040463
GO:0050718	positive regulation of interleukin-1 beta secretion	4	8	0.040463
GO:1901984	negative regulation of protein acetylation	4	8	0.040463
GO:2000257	regulation of protein activation cascade	4	8	0.040463
GO:2000826	regulation of heart morphogenesis	4	8	0.040463
GO:0002377	immunoglobulin production	14	48	0.0407911
GO:0032729	positive regulation of interferon-gamma production	10	31	0.0412981
GO:0032760	positive regulation of tumor necrosis factor production	10	31	0.0412981
GO:1903533	regulation of protein targeting	10	31	0.0412981
GO:0045840	positive regulation of mitotic nuclear division	7	19	0.0420535
GO:0070252	actin-mediated cell contraction	7	19	0.0420535
GO:0033108	mitochondrial respiratory chain complex assembly	18	66	0.0421131
GO:0016445	somatic diversification of immunoglobulins	9	27	0.0423605
GO:0006839	mitochondrial transport	26	103	0.0424332
GO:0006296	nucleotide-excision repair
GO:0030101	natural killer cell activation	8	23	0.0427534
GO:0035270	endocrine system development	8	23	0.0427534
GO:0043405	regulation of MAP kinase activity	27	108	0.0437598
GO:0031401	positive regulation of protein modification process	80	371	0.0442124
GO:0003198	epithelial to mesenchymal transition involved in endocardial cushion formation	3	5	0.0443792
GO:0003203	endocardial cushion morphogenesis	3	5	0.0443792
GO:0003222	ventricular trabecula myocardium morphogenesis	3	5	0.0443792
GO:0003272	endocardial cushion formation	3	5	0.0443792
GO:0006071	glycerol metabolic process	3	5	0.0443792
GO:0008299	isoprenoid biosynthetic process	3	5	0.0443792
GO:0018158	protein oxidation	3	5	0.0443792
GO:0031953	negative regulation of protein autophosphorylation	3	5	0.0443792
GO:0032460	negative regulation of protein oligomerization	3	5	0.0443792
GO:0032536	regulation of cell projection size	3	5	0.0443792
GO:0033005	positive regulation of mast cell activation	3	5	0.0443792
GO:0042053	regulation of dopamine metabolic process	3	5	0.0443792
GO:0042069	regulation of catecholamine metabolic process	3	5	0.0443792
GO:0045586	regulation of gamma-delta T cell differentiation	3	5	0.0443792
GO:0045588	positive regulation of gamma-delta T cell differentiation	3	5	0.0443792
GO:0045823	positive regulation of heart contraction	3	5	0.0443792
GO:0046643	regulation of gamma-delta T cell activation	3	5	0.0443792
GO:0046645	positive regulation of gamma-delta T cell activation	3	5	0.0443792
GO:0051307	meiotic chromosome separation	3	5	0.0443792
GO:0060192	negative regulation of lipase activity	3	5	0.0443792
GO:0070234	positive regulation of T cell apoptotic process	3	5	0.0443792
GO:0071635	negative regulation of transforming growth factor beta production	3	5	0.0443792
GO:0071636	positive regulation of transforming growth factor beta production	3	5	0.0443792
GO:0072683	T cell extravasation	3	5	0.0443792
GO:1900262	regulation of DNA-directed DNA polymerase activity	3	5	0.0443792
GO:1900264	positive regulation of DNA-directed DNA polymerase activity	3	5	0.0443792
GO:1902306	negative regulation of sodium ion transmembrane transport	3	5	0.0443792
GO:0043588	skin development	19	71	0.0447928
GO:0071229	cellular response to acid chemical	19	71	0.0447928
GO:0045860	positive regulation of protein kinase activity	40	171	0.0455383
GO:0034765	regulation of ion transmembrane transport	25	99	0.0457857
GO:0031058	positive regulation of histone modification	12	40	0.0458238
GO:0021700	developmental maturation	22	85	0.0458578
GO:0035194	posttranscriptional gene silencing by RNA	16	58	0.0485753
GO:0034612	response to tumor necrosis factor	32	133	0.0489345
GO:0051247	positive regulation of protein metabolic process	117	564	0.0490373
GO:0042180	cellular ketone metabolic process	24	95	0.0494204
GO:0019932	second-messenger-mediated signaling	21	81	0.0494758
GO:0010043	response to zinc ion	5	12	0.0499163
GO:0032673	regulation of interleukin-4 production	5	12	0.0499163
GO:0032732	positive regulation of interleukin-1 production	5	12	0.0499163
GO:0035066	positive regulation of histone acetylation	5	12	0.0499163
GO:0045830	positive regulation of isotype switching	5	12	0.0499163
GO:0046006	regulation of activated T cell proliferation	5	12	0.0499163
GO:0050706	regulation of interleukin-1 beta secretion	5	12	0.0499163
GO:0051560	mitochondrial calcium ion homeostasis	5	12	0.0499163
GO:0070987	error-free translesion synthesis	5	12	0.0499163
GO:0072376	protein activation cascade	5	12	0.0499163
GO:0033260	nuclear DNA replication	10	32	0.0506793
GO:0042254	ribosome biogenesis	35	148	0.051082
GO:0002822	regulation of adaptive immune response based on somatic recombination of immune receptors built from immunoglobulin superfamily domains	17	63	0.051919
GO:0031047	gene silencing by RNA	17	63	0.051919
GO:0051260	protein homooligomerization	27	110	0.0536845
GO:0007143	female meiotic nuclear division	6	16	0.0538902
GO:0008344	adult locomotory behavior	6	16	0.0538902
GO:0015682	ferric iron transport	6	16	0.0538902
GO:0033572	transferrin transport	6	16	0.0538902
GO:0040001	establishment of mitotic spindle localization	6	16	0.0538902
GO:0043372	positive regulation of CD4-positive
GO:0072512	trivalent inorganic cation transport	6	16	0.0538902
GO:0016447	somatic recombination of immunoglobulin gene segments	8	24	0.0543087
GO:0044070	regulation of anion transport	8	24	0.0543087
GO:0072698	protein localization to microtubule cytoskeleton	8	24	0.0543087
GO:0002708	positive regulation of lymphocyte mediated immunity	12	41	0.0545274
GO:0007626	locomotory behavior	12	41	0.0545274
GO:0016925	protein sumoylation	12	41	0.0545274
GO:0006364	rRNA processing	28	115	0.0548588
GO:0019882	antigen processing and presentation	28	115	0.0548588
GO:0140053	mitochondrial gene expression	28	115	0.0548588
GO:0032201	telomere maintenance via semi-conservative replication	7	20	0.054922
GO:0048538	thymus development	7	20	0.054922
GO:0051785	positive regulation of nuclear division	7	20	0.054922
GO:0051604	protein maturation	22	87	0.0576472
GO:0044786	cell cycle DNA replication	11	37	0.0579505
GO:0048872	homeostasis of number of cells	32	135	0.0585471
GO:0000377	RNA splicing
GO:0000398	mRNA splicing
GO:0002824	positive regulation of adaptive immune response based on somatic recombination of immune receptors built from immunoglobulin superfamily domains	13	46	0.06
GO:0002520	immune system development	92	439	0.0613652
GO:1903557	positive regulation of tumor necrosis factor superfamily cytokine production	10	33	0.0613788
GO:0006334	nucleosome assembly	18	69	0.0622767
GO:0006482	protein demethylation	4	9	0.0626226
GO:0006956	complement activation	4	9	0.0626226
GO:0007076	mitotic chromosome condensation	4	9	0.0626226
GO:0008214	protein dealkylation	4	9	0.0626226
GO:0015800	acidic amino acid transport	4	9	0.0626226
GO:0030220	platelet formation	4	9	0.0626226
GO:0031061	negative regulation of histone methylation	4	9	0.0626226
GO:0045076	regulation of interleukin-2 biosynthetic process	4	9	0.0626226
GO:0045647	negative regulation of erythrocyte differentiation	4	9	0.0626226
GO:0046641	positive regulation of alpha-beta T cell proliferation	4	9	0.0626226
GO:0050716	positive regulation of interleukin-1 secretion	4	9	0.0626226
GO:0055026	negative regulation of cardiac muscle tissue development	4	9	0.0626226
GO:0061912	selective autophagy	4	9	0.0626226
GO:1900745	positive regulation of p38MAPK cascade	4	9	0.0626226
GO:0001819	positive regulation of cytokine production	43	190	0.062948
GO:0097164	ammonium ion metabolic process	16	60	0.06396
GO:0071103	DNA conformation change	33	141	0.0644836
GO:0031060	regulation of histone methylation	9	29	0.0646904
GO:0048013	ephrin receptor signaling pathway	9	29	0.0646904
GO:0032609	interferon-gamma production	14	51	0.0648143
GO:0045931	positive regulation of mitotic cell cycle	19	74	0.0649671
GO:0034660	ncRNA metabolic process	59	271	0.0655165
GO:0001816	cytokine production	67	312	0.0666014
GO:1902850	microtubule cytoskeleton organization involved in mitosis	17	65	0.067301
GO:0000731	DNA synthesis involved in DNA repair	8	25	0.0676794
GO:0044380	protein localization to cytoskeleton	8	25	0.0676794
GO:0071695	anatomical structure maturation	15	56	0.0690471
GO:0006835	dicarboxylic acid transport	5	13	0.0693898
GO:0032660	regulation of interleukin-17 production	5	13	0.0693898
GO:0035162	embryonic hemopoiesis	5	13	0.0693898
GO:0042276	error-prone translesion synthesis	5	13	0.0693898
GO:0051290	protein heterotetramerization	5	13	0.0693898
GO:0055008	cardiac muscle tissue morphogenesis	5	13	0.0693898
GO:1900744	regulation of p38MAPK cascade	5	13	0.0693898
GO:2000758	positive regulation of peptidyl-lysine acetylation	5	13	0.0693898
GO:0009063	cellular amino acid catabolic process	13	47	0.0697809
GO:0060147	regulation of posttranscriptional gene silencing	13	47	0.0697809
GO:0060966	regulation of gene silencing by RNA	13	47	0.0697809
GO:0043029	T cell homeostasis	7	21	0.0699884
GO:0001913	T cell mediated cytotoxicity	6	17	0.0709723
GO:0015696	ammonium transport	6	17	0.0709723
GO:0030851	granulocyte differentiation	6	17	0.0709723
GO:1905515	non-motile cilium assembly	6	17	0.0709723
GO:0002440	production of molecular mediator of immune response	22	89	0.0714269
GO:0031098	stress-activated protein kinase signaling cascade	22	89	0.0714269
GO:0000819	sister chromatid segregation	23	94	0.0731287
GO:0031503	protein-containing complex localization	30	128	0.0741342
GO:0006405	RNA export from nucleus	20	80	0.0752183
GO:0043406	positive regulation of MAP kinase activity	20	80	0.0752183
GO:0032543	mitochondrial translation	25	104	0.075981
GO:0002710	negative regulation of T cell mediated immunity	3	6	0.0769851
GO:0006098	pentose-phosphate shunt	3	6	0.0769851
GO:0006684	sphingomyelin metabolic process	3	6	0.0769851
GO:0006743	ubiquinone metabolic process	3	6	0.0769851
GO:0006744	ubiquinone biosynthetic process	3	6	0.0769851
GO:0009074	aromatic amino acid family catabolic process	3	6	0.0769851
GO:0009113	purine nucleobase biosynthetic process	3	6	0.0769851
GO:0009263	deoxyribonucleotide biosynthetic process	3	6	0.0769851
GO:0009713	catechol-containing compound biosynthetic process	3	6	0.0769851
GO:0010766	negative regulation of sodium ion transport	3	6	0.0769851
GO:0016242	negative regulation of macroautophagy	3	6	0.0769851
GO:0030502	negative regulation of bone mineralization	3	6	0.0769851
GO:0030728	ovulation	3	6	0.0769851
GO:0032060	bleb assembly	3	6	0.0769851
GO:0032309	icosanoid secretion	3	6	0.0769851
GO:0032330	regulation of chondrocyte differentiation	3	6	0.0769851
GO:0036148	phosphatidylglycerol acyl-chain remodeling	3	6	0.0769851
GO:0042423	catecholamine biosynthetic process	3	6	0.0769851
GO:0042492	gamma-delta T cell differentiation	3	6	0.0769851
GO:0042535	positive regulation of tumor necrosis factor biosynthetic process	3	6	0.0769851
GO:0046629	gamma-delta T cell activation	3	6	0.0769851
GO:0050996	positive regulation of lipid catabolic process	3	6	0.0769851
GO:0051095	regulation of helicase activity	3	6	0.0769851
GO:0051180	vitamin transport	3	6	0.0769851
GO:0060368	regulation of Fc receptor mediated stimulatory signaling pathway	3	6	0.0769851
GO:0061099	negative regulation of protein tyrosine kinase activity	3	6	0.0769851
GO:0070076	histone lysine demethylation	3	6	0.0769851
GO:0071361	cellular response to ethanol	3	6	0.0769851
GO:0071715	icosanoid transport	3	6	0.0769851
GO:0072132	mesenchyme morphogenesis	3	6	0.0769851
GO:1901571	fatty acid derivative transport	3	6	0.0769851
GO:1901663	quinone biosynthetic process	3	6	0.0769851
GO:1904263	positive regulation of TORC1 signaling	3	6	0.0769851
GO:0000375	RNA splicing
GO:0002200	somatic diversification of immune receptors	9	30	0.0781963
GO:0033077	T cell differentiation in thymus	9	30	0.0781963
GO:1901983	regulation of protein acetylation	9	30	0.0781963
GO:0007565	female pregnancy	15	57	0.0787245
GO:0035195	gene silencing by miRNA	15	57	0.0787245
GO:0002705	positive regulation of leukocyte mediated immunity	13	48	0.0805485
GO:0140013	meiotic nuclear division	13	48	0.0805485
GO:0002449	lymphocyte mediated immunity	23	95	0.0807022
GO:0071426	ribonucleoprotein complex export from nucleus	19	76	0.0814412
GO:0051607	defense response to virus	16	62	0.0823455
GO:0033683	nucleotide-excision repair
GO:0042769	DNA damage response
GO:0070228	regulation of lymphocyte apoptotic process	8	26	0.0828995
GO:1904063	negative regulation of cation transmembrane transport	8	26	0.0828995
GO:0071900	regulation of protein serine/threonine kinase activity	40	179	0.0832885
GO:0006733	oxidoreduction coenzyme metabolic process	20	81	0.0836584
GO:0001101	response to acid chemical	26	110	0.0844338
GO:0006310	DNA recombination	26	110	0.0844338
GO:0065004	protein-DNA complex assembly	26	110	0.0844338
GO:0009451	RNA modification	14	53	0.0852214
GO:0034249	negative regulation of cellular amide metabolic process	17	67	0.0854976
GO:0000070	mitotic sister chromatid segregation	21	86	0.0856019
GO:0032651	regulation of interleukin-1 beta production	7	22	0.0872747
GO:1903214	regulation of protein targeting to mitochondrion	7	22	0.0872747
GO:0048534	hematopoietic or lymphoid organ development	87	421	0.0888017
GO:0016485	protein processing	15	58	0.0892417
GO:0048469	cell maturation	15	58	0.0892417
GO:0015988	energy coupled proton transmembrane transport
GO:0015991	ATP hydrolysis coupled proton transport	4	10	0.0898572
GO:0021536	diencephalon development	4	10	0.0898572
GO:0032814	regulation of natural killer cell activation	4	10	0.0898572
GO:0034142	toll-like receptor 4 signaling pathway	4	10	0.0898572
GO:0035902	response to immobilization stress	4	10	0.0898572
GO:0036344	platelet morphogenesis	4	10	0.0898572
GO:0038111	interleukin-7-mediated signaling pathway	4	10	0.0898572
GO:0042094	interleukin-2 biosynthetic process	4	10	0.0898572
GO:0048679	regulation of axon regeneration	4	10	0.0898572
GO:0055010	ventricular cardiac muscle tissue morphogenesis	4	10	0.0898572
GO:0060148	positive regulation of posttranscriptional gene silencing	4	10	0.0898572
GO:0060706	cell differentiation involved in embryonic placenta development	4	10	0.0898572
GO:1903319	positive regulation of protein maturation	4	10	0.0898572
GO:2001267	regulation of cysteine-type endopeptidase activity involved in apoptotic signaling pathway	4	10	0.0898572
GO:0031497	chromatin assembly	19	77	0.0906276
GO:0038066	p38MAPK cascade	6	18	0.090803
GO:0051293	establishment of spindle localization	6	18	0.090803
GO:0098760	response to interleukin-7	6	18	0.090803
GO:0098761	cellular response to interleukin-7	6	18	0.090803
GO:0099132	ATP hydrolysis coupled cation transmembrane transport	6	18	0.090803
GO:0001912	positive regulation of leukocyte mediated cytotoxicity	5	14	0.0924385
GO:0002639	positive regulation of immunoglobulin production	5	14	0.0924385
GO:0002707	negative regulation of lymphocyte mediated immunity	5	14	0.0924385
GO:0002724	regulation of T cell cytokine production	5	14	0.0924385
GO:0010922	positive regulation of phosphatase activity	5	14	0.0924385
GO:0046633	alpha-beta T cell proliferation	5	14	0.0924385
GO:0050798	activated T cell proliferation	5	14	0.0924385
GO:0060043	regulation of cardiac muscle cell proliferation	5	14	0.0924385
GO:0060216	definitive hemopoiesis	5	14	0.0924385
GO:0097028	dendritic cell differentiation	5	14	0.0924385
GO:0071347	cellular response to interleukin-1	20	82	0.0927002
GO:0019827	stem cell population maintenance	16	63	0.0927034
GO:0051291	protein heterooligomerization	9	31	0.093291
GO:0045428	regulation of nitric oxide biosynthetic process	11	40	0.0940827
GO:0051403	stress-activated MAPK cascade	21	87	0.0944966
GO:0098662	inorganic cation transmembrane transport	36	161	0.0958234
GO:0001817	regulation of cytokine production	61	288	0.0959024
GO:0044766	multi-organism transport	14	54	0.0967976
GO:1902579	multi-organism localization	14	54	0.0967976
GO:0019725	cellular homeostasis	57	268	0.0986944
GO:0002562	somatic diversification of immune receptors via germline recombination within a single locus	8	27	0.0999686
GO:0016444	somatic cell DNA recombination	8	27	0.0999686
GO:0032611	interleukin-1 beta production	8	27	0.0999686
GO:0070373	negative regulation of ERK1 and ERK2 cascade	8	27	0.0999686

## Sheet: Degrees
	mouseDegree	humanDegree	DiffDegree	DiffDegreeScale	pValue	FDR_loc
RIF1	4	283	3.0669	3.51447	0.000440635	0.0138724
HES6	2	226	3.00206	3.44084	0.00057992	0.0167864
TRAP1	8	334	2.97947	3.41519	0.000637382	0.018659
PSMD7	245	1	-3.12135	-3.51304	0.000443012	0.0227886
MALSU1	2	206	2.91343	3.34018	0.000837235	0.0253977
HCLS1	2	198	2.87565	3.29728	0.000976254	0.0300598
EIF4G1	199	1	-2.92261	-3.28734	0.00101139	0.0400237
AHNAK	2	182	2.79553	3.20629	0.00134458	0.0428047
PABPC4	192	2	-2.8	-3.1481	0.00164336	0.0578237
PHB	208	3	-2.79478	-3.14218	0.00167697	0.05868
PUS7	15	335	2.65714	3.04913	0.00229502	0.0759506
TIMM17A	171	2	-2.69035	-3.02358	0.00249803	0.0787588
HDGF	171	2	-2.69035	-3.02358	0.00249803	0.0787588
KLF4	3	159	2.58908	2.97184	0.00296017	0.0987979
EIF5B	181	4	-2.58745	-2.90673	0.00365226	0.103631
NCL	211	7	-2.53644	-2.8488	0.00438844	0.118085
GTF2A2	158	4	-2.45929	-2.76119	0.00575906	0.142883
HCK	7	173	2.40427	2.76198	0.00574526	0.188789
YBX1	188	9	-2.31416	-2.59637	0.00942143	0.200173
PSMA3	198	11	-2.26226	-2.53744	0.0111666	0.224486
FASTKD2	98	2	-2.17477	-2.43808	0.0147655	0.270648
LRRFIP1	11	189	2.27922	2.61996	0.00879395	0.275279
EIF3D	86	1	-2.14581	-2.40519	0.0161639	0.287256
TCF3	82	1	-2.10335	-2.35697	0.0184247	0.312781
SRPK1	30	349	2.23009	2.56417	0.0103423	0.314521
MRPS26	88	2	-2.07781	-2.32797	0.0199139	0.329147
PSMB7	119	6	-2.06015	-2.30792	0.0210036	0.340459
CHCHD2	219	19	-2.03289	-2.27696	0.0227888	0.358889
ENY2	122	7	-2.02172	-2.26428	0.023557	0.36652
RNPS1	90	3	-2.0166	-2.25846	0.0239171	0.370023
HIGD1A	81	2	-2.00386	-2.244	0.0248326	0.378728
PHB2	326	35	-1.97411	-2.21021	0.0270907	0.400255
EIF4E2	85	3	-1.96542	-2.20033	0.0277832	0.406553
MRPS28	69	1	-1.95138	-2.1844	0.028933	0.416716
NUP93	83	3	-1.94419	-2.17623	0.0295384	0.422197
WDR61	68	1	-1.93868	-2.16997	0.030009	0.426394
NCF1	79	3	-1.90033	-2.12642	0.0334686	0.45562
PPM1G	62	1	-1.85886	-2.07933	0.0375871	0.488573
STRAP	82	4	-1.85816	-2.07853	0.0376605	0.489133
PFDN6	81	4	-1.84726	-2.06615	0.0388145	0.497809
PSMA5	158	16	-1.83348	-2.0505	0.0403152	0.509157
DNAJA4	13	156	2.0076	2.3115	0.0208052	0.515172
BASP1	11	140	1.99621	2.29858	0.0215289	0.525887
PTCD3	24	231	1.99288	2.29479	0.0217454	0.529031
ZFP36	1	69	1.9914	2.29311	0.0218419	0.530424
NHP2	64	2	-1.7976	-2.00976	0.0444564	0.538711
TRAK2	11	133	1.94836	2.24423	0.0248176	0.570944
POLE2	5	92	1.9424	2.23746	0.0252561	0.576482
CITED4	66	3	-1.74283	-1.94756	0.0514677	0.584973
TOMM20	66	3	-1.74283	-1.94756	0.0514677	0.584973
BLM	1	64	1.92584	2.21866	0.02651	0.591874
MYC	1	64	1.92584	2.21866	0.02651	0.591874
KARS	188	24	-1.72748	-1.93012	0.0535914	0.598163
GFM1	52	1	-1.7098	-1.91005	0.0561261	0.613346
HNRNPD	63	3	-1.70267	-1.90195	0.0571772	0.619475
PDAP1	102	10	-1.69337	-1.8914	0.0585712	0.62746
MLLT3	180	24	-1.68628	-1.88334	0.0596544	0.63358
PCBP1	72	5	-1.6734	-1.86871	0.0616633	0.644707
CDC42BPA	1	59	1.85568	2.13898	0.0324369	0.656106
EIF4EBP1	53	2	-1.63717	-1.82757	0.0676138	0.675983
RITA1	18	158	1.82451	2.10358	0.0354149	0.683639
MRPS36	47	1	-1.62602	-1.81491	0.0695381	0.685553
ILF2	1	56	1.8111	2.08835	0.0367661	0.695323
SRSF10	45	1	-1.59044	-1.7745	0.0759808	0.716086
RPL22L1	1	54	1.78023	2.0533	0.0400437	0.72166
PPIL1	11	110	1.77273	2.04479	0.040876	0.72786
TOMM5	54	3	-1.5715	-1.75299	0.0796029	0.732066
GEMIN5	17	143	1.76695	2.03822	0.0415278	0.732641
MYBBP1A	129	18	-1.56958	-1.75082	0.0799775	0.733679
MAGOH	83	9	-1.55969	-1.73959	0.0819313	0.741996
NDUFAB1	83	9	-1.55969	-1.73959	0.0819313	0.741996
APOE	17	141	1.75378	2.02326	0.0430465	0.74354
MDH2	48	2	-1.55477	-1.73399	0.0829192	0.74614
RCC1	43	1	-1.55354	-1.7326	0.0831672	0.747173
2020-09-08	43	1	-1.55354	-1.7326	0.0831672	0.747173
JUNB	1	52	1.74838	2.01713	0.0436823	0.748007
ADRM1	42	1	-1.53457	-1.71105	0.0870713	0.76311
PSMC4	66	6	-1.53222	-1.70838	0.0875652	0.765018
MINOS1	56	4	-1.52693	-1.70238	0.0886842	0.769311
POLR2L	99	13	-1.52518	-1.70039	0.089058	0.770735
STRADB	4	66	1.71548	1.97976	0.0477301	0.773902
RSL1D1	46	2	-1.51981	-1.69429	0.0902101	0.775094
PTRH2	222	39	-1.51849	-1.6928	0.0904942	0.776162
ECI2	2	55	1.71034	1.97394	0.0483889	0.777878
TMSB4X	8	86	1.70165	1.96407	0.0495225	0.784617
YBX3	191	33	-1.5064	-1.67907	0.093139	0.785979
FAM213B	1	49	1.69861	1.96061	0.0499242	0.786973
PRKCB	9	90	1.6891	1.94982	0.0511981	0.794343
OLA1	40	1	-1.49551	-1.6667	0.0955746	0.794822
RPS16	40	1	-1.49551	-1.6667	0.0955746	0.794822
NUP35	40	250	1.68514	1.94532	0.0517366	0.797197
NOP58	58	5	-1.48671	-1.65671	0.0975781	0.801963
POLA1	39	1	-1.47539	-1.64385	0.100207	0.810824
MRPL40	39	1	-1.47539	-1.64385	0.100207	0.810824
GCAT	1	47	1.664	1.92131	0.0546924	0.81235
APP	61	6	-1.46436	-1.63132	0.102822	0.819319
MRPL12	315	64	-1.44167	-1.60555	0.108372	0.83679
MPC2	1	45	1.62816	1.8806	0.0600261	0.837499
DHRS4	46	3	-1.43844	-1.60189	0.10918	0.839275
NHP2L1	72	9	-1.43412	-1.59698	0.11027	0.842601
UBE2L3	80	11	-1.42587	-1.58761	0.112374	0.848654
HN1L	3	53	1.60029	1.84895	0.0644648	0.855723
H2AFY	36	1	-1.41249	-1.57242	0.115852	0.858213
SRSF7	190	37	-1.41207	-1.57194	0.115965	0.858518
MRPL55	70	9	-1.40949	-1.56901	0.116645	0.860359
CDK4	42	236	1.59069	1.83806	0.0660542	0.861997
NAT10	19	126	1.57808	1.82374	0.0681921	0.8698
CYC1	76	11	-1.38052	-1.53611	0.124512	0.881067
ORC1	26	155	1.55682	1.79959	0.0719249	0.882306
TXN2	51	5	-1.37844	-1.53375	0.125092	0.882495
NUP37	32	181	1.55	1.79185	0.073157	0.886317
RPL18	34	1	-1.36825	-1.52218	0.127964	0.889077
CCT3	38	2	-1.36628	-1.51995	0.128524	0.890348
DAZAP1	50	5	-1.36197	-1.51504	0.129762	0.893139
POLR3H	54	6	-1.36089	-1.51382	0.130072	0.893835
HSP90AA1	58	7	-1.35994	-1.51274	0.130346	0.894449
PTPRE	1	40	1.53247	1.77194	0.0764038	0.896605
ATP5G3	78	12	-1.35648	-1.50882	0.131345	0.89668
MBOAT2	4	53	1.52732	1.76609	0.07738	0.899293
CCNE1	66	326	1.52448	1.76287	0.0779224	0.900775
LGALS9	33	1	-1.34537	-1.4962	0.134602	0.903861
TWISTNB	33	1	-1.34537	-1.4962	0.134602	0.903861
NASP	41	3	-1.34528	-1.4961	0.134628	0.903919
CDK6	1	39	1.51219	1.74891	0.080307	0.90719
ATP7B	3	47	1.49986	1.73491	0.0827572	0.913623
PSMD2	117	23	-1.31403	-1.46061	0.144124	0.923081
SUPV3L1	4	50	1.47837	1.7105	0.0871728	0.924674
MED8	5	54	1.47512	1.70682	0.0878564	0.926155
LCN2	1	37	1.47034	1.70138	0.0888713	0.928337
NUP50	81	14	-1.30214	-1.4471	0.147868	0.929836
MRPL20	31	1	-1.29798	-1.44238	0.149194	0.932198
RPS2	42	4	-1.28938	-1.43261	0.151968	0.937086
CSK	1	36	1.44874	1.67685	0.0935715	0.938189
APEH	2	40	1.44704	1.67492	0.0939495	0.938964
NARF	2	40	1.44704	1.67492	0.0939495	0.938964
NDUFV2	38	3	-1.28492	-1.42754	0.153423	0.939622
VDAC3	3	44	1.44559	1.67328	0.0942718	0.939623
GARS	34	2	-1.27967	-1.42159	0.155146	0.942602
SNRNP70	34	2	-1.27967	-1.42159	0.155146	0.942602
RPL23	45	5	-1.27527	-1.41659	0.156602	0.945101
PAICS	1	35	1.42666	1.65178	0.0985794	0.948121
NUP43	196	46	-1.26569	-1.40571	0.159809	0.949773
NPM1	99	20	-1.25739	-1.39629	0.162627	0.953821
CKS2	5	50	1.41037	1.63328	0.10241	0.954518
SETD6	62	10	-1.25259	-1.39083	0.164276	0.956164
RPL23A	36	3	-1.24255	-1.37943	0.167762	0.961062
HSPA8	3	41	1.38821	1.60812	0.107809	0.96322
RBPMS2	3	41	1.38821	1.60812	0.107809	0.96322
RPSA	46	6	-1.22783	-1.36271	0.172973	0.968242
CYBA	3	40	1.36833	1.58554	0.112844	0.970522
MAK16	28	1	-1.2224	-1.35655	0.174923	0.970817
NRIP1	28	1	-1.2224	-1.35655	0.174923	0.970817
GLO1	28	1	-1.2224	-1.35655	0.174923	0.970817
PDCD11	28	1	-1.2224	-1.35655	0.174923	0.970817
SRSF3	35	3	-1.22067	-1.35459	0.175549	0.971522
UBL4A	10	66	1.36328	1.57981	0.114151	0.972204
IQGAP1	1	32	1.35734	1.57306	0.115704	0.974182
MRPL32	1	32	1.35734	1.57306	0.115704	0.974182
SRRT	48	7	-1.20141	-1.33271	0.182627	0.979368
PRDX3	176	44	-1.20018	-1.33131	0.183086	0.979869
PA2G4	245	64	-1.19928	-1.3303	0.18342	0.980233
LSM3	1	31	1.33313	1.54556	0.12221	0.982249
TEX30	2	34	1.31865	1.52912	0.126235	0.986735
FAM83D	2	34	1.31865	1.52912	0.126235	0.986735
DAPP1	2	34	1.31865	1.52912	0.126235	0.986735
EEF1E1	74	15	-1.18113	-1.30968	0.190304	0.987628
SLC29A1	4	41	1.31525	1.52526	0.127194	0.987681
ACOT13	6	48	1.31269	1.52235	0.127922	0.988395
CEBPA	50	8	-1.17736	-1.3054	0.191757	0.989163
CTTN	1	30	1.30831	1.51738	0.129171	0.989614
LGMN	1	30	1.30831	1.51738	0.129171	0.989614
RBX1	1	30	1.30831	1.51738	0.129171	0.989614
MRPL47	33	3	-1.17543	-1.30321	0.192505	0.989949
UQCR10	33	3	-1.17543	-1.30321	0.192505	0.989949
GCSH	3	37	1.3062	1.51498	0.129778	0.990203
PSMB5	78	300	1.29767	1.5053	0.132248	0.992577
FAM195A	39	5	-1.16023	-1.28595	0.198461	0.993416
RAC2	29	2	-1.15966	-1.2853	0.198688	0.993508
SLC19A1	55	10	-1.15063	-1.27504	0.202294	0.99496
PSMB6	55	10	-1.15063	-1.27504	0.202294	0.99496
LDB1	93	348	1.28468	1.49054	0.136082	0.996195
FANCI	3	36	1.2846	1.49045	0.136107	0.996218
EIF3I	25	1	-1.14064	-1.2637	0.206337	0.996565
NOP56	60	12	-1.12826	-1.24964	0.21143	0.998555
WDR43	140	37	-1.12474	-1.24564	0.212896	0.999121
MIS18A	2	32	1.27191	1.47604	0.139933	0.999504
EZH2	21	97	1.27162	1.47572	0.14002	0.999507
TFRC	6	45	1.25938	1.46182	0.143791	0.999626
IL10RA	1	28	1.25675	1.45882	0.144614	0.999651
GRB2	1	28	1.25675	1.45882	0.144614	0.999651
NOL10	1	28	1.25675	1.45882	0.144614	0.999651
CALHM2	1	28	1.25675	1.45882	0.144614	0.999651
GTF2F2	4	38	1.25438	1.45613	0.145356	0.999674
CENPU	7	47	1.23538	1.43455	0.151414	0.999859
CD48	5	40	1.22737	1.42546	0.154024	0.999936
