# Supplementary material for: Comprehensive network modeling from single cell RNA sequencing of human and mouse reveals well conserved transcription regulation of hematopoiesis
Source: BMC Genomics. 2020 Dec 29;21(Suppl 11):849. doi: 10.1186/s12864-020-07241-2 (PMC7771096; doi:10.1186/s12864-020-07241-2)
Supplement: Supplementary file 3 — Additional file 3: Table S2. Gene Ontology enrichment analysis results of genes in cell type specific subnetworks [file 12864_2020_7241_MOESM3_ESM.xlsx]

## Sheet: topGO_HSC
GOid	goterm	countInteresting	countAll	pvalue
GO:0006614	SRP-dependent cotranslational protein targeting to membrane	65	80	5.38773e-67
GO:0006613	cotranslational protein targeting to membrane	65	82	1.21666e-65
GO:0045047	protein targeting to ER	65	84	2.2935e-64
GO:0072599	establishment of protein localization to endoplasmic reticulum	65	84	2.2935e-64
GO:0006612	protein targeting to membrane	65	90	6.3718e-61
GO:0019083	viral transcription	65	91	2.14416e-60
GO:0070972	protein localization to endoplasmic reticulum	65	91	2.14416e-60
GO:0006413	translational initiation	67	100	1.79823e-59
GO:0019080	viral gene expression	65	94	6.98973e-59
GO:0000956	nuclear-transcribed mRNA catabolic process	66	102	6.6491e-57
GO:0090150	establishment of protein localization to membrane	66	109	4.67711e-54
GO:0006364	rRNA processing	66	111	2.6669e-53
GO:0016072	rRNA metabolic process	66	116	1.65912e-51
GO:0042254	ribosome biogenesis	67	124	2.46004e-50
GO:0034470	ncRNA processing	66	122	1.63094e-49
GO:0072657	protein localization to membrane	68	140	4.65233e-47
GO:0006605	protein targeting	65	136	4.58426e-44
GO:0022613	ribonucleoprotein complex biogenesis	67	153	1.7575e-42
GO:0034660	ncRNA metabolic process	66	150	6.65052e-42
GO:0006402	mRNA catabolic process	66	160	1.11912e-39
GO:0006412	translation	73	204	1.55859e-39
GO:0043043	peptide biosynthetic process	73	208	7.69104e-39
GO:0006401	RNA catabolic process	66	166	1.95433e-38
GO:0043604	amide biosynthetic process	73	218	3.48092e-37
GO:0006518	peptide metabolic process	74	226	4.98572e-37
GO:0072594	establishment of protein localization to organelle	65	173	6.57154e-36
GO:0043603	cellular amide metabolic process	74	247	5.96164e-34
GO:1901361	organic cyclic compound catabolic process	68	207	1.81635e-33
GO:0034655	nucleobase-containing compound catabolic process	66	197	6.75165e-33
GO:0019439	aromatic compound catabolic process	66	203	5.7856e-32
GO:0044270	cellular nitrogen compound catabolic process	66	203	5.7856e-32
GO:0006396	RNA processing	68	218	8.01965e-32
GO:0046700	heterocycle catabolic process	66	204	8.20618e-32
GO:0006886	intracellular protein transport	69	232	6.95304e-31
GO:0016071	mRNA metabolic process	67	235	1.61339e-28
GO:0033365	protein localization to organelle	65	230	3.09285e-27
GO:0016032	viral process	66	241	7.94143e-27
GO:0044265	cellular macromolecule catabolic process	69	268	1.80403e-26
GO:0009057	macromolecule catabolic process	71	290	6.6861e-26
GO:1901566	organonitrogen compound biosynthetic process	77	344	7.6789e-26
GO:0044403	symbiont process	66	252	1.52305e-25
GO:0044419	interspecies interaction between organisms	66	254	2.55661e-25
GO:0010629	negative regulation of gene expression	75	344	3.87507e-24
GO:0015031	protein transport	71	336	1.40778e-21
GO:0046907	intracellular transport	71	337	1.71085e-21
GO:0034613	cellular protein localization	71	338	2.07747e-21
GO:0015833	peptide transport	71	339	2.52061e-21
GO:0042886	amide transport	71	340	3.05581e-21
GO:1901575	organic substance catabolic process	74	369	3.19753e-21
GO:0070727	cellular macromolecule localization	71	341	3.70169e-21
GO:0010468	regulation of gene expression	95	616	2.24177e-20
GO:0045184	establishment of protein localization	71	355	4.99932e-20
GO:0071705	nitrogen compound transport	72	366	6.28773e-20
GO:0071702	organic substance transport	74	404	1.29062e-18
GO:0010605	negative regulation of macromolecule metabolic process	79	461	2.3921e-18
GO:0009056	catabolic process	74	413	5.35149e-18
GO:0044248	cellular catabolic process	71	383	6.00367e-18
GO:0051704	multi-organism process	74	414	6.25004e-18
GO:0051649	establishment of localization in cell	71	384	7.05617e-18
GO:0016070	RNA metabolic process	93	648	3.61918e-17
GO:0002181	cytoplasmic translation	24	45	5.9141e-17
GO:0034645	cellular macromolecule biosynthetic process	97	706	6.60023e-17
GO:0009892	negative regulation of metabolic process	79	488	1.10804e-16
GO:0009059	macromolecule biosynthetic process	97	718	2.59305e-16
GO:0044271	cellular nitrogen compound biosynthetic process	97	719	2.90157e-16
GO:0010467	gene expression	99	749	3.78433e-16
GO:0008104	protein localization	74	442	3.89079e-16
GO:0033036	macromolecule localization	75	476	8.55436e-15
GO:0060255	regulation of macromolecule metabolic process	100	798	1.51005e-14
GO:0044249	cellular biosynthetic process	102	834	3.02795e-14
GO:0051641	cellular localization	74	485	1.07436e-13
GO:0009058	biosynthetic process	102	847	1.08066e-13
GO:1901576	organic substance biosynthetic process	101	843	3.02351e-13
GO:0090304	nucleic acid metabolic process	93	731	3.29216e-13
GO:0044085	cellular component biogenesis	77	533	5.13524e-13
GO:0019222	regulation of metabolic process	100	842	1.09006e-12
GO:0045903	positive regulation of translational fidelity	10	10	2.85621e-12
GO:0042255	ribosome assembly	14	22	1.0833e-11
GO:0048519	negative regulation of biological process	90	732	1.76426e-11
GO:0044267	cellular protein metabolic process	87	730	5.24787e-10
GO:0019538	protein metabolic process	90	774	6.93617e-10
GO:0042273	ribosomal large subunit biogenesis	15	32	7.11946e-10
GO:0044260	cellular macromolecule metabolic process	107	1035	1.49058e-09
GO:1901360	organic cyclic compound metabolic process	96	881	4.0904e-09
GO:0006139	nucleobase-containing compound metabolic process	93	840	4.77601e-09
GO:0045727	positive regulation of translation	14	31	5.09442e-09
GO:0050789	regulation of biological process	122	1322	8.60409e-09
GO:0034250	positive regulation of cellular amide metabolic process	14	33	1.38653e-08
GO:0006725	cellular aromatic compound metabolic process	93	862	2.48877e-08
GO:0046483	heterocycle metabolic process	93	862	2.48877e-08
GO:0034641	cellular nitrogen compound metabolic process	98	939	3.38657e-08
GO:0043170	macromolecule metabolic process	109	1120	6.76889e-08
GO:0006810	transport	84	752	7.26206e-08
GO:0006450	regulation of translational fidelity	10	18	7.542e-08
GO:0065007	biological regulation	123	1386	2.10815e-07
GO:0006417	regulation of translation	22	93	2.32629e-07
GO:0000027	ribosomal large subunit assembly	8	12	2.37468e-07
GO:0034248	regulation of cellular amide metabolic process	23	101	2.52583e-07
GO:0022618	ribonucleoprotein complex assembly	16	53	3.45716e-07
GO:0051234	establishment of localization	84	779	4.8741e-07
GO:0071826	ribonucleoprotein complex subunit organization	16	57	1.04799e-06
GO:0042274	ribosomal small subunit biogenesis	10	23	1.43833e-06
GO:0044238	primary metabolic process	115	1271	1.79631e-06
GO:1901564	organonitrogen compound metabolic process	91	905	3.00717e-06
GO:0071704	organic substance metabolic process	116	1305	5.01916e-06
GO:0051179	localization	92	929	5.3705e-06
GO:0010628	positive regulation of gene expression	39	272	5.96081e-06
GO:0000028	ribosomal small subunit assembly	6	9	9.02668e-06
GO:0006807	nitrogen compound metabolic process	110	1230	2.30257e-05
GO:0008152	metabolic process	116	1353	8.03289e-05
GO:0044237	cellular metabolic process	113	1306	9.77388e-05
GO:0010608	posttranscriptional regulation of gene expression	23	144	0.00014283
GO:0048706	embryonic skeletal system development	6	14	0.000237881
GO:0071840	cellular component organization or biogenesis	89	962	0.000309915
GO:0010557	positive regulation of macromolecule biosynthetic process	33	262	0.00054924
GO:0000470	maturation of LSU-rRNA	5	11	0.00059678
GO:0000462	maturation of SSU-rRNA from tricistronic rRNA transcript (SSU-rRNA
GO:0031328	positive regulation of cellular biosynthetic process	33	271	0.00103148
GO:0009891	positive regulation of biosynthetic process	33	274	0.00126023
GO:0030490	maturation of SSU-rRNA	5	13	0.0014762
GO:0048598	embryonic morphogenesis	11	56	0.00166986
GO:0003002	regionalization	7	27	0.00231284
GO:0009952	anterior/posterior pattern specification	6	21	0.00281217
GO:1904667	negative regulation of ubiquitin protein ligase activity	3	5	0.00332634
GO:0007389	pattern specification process	7	30	0.00441285
GO:0070925	organelle assembly	18	132	0.00518432
GO:0048704	embryonic skeletal system morphogenesis	4	11	0.00579714
GO:0048736	appendage development	5	18	0.00731394
GO:0060173	limb development	5	18	0.00731394
GO:0007157	heterophilic cell-cell adhesion via plasma membrane cell adhesion molecules	3	7	0.0104476
GO:0019730	antimicrobial humoral response	3	7	0.0104476
GO:0050829	defense response to Gram-negative bacterium	3	7	0.0104476
GO:0051444	negative regulation of ubiquitin-protein transferase activity	3	7	0.0104476
GO:0060216	definitive hemopoiesis	3	7	0.0104476
GO:0001501	skeletal system development	9	52	0.0105014
GO:0030326	embryonic limb morphogenesis	4	13	0.0112082
GO:0035113	embryonic appendage morphogenesis	4	13	0.0112082
GO:0048562	embryonic organ morphogenesis	5	20	0.0117679
GO:2000112	regulation of cellular macromolecule biosynthetic process	49	515	0.013678
GO:1903363	negative regulation of cellular protein catabolic process	4	14	0.0148258
GO:1902229	regulation of intrinsic apoptotic signaling pathway in response to DNA damage	3	8	0.01584
GO:0035107	appendage morphogenesis	4	15	0.0191043
GO:0035108	limb morphogenesis	4	15	0.0191043
GO:0031326	regulation of cellular biosynthetic process	50	538	0.0199231
GO:0045944	positive regulation of transcription by RNA polymerase II	18	151	0.0204524
GO:0010556	regulation of macromolecule biosynthetic process	49	527	0.0213002
GO:0042177	negative regulation of protein catabolic process	5	23	0.021431
GO:0008284	positive regulation of cell proliferation	17	142	0.0231987
GO:0010604	positive regulation of macromolecule metabolic process	43	453	0.0233719
GO:0031397	negative regulation of protein ubiquitination	4	16	0.0240741
GO:0051438	regulation of ubiquitin-protein transferase activity	4	16	0.0240741
GO:1903321	negative regulation of protein modification by small protein conjugation or removal	4	16	0.0240741
GO:0009889	regulation of biosynthetic process	50	544	0.0245785
GO:0009893	positive regulation of metabolic process	44	471	0.0283069
GO:1904666	regulation of ubiquitin protein ligase activity	3	10	0.0304961
GO:2000059	negative regulation of ubiquitin-dependent protein catabolic process	3	10	0.0304961
GO:0048568	embryonic organ development	7	43	0.0317224
GO:0000463	maturation of LSU-rRNA from tricistronic rRNA transcript (SSU-rRNA
GO:0001974	blood vessel remodeling	2	5	0.0449566
GO:0019369	arachidonic acid metabolic process	2	5	0.0449566
GO:0019371	cyclooxygenase pathway	2	5	0.0449566
GO:0071604	transforming growth factor beta production	2	5	0.0449566
GO:0071634	regulation of transforming growth factor beta production	2	5	0.0449566
GO:1902253	regulation of intrinsic apoptotic signaling pathway by p53 class mediator	2	5	0.0449566
GO:1903051	negative regulation of proteolysis involved in cellular protein catabolic process	3	12	0.0502731
GO:2001244	positive regulation of intrinsic apoptotic signaling pathway	3	12	0.0502731
GO:0048705	skeletal system morphogenesis	4	20	0.0512074
GO:0008283	cell proliferation	29	300	0.0526787
GO:0035239	tube morphogenesis	11	91	0.0593947
GO:0072089	stem cell proliferation	3	13	0.0619926
GO:0001516	prostaglandin biosynthetic process	2	6	0.0642841
GO:0002088	lens development in camera-type eye	2	6	0.0642841
GO:0006692	prostanoid metabolic process	2	6	0.0642841
GO:0006693	prostaglandin metabolic process	2	6	0.0642841
GO:0010559	regulation of glycoprotein biosynthetic process	2	6	0.0642841
GO:0042551	neuron maturation	2	6	0.0642841
GO:0045116	protein neddylation	2	6	0.0642841
GO:0046164	alcohol catabolic process	2	6	0.0642841
GO:0046457	prostanoid biosynthetic process	2	6	0.0642841
GO:0048679	regulation of axon regeneration	2	6	0.0642841
GO:0070570	regulation of neuron projection regeneration	2	6	0.0642841
GO:1901616	organic hydroxy compound catabolic process	2	6	0.0642841
GO:0009790	embryo development	13	116	0.0702519
GO:0042476	odontogenesis	3	14	0.0748563
GO:1903036	positive regulation of response to wounding	3	14	0.0748563
GO:0009887	animal organ morphogenesis	14	129	0.0764536
GO:0051171	regulation of nitrogen compound metabolic process	60	717	0.0809609
GO:0002313	mature B cell differentiation involved in immune response	2	7	0.0858187
GO:0006636	unsaturated fatty acid biosynthetic process	2	7	0.0858187
GO:0010812	negative regulation of cell-substrate adhesion	2	7	0.0858187
GO:0033119	negative regulation of RNA splicing	2	7	0.0858187
GO:0035088	establishment or maintenance of apical/basal cell polarity	2	7	0.0858187
GO:0045197	establishment or maintenance of epithelial cell apical/basal polarity	2	7	0.0858187
GO:0045947	negative regulation of translational initiation	2	7	0.0858187
GO:0061245	establishment or maintenance of bipolar cell polarity	2	7	0.0858187
GO:0071985	multivesicular body sorting pathway	2	7	0.0858187
GO:1903018	regulation of glycoprotein metabolic process	2	7	0.0858187
GO:0042127	regulation of cell proliferation	22	227	0.0860062
GO:0032268	regulation of cellular protein metabolic process	33	365	0.0871534
GO:0051246	regulation of protein metabolic process	36	404	0.0887297
GO:0035295	tube development	12	109	0.089313
GO:0002576	platelet degranulation	4	24	0.089961
GO:0051173	positive regulation of nitrogen compound metabolic process	38	432	0.0945022
GO:1903034	regulation of response to wounding	4	25	0.101359
GO:0003014	renal system process	3	16	0.10373
GO:0007338	single fertilization	3	16	0.10373
GO:0048754	branching morphogenesis of an epithelial tube	3	16	0.10373
GO:0098742	cell-cell adhesion via plasma-membrane adhesion molecules	3	16	0.10373
GO:0001570	vasculogenesis	2	8	0.109145
GO:0007498	mesoderm development	2	8	0.109145
GO:0033059	cellular pigmentation	2	8	0.109145
GO:0035270	endocrine system development	2	8	0.109145
GO:0048538	thymus development	2	8	0.109145
GO:0050856	regulation of T cell receptor signaling pathway	2	8	0.109145
GO:0072009	nephron epithelium development	2	8	0.109145
GO:2000242	negative regulation of reproductive process	2	8	0.109145
GO:0031325	positive regulation of cellular metabolic process	38	438	0.111371
GO:0007160	cell-matrix adhesion	4	26	0.11339
GO:0060562	epithelial tube morphogenesis	5	36	0.113638
GO:1901796	regulation of signal transduction by p53 class mediator	5	36	0.113638
GO:0045893	positive regulation of transcription
GO:1902680	positive regulation of RNA biosynthetic process	19	200	0.123873
GO:1903508	positive regulation of nucleic acid-templated transcription	19	200	0.123873
GO:0043009	chordate embryonic development	9	81	0.125849
GO:0009792	embryo development ending in birth or egg hatching	9	82	0.133074
GO:0002335	mature B cell differentiation	2	9	0.133895
GO:0046456	icosanoid biosynthetic process	2	9	0.133895
GO:0048536	spleen development	2	9	0.133895
GO:0050857	positive regulation of antigen receptor-mediated signaling pathway	2	9	0.133895
GO:0072006	nephron development	2	9	0.133895
GO:0090596	sensory organ morphogenesis	2	9	0.133895
GO:0016125	sterol metabolic process	3	18	0.136263
GO:0061448	connective tissue development	3	18	0.136263
GO:0034622	cellular protein-containing complex assembly	21	228	0.138067
GO:0042742	defense response to bacterium	4	28	0.139221
GO:0080090	regulation of primary metabolic process	59	727	0.139492
GO:0031396	regulation of protein ubiquitination	5	39	0.146487
GO:0009987	cellular process	131	1771	0.148012
GO:0007423	sensory organ development	4	29	0.152949
GO:0006959	humoral immune response	3	19	0.15369
GO:0009566	fertilization	3	19	0.15369
GO:0031323	regulation of cellular metabolic process	60	747	0.159438
GO:0031102	neuron projection regeneration	2	10	0.159745
GO:0031103	axon regeneration	2	10	0.159745
GO:0032663	regulation of interleukin-2 production	2	10	0.159745
GO:0033559	unsaturated fatty acid metabolic process	2	10	0.159745
GO:0045604	regulation of epidermal cell differentiation	2	10	0.159745
GO:0045682	regulation of epidermis development	2	10	0.159745
GO:0048565	digestive tract development	2	10	0.159745
GO:0055123	digestive system development	2	10	0.159745
GO:2000378	negative regulation of reactive oxygen species metabolic process	2	10	0.159745
GO:2001022	positive regulation of response to DNA damage stimulus	2	10	0.159745
GO:0006357	regulation of transcription by RNA polymerase II	25	284	0.162253
GO:0008202	steroid metabolic process	4	30	0.16717
GO:0051961	negative regulation of nervous system development	4	30	0.16717
GO:1903320	regulation of protein modification by small protein conjugation or removal	5	41	0.170408
GO:0009913	epidermal cell differentiation	3	20	0.171775
GO:0045638	negative regulation of myeloid cell differentiation	3	20	0.171775
GO:0061138	morphogenesis of a branching epithelium	3	20	0.171775
GO:0030855	epithelial cell differentiation	7	64	0.175561
GO:0001676	long-chain fatty acid metabolic process	2	11	0.186409
GO:0006690	icosanoid metabolic process	2	11	0.186409
GO:0032623	interleukin-2 production	2	11	0.186409
GO:0033077	T cell differentiation in thymus	2	11	0.186409
GO:0042475	odontogenesis of dentin-containing tooth	2	11	0.186409
GO:0043473	pigmentation	2	11	0.186409
GO:2001021	negative regulation of response to DNA damage stimulus	2	11	0.186409
GO:0034329	cell junction assembly	3	21	0.190433
GO:0043588	skin development	3	21	0.190433
GO:0017148	negative regulation of translation	5	44	0.208888
GO:0032270	positive regulation of cellular protein metabolic process	20	229	0.209113
GO:0001763	morphogenesis of a branching structure	3	22	0.209579
GO:0007254	JNK cascade	3	22	0.209579
GO:2001242	regulation of intrinsic apoptotic signaling pathway	4	33	0.212388
GO:0001843	neural tube closure	2	12	0.213636
GO:0003158	endothelium development	2	12	0.213636
GO:0007044	cell-substrate junction assembly	2	12	0.213636
GO:0030216	keratinocyte differentiation	2	12	0.213636
GO:0030856	regulation of epithelial cell differentiation	2	12	0.213636
GO:0060606	tube closure	2	12	0.213636
GO:0072073	kidney epithelium development	2	12	0.213636
GO:0090092	regulation of transmembrane receptor protein serine/threonine kinase signaling pathway	2	12	0.213636
GO:1901570	fatty acid derivative biosynthetic process	2	12	0.213636
GO:0051254	positive regulation of RNA metabolic process	19	218	0.220054
GO:0009888	tissue development	20	231	0.220963
GO:0001568	blood vessel development	7	69	0.227915
GO:0007548	sex differentiation	4	34	0.228176
GO:0030183	B cell differentiation	3	23	0.229133
GO:2001233	regulation of apoptotic signaling pathway	7	70	0.238997
GO:0051241	negative regulation of multicellular organismal process	12	132	0.241119
GO:0006879	cellular iron ion homeostasis	2	13	0.241207
GO:0014020	primary neural tube formation	2	13	0.241207
GO:0043583	ear development	2	13	0.241207
GO:0051216	cartilage development	2	13	0.241207
GO:0007626	locomotory behavior	3	24	0.249014
GO:0016197	endosomal transport	3	24	0.249014
GO:0034330	cell junction organization	3	24	0.249014
GO:0034249	negative regulation of cellular amide metabolic process	5	47	0.24991
GO:0001944	vasculature development	7	71	0.250254
GO:0051247	positive regulation of protein metabolic process	21	250	0.258096
GO:0097191	extrinsic apoptotic signaling pathway	4	36	0.260581
GO:0072358	cardiovascular system development	7	72	0.261673
GO:0001952	regulation of cell-matrix adhesion	2	14	0.268932
GO:0007219	Notch signaling pathway	2	14	0.268932
GO:0009791	post-embryonic development	2	14	0.268932
GO:0042769	DNA damage response
GO:0043647	inositol phosphate metabolic process	2	14	0.268932
GO:1901568	fatty acid derivative metabolic process	2	14	0.268932
GO:1904019	epithelial cell apoptotic process	2	14	0.268932
GO:0010810	regulation of cell-substrate adhesion	3	25	0.269149
GO:2000058	regulation of ubiquitin-dependent protein catabolic process	3	25	0.269149
GO:2001236	regulation of extrinsic apoptotic signaling pathway	3	25	0.269149
GO:0042176	regulation of protein catabolic process	6	61	0.276555
GO:2001235	positive regulation of apoptotic signaling pathway	4	37	0.277117
GO:0008584	male gonad development	3	26	0.289465
GO:0008630	intrinsic apoptotic signaling pathway in response to DNA damage	3	26	0.289465
GO:0046546	development of primary male sexual characteristics	3	26	0.289465
GO:0043010	camera-type eye development	2	15	0.296646
GO:0050854	regulation of antigen receptor-mediated signaling pathway	2	15	0.296646
GO:0072332	intrinsic apoptotic signaling pathway by p53 class mediator	2	15	0.296646
GO:0031330	negative regulation of cellular catabolic process	5	51	0.307393
GO:0043062	extracellular structure organization	3	27	0.309896
GO:0046661	male sex differentiation	3	27	0.309896
GO:0021700	developmental maturation	4	39	0.310662
GO:0000054	ribosomal subunit export from nucleus	1	5	0.313362
GO:0000056	ribosomal small subunit export from nucleus	1	5	0.313362
GO:0002548	monocyte chemotaxis	1	5	0.313362
GO:0003094	glomerular filtration	1	5	0.313362
GO:0005976	polysaccharide metabolic process	1	5	0.313362
GO:0006805	xenobiotic metabolic process	1	5	0.313362
GO:0006904	vesicle docking involved in exocytosis	1	5	0.313362
GO:0006978	DNA damage response
GO:0009066	aspartate family amino acid metabolic process	1	5	0.313362
GO:0010939	regulation of necrotic cell death	1	5	0.313362
GO:0010971	positive regulation of G2/M transition of mitotic cell cycle	1	5	0.313362
GO:0014014	negative regulation of gliogenesis	1	5	0.313362
GO:0015837	amine transport	1	5	0.313362
GO:0030104	water homeostasis	1	5	0.313362
GO:0030195	negative regulation of blood coagulation	1	5	0.313362
GO:0032070	regulation of deoxyribonuclease activity	1	5	0.313362
GO:0032232	negative regulation of actin filament bundle assembly	1	5	0.313362
GO:0032480	negative regulation of type I interferon production	1	5	0.313362
GO:0032509	endosome transport via multivesicular body sorting pathway	1	5	0.313362
GO:0032743	positive regulation of interleukin-2 production	1	5	0.313362
GO:0033601	positive regulation of mammary gland epithelial cell proliferation	1	5	0.313362
GO:0033750	ribosome localization	1	5	0.313362
GO:0034394	protein localization to cell surface	1	5	0.313362
GO:0035196	production of miRNAs involved in gene silencing by miRNA	1	5	0.313362
GO:0035635	entry of bacterium into host cell	1	5	0.313362
GO:0035850	epithelial cell differentiation involved in kidney development	1	5	0.313362
GO:0036092	phosphatidylinositol-3-phosphate biosynthetic process	1	5	0.313362
GO:0042104	positive regulation of activated T cell proliferation	1	5	0.313362
GO:0042772	DNA damage response
GO:0043507	positive regulation of JUN kinase activity	1	5	0.313362
GO:0045103	intermediate filament-based process	1	5	0.313362
GO:0045104	intermediate filament cytoskeleton organization	1	5	0.313362
GO:0045851	pH reduction	1	5	0.313362
GO:0048753	pigment granule organization	1	5	0.313362
GO:0050891	multicellular organismal water homeostasis	1	5	0.313362
GO:0051447	negative regulation of meiotic cell cycle	1	5	0.313362
GO:0051497	negative regulation of stress fiber assembly	1	5	0.313362
GO:0051952	regulation of amine transport	1	5	0.313362
GO:0051955	regulation of amino acid transport	1	5	0.313362
GO:0060008	Sertoli cell differentiation	1	5	0.313362
GO:0060043	regulation of cardiac muscle cell proliferation	1	5	0.313362
GO:0060393	regulation of pathway-restricted SMAD protein phosphorylation	1	5	0.313362
GO:0061005	cell differentiation involved in kidney development	1	5	0.313362
GO:0061045	negative regulation of wound healing	1	5	0.313362
GO:0061684	chaperone-mediated autophagy	1	5	0.313362
GO:0070911	global genome nucleotide-excision repair	1	5	0.313362
GO:0070988	demethylation	1	5	0.313362
GO:0071674	mononuclear cell migration	1	5	0.313362
GO:0097205	renal filtration	1	5	0.313362
GO:0097284	hepatocyte apoptotic process	1	5	0.313362
GO:0098876	vesicle-mediated transport to the plasma membrane	1	5	0.313362
GO:0098930	axonal transport	1	5	0.313362
GO:1900047	negative regulation of hemostasis	1	5	0.313362
GO:1901016	regulation of potassium ion transmembrane transporter activity	1	5	0.313362
GO:1902230	negative regulation of intrinsic apoptotic signaling pathway in response to DNA damage	1	5	0.313362
GO:1903427	negative regulation of reactive oxygen species biosynthetic process	1	5	0.313362
GO:1905214	regulation of RNA binding	1	5	0.313362
GO:0001525	angiogenesis	5	52	0.322095
GO:0001837	epithelial to mesenchymal transition	2	16	0.324205
GO:0001838	embryonic epithelial tube formation	2	16	0.324205
GO:0001841	neural tube formation	2	16	0.324205
GO:0006446	regulation of translational initiation	2	16	0.324205
GO:0006633	fatty acid biosynthetic process	2	16	0.324205
GO:0008217	regulation of blood pressure	2	16	0.324205
GO:0016331	morphogenesis of embryonic epithelium	2	16	0.324205
GO:0048678	response to axon injury	2	16	0.324205
GO:0072175	epithelial tube formation	2	16	0.324205
GO:2000241	regulation of reproductive process	2	16	0.324205
GO:2001237	negative regulation of extrinsic apoptotic signaling pathway	2	16	0.324205
GO:1903362	regulation of cellular protein catabolic process	4	40	0.327596
GO:0071695	anatomical structure maturation	3	28	0.330377
GO:0072001	renal system development	3	28	0.330377
GO:0006366	transcription by RNA polymerase II	25	315	0.334924
GO:0065003	protein-containing complex assembly	24	304	0.350426
GO:0043409	negative regulation of MAPK cascade	3	29	0.350849
GO:0050768	negative regulation of neurogenesis	3	29	0.350849
GO:2001020	regulation of response to DNA damage stimulus	3	29	0.350849
GO:0001654	eye development	2	17	0.351489
GO:0008203	cholesterol metabolic process	2	17	0.351489
GO:0030193	regulation of blood coagulation	2	17	0.351489
GO:0046328	regulation of JNK cascade	2	17	0.351489
GO:0046916	cellular transition metal ion homeostasis	2	17	0.351489
GO:1900046	regulation of hemostasis	2	17	0.351489
GO:1902652	secondary alcohol metabolic process	2	17	0.351489
GO:0031589	cell-substrate adhesion	4	42	0.361608
GO:0002931	response to ischemia	1	6	0.363178
GO:0006112	energy reserve metabolic process	1	6	0.363178
GO:0006284	base-excision repair	1	6	0.363178
GO:0006641	triglyceride metabolic process	1	6	0.363178
GO:0006984	ER-nucleus signaling pathway	1	6	0.363178
GO:0007601	visual perception	1	6	0.363178
GO:0010803	regulation of tumor necrosis factor-mediated signaling pathway	1	6	0.363178
GO:0014855	striated muscle cell proliferation	1	6	0.363178
GO:0030512	negative regulation of transforming growth factor beta receptor signaling pathway	1	6	0.363178
GO:0031050	dsRNA fragmentation	1	6	0.363178
GO:0031579	membrane raft organization	1	6	0.363178
GO:0032075	positive regulation of nuclease activity	1	6	0.363178
GO:0032435	negative regulation of proteasomal ubiquitin-dependent protein catabolic process	1	6	0.363178
GO:0032890	regulation of organic acid transport	1	6	0.363178
GO:0034637	cellular carbohydrate biosynthetic process	1	6	0.363178
GO:0035666	TRIF-dependent toll-like receptor signaling pathway	1	6	0.363178
GO:0035855	megakaryocyte development	1	6	0.363178
GO:0035872	nucleotide-binding domain
GO:0038128	ERBB2 signaling pathway	1	6	0.363178
GO:0042733	embryonic digit morphogenesis	1	6	0.363178
GO:0045616	regulation of keratinocyte differentiation	1	6	0.363178
GO:0045655	regulation of monocyte differentiation	1	6	0.363178
GO:0045742	positive regulation of epidermal growth factor receptor signaling pathway	1	6	0.363178
GO:0045746	negative regulation of Notch signaling pathway	1	6	0.363178
GO:0046827	positive regulation of protein export from nucleus	1	6	0.363178
GO:0048278	vesicle docking	1	6	0.363178
GO:0048645	animal organ formation	1	6	0.363178
GO:0048747	muscle fiber development	1	6	0.363178
GO:0050819	negative regulation of coagulation	1	6	0.363178
GO:0050901	leukocyte tethering or rolling	1	6	0.363178
GO:0050931	pigment cell differentiation	1	6	0.363178
GO:0050953	sensory perception of light stimulus	1	6	0.363178
GO:0051181	cofactor transport	1	6	0.363178
GO:0051646	mitochondrion localization	1	6	0.363178
GO:0055021	regulation of cardiac muscle tissue growth	1	6	0.363178
GO:0060038	cardiac muscle cell proliferation	1	6	0.363178
GO:0060148	positive regulation of posttranscriptional gene silencing	1	6	0.363178
GO:0060389	pathway-restricted SMAD protein phosphorylation	1	6	0.363178
GO:0060444	branching involved in mammary gland duct morphogenesis	1	6	0.363178
GO:0060993	kidney morphogenesis	1	6	0.363178
GO:0070266	necroptotic process	1	6	0.363178
GO:0070423	nucleotide-binding oligomerization domain containing signaling pathway	1	6	0.363178
GO:0070918	production of small RNA involved in gene silencing by RNA	1	6	0.363178
GO:0071428	rRNA-containing ribonucleoprotein complex export from nucleus	1	6	0.363178
GO:0097186	amelogenesis	1	6	0.363178
GO:1903845	negative regulation of cellular response to transforming growth factor beta stimulus	1	6	0.363178
GO:2000637	positive regulation of gene silencing by miRNA	1	6	0.363178
GO:0048534	hematopoietic or lymphoid organ development	17	213	0.369259
GO:0008544	epidermis development	3	30	0.371258
GO:0017157	regulation of exocytosis	2	18	0.378392
GO:0035148	tube formation	2	18	0.378392
GO:0050818	regulation of coagulation	2	18	0.378392
GO:0045861	negative regulation of proteolysis	4	43	0.37862
GO:0098542	defense response to other organism	4	43	0.37862
GO:0009895	negative regulation of catabolic process	5	56	0.381508
GO:0008406	gonad development	3	31	0.391552
GO:0010721	negative regulation of cell development	3	31	0.391552
GO:0045137	development of primary sexual characteristics	3	31	0.391552
GO:2000134	negative regulation of G1/S transition of mitotic cell cycle	3	31	0.391552
GO:0034101	erythrocyte homeostasis	4	44	0.395593
GO:0002312	B cell activation involved in immune response	2	19	0.404827
GO:0022612	gland morphogenesis	2	19	0.404827
GO:0030879	mammary gland development	2	19	0.404827
GO:0061041	regulation of wound healing	2	19	0.404827
GO:0048878	chemical homeostasis	10	124	0.408158
GO:0001657	ureteric bud development	1	7	0.409404
GO:0002183	cytoplasmic translational initiation	1	7	0.409404
GO:0002756	MyD88-independent toll-like receptor signaling pathway	1	7	0.409404
GO:0006362	transcription elongation from RNA polymerase I promoter	1	7	0.409404
GO:0006363	termination of RNA polymerase I transcription	1	7	0.409404
GO:0006509	membrane protein ectodomain proteolysis	1	7	0.409404
GO:0006639	acylglycerol metabolic process	1	7	0.409404
GO:0007032	endosome organization	1	7	0.409404
GO:0007043	cell-cell junction assembly	1	7	0.409404
GO:0008088	axo-dendritic transport	1	7	0.409404
GO:0008593	regulation of Notch signaling pathway	1	7	0.409404
GO:0008652	cellular amino acid biosynthetic process	1	7	0.409404
GO:0010717	regulation of epithelial to mesenchymal transition	1	7	0.409404
GO:0019068	virion assembly	1	7	0.409404
GO:0019233	sensory perception of pain	1	7	0.409404
GO:0030641	regulation of cellular pH	1	7	0.409404
GO:0031112	positive regulation of microtubule polymerization or depolymerization	1	7	0.409404
GO:0031116	positive regulation of microtubule polymerization	1	7	0.409404
GO:0032456	endocytic recycling	1	7	0.409404
GO:0032835	glomerulus development	1	7	0.409404
GO:0034105	positive regulation of tissue remodeling	1	7	0.409404
GO:0042059	negative regulation of epidermal growth factor receptor signaling pathway	1	7	0.409404
GO:0043506	regulation of JUN kinase activity	1	7	0.409404
GO:0045739	positive regulation of DNA repair	1	7	0.409404
GO:0045921	positive regulation of exocytosis	1	7	0.409404
GO:0046006	regulation of activated T cell proliferation	1	7	0.409404
GO:0048066	developmental pigmentation	1	7	0.409404
GO:0050873	brown fat cell differentiation	1	7	0.409404
GO:0050905	neuromuscular process	1	7	0.409404
GO:0051453	regulation of intracellular pH	1	7	0.409404
GO:0051893	regulation of focal adhesion assembly	1	7	0.409404
GO:0055017	cardiac muscle tissue growth	1	7	0.409404
GO:0055024	regulation of cardiac muscle tissue development	1	7	0.409404
GO:0060420	regulation of heart growth	1	7	0.409404
GO:0060443	mammary gland morphogenesis	1	7	0.409404
GO:0060603	mammary gland duct morphogenesis	1	7	0.409404
GO:0070231	T cell apoptotic process	1	7	0.409404
GO:0070987	error-free translesion synthesis	1	7	0.409404
GO:0071377	cellular response to glucagon stimulus	1	7	0.409404
GO:0072163	mesonephric epithelium development	1	7	0.409404
GO:0072164	mesonephric tubule development	1	7	0.409404
GO:0090101	negative regulation of transmembrane receptor protein serine/threonine kinase signaling pathway	1	7	0.409404
GO:0090109	regulation of cell-substrate junction assembly	1	7	0.409404
GO:0090382	phagosome maturation	1	7	0.409404
GO:0097300	programmed necrotic cell death	1	7	0.409404
GO:1901186	positive regulation of ERBB signaling pathway	1	7	0.409404
GO:1901222	regulation of NIK/NF-kappaB signaling	1	7	0.409404
GO:1901607	alpha-amino acid biosynthetic process	1	7	0.409404
GO:1901888	regulation of cell junction assembly	1	7	0.409404
GO:1902751	positive regulation of cell cycle G2/M phase transition	1	7	0.409404
GO:1903035	negative regulation of response to wounding	1	7	0.409404
GO:1903391	regulation of adherens junction organization	1	7	0.409404
GO:1904837	beta-catenin-TCF complex assembly	1	7	0.409404
GO:2000765	regulation of cytoplasmic translation	1	7	0.409404
GO:0048732	gland development	5	58	0.411264
GO:1901615	organic hydroxy compound metabolic process	5	58	0.411264
GO:0006414	translational elongation	3	32	0.411686
GO:1902807	negative regulation of cell cycle G1/S phase transition	3	32	0.411686
GO:1903707	negative regulation of hemopoiesis	3	32	0.411686
GO:0045935	positive regulation of nucleobase-containing compound metabolic process	20	259	0.412132
GO:0097190	apoptotic signaling pathway	8	98	0.415294
GO:0002520	immune system development	17	219	0.416454
GO:0030097	hemopoiesis	16	207	0.428727
GO:0006977	DNA damage response
GO:0021915	neural tube development	2	20	0.430722
GO:0032092	positive regulation of protein binding	2	20	0.430722
GO:0033002	muscle cell proliferation	2	20	0.430722
GO:0043484	regulation of RNA splicing	2	20	0.430722
GO:0045216	cell-cell junction organization	2	20	0.430722
GO:0048771	tissue remodeling	2	20	0.430722
GO:0055072	iron ion homeostasis	2	20	0.430722
GO:0006479	protein methylation	3	33	0.431615
GO:0008213	protein alkylation	3	33	0.431615
GO:0016042	lipid catabolic process	3	33	0.431615
GO:0030003	cellular cation homeostasis	6	74	0.44924
GO:0044703	multi-organism reproductive process	8	101	0.449717
GO:0001655	urogenital system development	3	34	0.451303
GO:0001823	mesonephros development	1	8	0.452299
GO:0001935	endothelial cell proliferation	1	8	0.452299
GO:0002753	cytoplasmic pattern recognition receptor signaling pathway	1	8	0.452299
GO:0002762	negative regulation of myeloid leukocyte differentiation	1	8	0.452299
GO:0006297	nucleotide-excision repair
GO:0006361	transcription initiation from RNA polymerase I promoter	1	8	0.452299
GO:0006638	neutral lipid metabolic process	1	8	0.452299
GO:0006885	regulation of pH	1	8	0.452299
GO:0006892	post-Golgi vesicle-mediated transport	1	8	0.452299
GO:0017015	regulation of transforming growth factor beta receptor signaling pathway	1	8	0.452299
GO:0030004	cellular monovalent inorganic cation homeostasis	1	8	0.452299
GO:0030225	macrophage differentiation	1	8	0.452299
GO:0030323	respiratory tube development	1	8	0.452299
GO:0030324	lung development	1	8	0.452299
GO:0032024	positive regulation of insulin secretion	1	8	0.452299
GO:0032069	regulation of nuclease activity	1	8	0.452299
GO:0032733	positive regulation of interleukin-10 production	1	8	0.452299
GO:0032873	negative regulation of stress-activated MAPK cascade	1	8	0.452299
GO:0033599	regulation of mammary gland epithelial cell proliferation	1	8	0.452299
GO:0035162	embryonic hemopoiesis	1	8	0.452299
GO:0035914	skeletal muscle cell differentiation	1	8	0.452299
GO:0036297	interstrand cross-link repair	1	8	0.452299
GO:0042276	error-prone translesion synthesis	1	8	0.452299
GO:0042982	amyloid precursor protein metabolic process	1	8	0.452299
GO:0043266	regulation of potassium ion transport	1	8	0.452299
GO:0044070	regulation of anion transport	1	8	0.452299
GO:0045445	myoblast differentiation	1	8	0.452299
GO:0045446	endothelial cell differentiation	1	8	0.452299
GO:0045685	regulation of glial cell differentiation	1	8	0.452299
GO:0046717	acid secretion	1	8	0.452299
GO:0050710	negative regulation of cytokine secretion	1	8	0.452299
GO:0050798	activated T cell proliferation	1	8	0.452299
GO:0060419	heart growth	1	8	0.452299
GO:0060563	neuroepithelial cell differentiation	1	8	0.452299
GO:0061756	leukocyte adhesion to vascular endothelial cell	1	8	0.452299
GO:0070265	necrotic cell death	1	8	0.452299
GO:0070303	negative regulation of stress-activated protein kinase signaling cascade	1	8	0.452299
GO:0071364	cellular response to epidermal growth factor stimulus	1	8	0.452299
GO:1901379	regulation of potassium ion transmembrane transport	1	8	0.452299
GO:1901799	negative regulation of proteasomal protein catabolic process	1	8	0.452299
GO:1902041	regulation of extrinsic apoptotic signaling pathway via death domain receptors	1	8	0.452299
GO:1903844	regulation of cellular response to transforming growth factor beta stimulus	1	8	0.452299
GO:2000772	regulation of cellular senescence	1	8	0.452299
GO:0048514	blood vessel morphogenesis	5	61	0.455502
GO:0072331	signal transduction by p53 class mediator	5	61	0.455502
GO:0001906	cell killing	2	21	0.456016
GO:0007292	female gamete generation	2	21	0.456016
GO:0019751	polyol metabolic process	2	21	0.456016
GO:0035821	modification of morphology or physiology of other organism	2	21	0.456016
GO:0045471	response to ethanol	2	21	0.456016
GO:0072431	signal transduction involved in mitotic G1 DNA damage checkpoint	2	21	0.456016
GO:1902400	intracellular signal transduction involved in G1 DNA damage checkpoint	2	21	0.456016
GO:2000113	negative regulation of cellular macromolecule biosynthetic process	15	197	0.458474
GO:0050900	leukocyte migration	6	75	0.462498
GO:0007600	sensory perception	3	35	0.470714
GO:1903050	regulation of proteolysis involved in cellular protein catabolic process	3	35	0.470714
GO:0006873	cellular ion homeostasis	6	76	0.47568
GO:0006066	alcohol metabolic process	4	49	0.478912
GO:0050801	ion homeostasis	7	90	0.480142
GO:0016358	dendrite development	2	22	0.480659
GO:0031571	mitotic G1 DNA damage checkpoint	2	22	0.480659
GO:0044783	G1 DNA damage checkpoint	2	22	0.480659
GO:0044819	mitotic G1/S transition checkpoint	2	22	0.480659
GO:0048762	mesenchymal cell differentiation	2	22	0.480659
GO:0072413	signal transduction involved in mitotic cell cycle checkpoint	2	22	0.480659
GO:1902402	signal transduction involved in mitotic DNA damage checkpoint	2	22	0.480659
GO:1902403	signal transduction involved in mitotic DNA integrity checkpoint	2	22	0.480659
GO:0072359	circulatory system development	8	104	0.483848
GO:0048608	reproductive structure development	5	63	0.484517
GO:2001234	negative regulation of apoptotic signaling pathway	3	36	0.489817
GO:0001656	metanephros development	1	9	0.492099
GO:0003254	regulation of membrane depolarization	1	9	0.492099
GO:0006296	nucleotide-excision repair
GO:0007566	embryo implantation	1	9	0.492099
GO:0016525	negative regulation of angiogenesis	1	9	0.492099
GO:0030194	positive regulation of blood coagulation	1	9	0.492099
GO:0032653	regulation of interleukin-10 production	1	9	0.492099
GO:0033598	mammary gland epithelial cell proliferation	1	9	0.492099
GO:0033683	nucleotide-excision repair
GO:0033762	response to glucagon	1	9	0.492099
GO:0042398	cellular modified amino acid biosynthetic process	1	9	0.492099
GO:0045123	cellular extravasation	1	9	0.492099
GO:0048640	negative regulation of developmental growth	1	9	0.492099
GO:0050820	positive regulation of coagulation	1	9	0.492099
GO:0050830	defense response to Gram-positive bacterium	1	9	0.492099
GO:0051443	positive regulation of ubiquitin-protein transferase activity	1	9	0.492099
GO:0051445	regulation of meiotic cell cycle	1	9	0.492099
GO:0070849	response to epidermal growth factor	1	9	0.492099
GO:0071359	cellular response to dsRNA	1	9	0.492099
GO:0090277	positive regulation of peptide hormone secretion	1	9	0.492099
GO:0090342	regulation of cell aging	1	9	0.492099
GO:0140029	exocytic process	1	9	0.492099
GO:1900048	positive regulation of hemostasis	1	9	0.492099
GO:1901185	negative regulation of ERBB signaling pathway	1	9	0.492099
GO:1901343	negative regulation of vasculature development	1	9	0.492099
GO:1904035	regulation of epithelial cell apoptotic process	1	9	0.492099
GO:2000181	negative regulation of blood vessel morphogenesis	1	9	0.492099
GO:0031327	negative regulation of cellular biosynthetic process	16	215	0.493931
GO:0030154	cell differentiation	36	491	0.496646
GO:0048646	anatomical structure formation involved in morphogenesis	9	119	0.497646
GO:0010976	positive regulation of neuron projection development	2	23	0.504614
GO:0051092	positive regulation of NF-kappaB transcription factor activity	2	23	0.504614
GO:0071158	positive regulation of cell cycle arrest	2	23	0.504614
GO:0098609	cell-cell adhesion	8	106	0.506326
GO:0007517	muscle organ development	3	37	0.508585
GO:0051099	positive regulation of binding	3	37	0.508585
GO:0051403	stress-activated MAPK cascade	3	37	0.508585
GO:0002262	myeloid cell homeostasis	4	51	0.511071
GO:0051348	negative regulation of transferase activity	4	51	0.511071
GO:0061458	reproductive system development	5	65	0.513002
GO:0009890	negative regulation of biosynthetic process	16	218	0.518139
GO:0050821	protein stabilization	3	38	0.526993
GO:0006355	regulation of transcription
GO:0051046	regulation of secretion	6	80	0.527404
GO:0007565	female pregnancy	2	24	0.527851
GO:0046883	regulation of hormone secretion	2	24	0.527851
GO:0048511	rhythmic process	2	24	0.527851
GO:0055076	transition metal ion homeostasis	2	24	0.527851
GO:0080135	regulation of cellular response to stress	8	108	0.52851
GO:0006809	nitric oxide biosynthetic process	1	10	0.529027
GO:0006865	amino acid transport	1	10	0.529027
GO:0007040	lysosome organization	1	10	0.529027
GO:0007045	cell-substrate adherens junction assembly	1	10	0.529027
GO:0007188	adenylate cyclase-modulating G-protein coupled receptor signaling pathway	1	10	0.529027
GO:0010543	regulation of platelet activation	1	10	0.529027
GO:0019985	translesion synthesis	1	10	0.529027
GO:0030224	monocyte differentiation	1	10	0.529027
GO:0031113	regulation of microtubule polymerization	1	10	0.529027
GO:0032613	interleukin-10 production	1	10	0.529027
GO:0032720	negative regulation of tumor necrosis factor production	1	10	0.529027
GO:0036507	protein demannosylation	1	10	0.529027
GO:0036508	protein alpha-1
GO:0042136	neurotransmitter biosynthetic process	1	10	0.529027
GO:0043029	T cell homeostasis	1	10	0.529027
GO:0045428	regulation of nitric oxide biosynthetic process	1	10	0.529027
GO:0046209	nitric oxide metabolic process	1	10	0.529027
GO:0046825	regulation of protein export from nucleus	1	10	0.529027
GO:0046887	positive regulation of hormone secretion	1	10	0.529027
GO:0048041	focal adhesion assembly	1	10	0.529027
GO:0048708	astrocyte differentiation	1	10	0.529027
GO:0048839	inner ear development	1	10	0.529027
GO:0048864	stem cell development	1	10	0.529027
GO:0051588	regulation of neurotransmitter transport	1	10	0.529027
GO:0055067	monovalent inorganic cation homeostasis	1	10	0.529027
GO:0060541	respiratory system development	1	10	0.529027
GO:0070670	response to interleukin-4	1	10	0.529027
GO:0071353	cellular response to interleukin-4	1	10	0.529027
GO:0072384	organelle transport along microtubule	1	10	0.529027
GO:0080171	lytic vacuole organization	1	10	0.529027
GO:0097006	regulation of plasma lipoprotein particle levels	1	10	0.529027
GO:1903131	mononuclear cell differentiation	1	10	0.529027
GO:1903556	negative regulation of tumor necrosis factor superfamily cytokine production	1	10	0.529027
GO:1904380	endoplasmic reticulum mannose trimming	1	10	0.529027
GO:2001057	reactive nitrogen species metabolic process	1	10	0.529027
GO:2001238	positive regulation of extrinsic apoptotic signaling pathway	1	10	0.529027
GO:0051172	negative regulation of nitrogen compound metabolic process	24	331	0.533358
GO:1903506	regulation of nucleic acid-templated transcription	31	429	0.539257
GO:2001141	regulation of RNA biosynthetic process	31	429	0.539257
GO:0030098	lymphocyte differentiation	5	67	0.540844
GO:0001818	negative regulation of cytokine production	3	39	0.54502
GO:1903532	positive regulation of secretion by cell	3	39	0.54502
GO:0060429	epithelium development	11	152	0.549299
GO:0051248	negative regulation of protein metabolic process	13	180	0.549339
GO:0010558	negative regulation of macromolecule biosynthetic process	15	208	0.549714
GO:0001776	leukocyte homeostasis	2	25	0.550346
GO:0044706	multi-multicellular organism process	2	25	0.550346
GO:0045665	negative regulation of neuron differentiation	2	25	0.550346
GO:0051606	detection of stimulus	2	25	0.550346
GO:0061515	myeloid cell development	2	25	0.550346
GO:0048522	positive regulation of cellular process	52	722	0.551825
GO:0001503	ossification	4	54	0.557572
GO:0016050	vesicle organization	4	54	0.557572
GO:0097193	intrinsic apoptotic signaling pathway	4	54	0.557572
GO:0032103	positive regulation of response to external stimulus	3	40	0.562649
GO:0043414	macromolecule methylation	3	40	0.562649
GO:0030099	myeloid cell differentiation	7	97	0.562672
GO:0007187	G-protein coupled receptor signaling pathway
GO:0007369	gastrulation	1	11	0.563289
GO:0033619	membrane protein proteolysis	1	11	0.563289
GO:0033627	cell adhesion mediated by integrin	1	11	0.563289
GO:0034103	regulation of tissue remodeling	1	11	0.563289
GO:0034333	adherens junction assembly	1	11	0.563289
GO:0035019	somatic stem cell population maintenance	1	11	0.563289
GO:0042058	regulation of epidermal growth factor receptor signaling pathway	1	11	0.563289
GO:0042445	hormone metabolic process	1	11	0.563289
GO:0043407	negative regulation of MAP kinase activity	1	11	0.563289
GO:0044088	regulation of vacuole organization	1	11	0.563289
GO:0045730	respiratory burst	1	11	0.563289
GO:0045995	regulation of embryonic development	1	11	0.563289
GO:0051492	regulation of stress fiber assembly	1	11	0.563289
GO:0071480	cellular response to gamma radiation	1	11	0.563289
GO:0090288	negative regulation of cellular response to growth factor stimulus	1	11	0.563289
GO:0090303	positive regulation of wound healing	1	11	0.563289
GO:0019953	sexual reproduction	6	83	0.564847
GO:0055080	cation homeostasis	6	83	0.564847
GO:0006875	cellular metal ion homeostasis	5	69	0.567948
GO:0007276	gamete generation	5	69	0.567948
GO:0045664	regulation of neuron differentiation	5	69	0.567948
GO:0001822	kidney development	2	26	0.572086
GO:0033500	carbohydrate homeostasis	2	26	0.572086
GO:0042593	glucose homeostasis	2	26	0.572086
GO:0060485	mesenchyme development	2	26	0.572086
GO:0097305	response to alcohol	2	26	0.572086
GO:0003006	developmental process involved in reproduction	6	84	0.577022
GO:0043408	regulation of MAPK cascade	6	84	0.577022
GO:0098771	inorganic ion homeostasis	6	84	0.577022
GO:0061061	muscle structure development	5	70	0.581197
GO:0031400	negative regulation of protein modification process	7	99	0.585211
GO:0051252	regulation of RNA metabolic process	33	465	0.588101
GO:0007178	transmembrane receptor protein serine/threonine kinase signaling pathway	2	27	0.593062
GO:0032872	regulation of stress-activated MAPK cascade	2	27	0.593062
GO:0072395	signal transduction involved in cell cycle checkpoint	2	27	0.593062
GO:0072401	signal transduction involved in DNA integrity checkpoint	2	27	0.593062
GO:0072422	signal transduction involved in DNA damage checkpoint	2	27	0.593062
GO:0002755	MyD88-dependent toll-like receptor signaling pathway	1	12	0.595076
GO:0006301	postreplication repair	1	12	0.595076
GO:0006360	transcription by RNA polymerase I	1	12	0.595076
GO:0006661	phosphatidylinositol biosynthetic process	1	12	0.595076
GO:0006813	potassium ion transport	1	12	0.595076
GO:0007272	ensheathment of neurons	1	12	0.595076
GO:0008366	axon ensheathment	1	12	0.595076
GO:0014068	positive regulation of phosphatidylinositol 3-kinase signaling	1	12	0.595076
GO:0030866	cortical actin cytoskeleton organization	1	12	0.595076
GO:0031929	TOR signaling	1	12	0.595076
GO:0032231	regulation of actin filament bundle assembly	1	12	0.595076
GO:0032368	regulation of lipid transport	1	12	0.595076
GO:0032526	response to retinoic acid	1	12	0.595076
GO:0034332	adherens junction organization	1	12	0.595076
GO:0042133	neurotransmitter metabolic process	1	12	0.595076
GO:0042552	myelination	1	12	0.595076
GO:0043331	response to dsRNA	1	12	0.595076
GO:0046847	filopodium assembly	1	12	0.595076
GO:0070227	lymphocyte apoptotic process	1	12	0.595076
GO:0070613	regulation of protein processing	1	12	0.595076
GO:0071804	cellular potassium ion transport	1	12	0.595076
GO:0071805	potassium ion transmembrane transport	1	12	0.595076
GO:0075733	intracellular transport of virus	1	12	0.595076
GO:0098751	bone cell development	1	12	0.595076
GO:0110020	regulation of actomyosin structure organization	1	12	0.595076
GO:0051047	positive regulation of secretion	3	42	0.596653
GO:0032269	negative regulation of cellular protein metabolic process	12	172	0.601876
GO:0009653	anatomical structure morphogenesis	22	314	0.606561
GO:1903530	regulation of secretion by cell	5	72	0.607044
GO:0002285	lymphocyte activation involved in immune response	3	43	0.613006
GO:0007093	mitotic cell cycle checkpoint	3	43	0.613006
GO:0022409	positive regulation of cell-cell adhesion	3	43	0.613006
GO:0030218	erythrocyte differentiation	3	43	0.613006
GO:0031098	stress-activated protein kinase signaling cascade	3	43	0.613006
GO:0002685	regulation of leukocyte migration	2	28	0.613268
GO:0030336	negative regulation of cell migration	2	28	0.613268
GO:0044344	cellular response to fibroblast growth factor stimulus	2	28	0.613268
GO:0044773	mitotic DNA damage checkpoint	2	28	0.613268
GO:0045926	negative regulation of growth	2	28	0.613268
GO:0061025	membrane fusion	2	28	0.613268
GO:0070302	regulation of stress-activated protein kinase signaling cascade	2	28	0.613268
GO:0071156	regulation of cell cycle arrest	2	28	0.613268
GO:0046677	response to antibiotic	4	58	0.61575
GO:0051093	negative regulation of developmental process	7	102	0.617946
GO:0048872	homeostasis of number of cells	5	73	0.619626
GO:0010942	positive regulation of cell death	8	117	0.623285
GO:0002009	morphogenesis of an epithelium	6	88	0.623984
GO:0002065	columnar/cuboidal epithelial cell differentiation	1	13	0.624565
GO:0002698	negative regulation of immune effector process	1	13	0.624565
GO:0006517	protein deglycosylation	1	13	0.624565
GO:0008344	adult locomotory behavior	1	13	0.624565
GO:0008625	extrinsic apoptotic signaling pathway via death domain receptors	1	13	0.624565
GO:0016202	regulation of striated muscle tissue development	1	13	0.624565
GO:0030038	contractile actin filament bundle assembly	1	13	0.624565
GO:0030534	adult behavior	1	13	0.624565
GO:0031110	regulation of microtubule polymerization or depolymerization	1	13	0.624565
GO:0042771	intrinsic apoptotic signaling pathway in response to DNA damage by p53 class mediator	1	13	0.624565
GO:0043149	stress fiber assembly	1	13	0.624565
GO:0046794	transport of virus	1	13	0.624565
GO:0051668	localization within membrane	1	13	0.624565
GO:0051899	membrane depolarization	1	13	0.624565
GO:0061180	mammary gland epithelium development	1	13	0.624565
GO:0070373	negative regulation of ERK1 and ERK2 cascade	1	13	0.624565
GO:1901861	regulation of muscle tissue development	1	13	0.624565
GO:0048513	animal organ development	30	430	0.628485
GO:0009100	glycoprotein metabolic process	3	44	0.628914
GO:0000003	reproduction	11	161	0.630121
GO:0022414	reproductive process	11	161	0.630121
GO:0009410	response to xenobiotic stimulus	2	29	0.632707
GO:0009914	hormone transport	2	29	0.632707
GO:0030330	DNA damage response
GO:0032102	negative regulation of response to external stimulus	2	29	0.632707
GO:0044774	mitotic DNA integrity checkpoint	2	29	0.632707
GO:0046879	hormone secretion	2	29	0.632707
GO:0048469	cell maturation	2	29	0.632707
GO:0050673	epithelial cell proliferation	2	29	0.632707
GO:0071774	response to fibroblast growth factor	2	29	0.632707
GO:0060548	negative regulation of cell death	10	147	0.63364
GO:0009636	response to toxic substance	5	75	0.644078
GO:0032259	methylation	3	45	0.644372
GO:0043405	regulation of MAP kinase activity	3	45	0.644372
GO:0048731	system development	37	531	0.644393
GO:0051960	regulation of nervous system development	6	90	0.64634
GO:0009101	glycoprotein biosynthetic process	2	30	0.651381
GO:0009615	response to virus	2	30	0.651381
GO:0045765	regulation of angiogenesis	2	30	0.651381
GO:0072659	protein localization to plasma membrane	2	30	0.651381
GO:1901342	regulation of vasculature development	2	30	0.651381
GO:2000146	negative regulation of cell motility	2	30	0.651381
GO:0002532	production of molecular mediator involved in inflammatory response	1	14	0.651921
GO:0046330	positive regulation of JNK cascade	1	14	0.651921
GO:0046620	regulation of organ growth	1	14	0.651921
GO:0046785	microtubule polymerization	1	14	0.651921
GO:0048477	oogenesis	1	14	0.651921
GO:0048634	regulation of muscle organ development	1	14	0.651921
GO:0048821	erythrocyte development	1	14	0.651921
GO:0097194	execution phase of apoptosis	1	14	0.651921
GO:1901184	regulation of ERBB signaling pathway	1	14	0.651921
GO:1901992	positive regulation of mitotic cell cycle phase transition	1	14	0.651921
GO:1903317	regulation of protein maturation	1	14	0.651921
GO:1903426	regulation of reactive oxygen species biosynthetic process	1	14	0.651921
GO:1905952	regulation of lipid localization	1	14	0.651921
GO:2000045	regulation of G1/S transition of mitotic cell cycle	3	46	0.659377
GO:0002683	negative regulation of immune system process	4	62	0.669019
GO:0045666	positive regulation of neuron differentiation	2	31	0.669301
GO:0050714	positive regulation of protein secretion	2	31	0.669301
GO:0051091	positive regulation of DNA binding transcription factor activity	2	31	0.669301
GO:1990778	protein localization to cell periphery	2	31	0.669301
GO:2000377	regulation of reactive oxygen species metabolic process	2	31	0.669301
GO:0043065	positive regulation of apoptotic process	7	107	0.669311
GO:0006629	lipid metabolic process	9	137	0.673919
GO:0061564	axon development	3	47	0.673925
GO:1902806	regulation of cell cycle G1/S phase transition	3	47	0.673925
GO:0006283	transcription-coupled nucleotide-excision repair	1	15	0.677298
GO:0014066	regulation of phosphatidylinositol 3-kinase signaling	1	15	0.677298
GO:0019722	calcium-mediated signaling	1	15	0.677298
GO:0034644	cellular response to UV	1	15	0.677298
GO:0045582	positive regulation of T cell differentiation	1	15	0.677298
GO:0045621	positive regulation of lymphocyte differentiation	1	15	0.677298
GO:0045815	positive regulation of gene expression
GO:0046824	positive regulation of nucleocytoplasmic transport	1	15	0.677298
GO:0048659	smooth muscle cell proliferation	1	15	0.677298
GO:0048660	regulation of smooth muscle cell proliferation	1	15	0.677298
GO:0050679	positive regulation of epithelial cell proliferation	1	15	0.677298
GO:0051262	protein tetramerization	1	15	0.677298
GO:0060560	developmental growth involved in morphogenesis	1	15	0.677298
GO:0090398	cellular senescence	1	15	0.677298
GO:0090559	regulation of membrane permeability	1	15	0.677298
GO:0055082	cellular chemical homeostasis	6	93	0.678362
GO:0032504	multicellular organism reproduction	5	78	0.678901
GO:0045596	negative regulation of cell differentiation	5	78	0.678901
GO:0048609	multicellular organismal reproductive process	5	78	0.678901
GO:0055065	metal ion homeostasis	5	78	0.678901
GO:0043069	negative regulation of programmed cell death	9	138	0.682602
GO:0031324	negative regulation of cellular metabolic process	24	355	0.685285
GO:0043933	protein-containing complex subunit organization	24	355	0.685285
GO:0006631	fatty acid metabolic process	2	32	0.686475
GO:0031099	regeneration	2	32	0.686475
GO:0043406	positive regulation of MAP kinase activity	2	32	0.686475
GO:0070372	regulation of ERK1 and ERK2 cascade	2	32	0.686475
GO:0007050	cell cycle arrest	3	48	0.688018
GO:0043068	positive regulation of programmed cell death	7	109	0.688649
GO:0048518	positive regulation of biological process	55	792	0.693377
GO:0010941	regulation of cell death	17	256	0.693429
GO:0006351	transcription
GO:0097659	nucleic acid-templated transcription	31	456	0.694198
GO:0048869	cellular developmental process	36	527	0.69629
GO:0048729	tissue morphogenesis	6	95	0.698665
GO:0032774	RNA biosynthetic process	31	457	0.699416
GO:0006282	regulation of DNA repair	1	16	0.700838
GO:0007173	epidermal growth factor receptor signaling pathway	1	16	0.700838
GO:0010811	positive regulation of cell-substrate adhesion	1	16	0.700838
GO:0014013	regulation of gliogenesis	1	16	0.700838
GO:0015718	monocarboxylic acid transport	1	16	0.700838
GO:0030219	megakaryocyte differentiation	1	16	0.700838
GO:0030865	cortical cytoskeleton organization	1	16	0.700838
GO:0050728	negative regulation of inflammatory response	1	16	0.700838
GO:0060147	regulation of posttranscriptional gene silencing	1	16	0.700838
GO:0060964	regulation of gene silencing by miRNA	1	16	0.700838
GO:0060966	regulation of gene silencing by RNA	1	16	0.700838
GO:0071466	cellular response to xenobiotic stimulus	1	16	0.700838
GO:0071482	cellular response to light stimulus	1	16	0.700838
GO:0097327	response to antineoplastic agent	1	16	0.700838
GO:1901989	positive regulation of cell cycle phase transition	1	16	0.700838
GO:1903409	reactive oxygen species biosynthetic process	1	16	0.700838
GO:0016053	organic acid biosynthetic process	3	49	0.701655
GO:0046394	carboxylic acid biosynthetic process	3	49	0.701655
GO:0042098	T cell proliferation	2	33	0.702918
GO:0051271	negative regulation of cellular component movement	2	33	0.702918
GO:0007155	cell adhesion	11	170	0.703111
GO:0022610	biological adhesion	11	171	0.710661
GO:0006874	cellular calcium ion homeostasis	3	50	0.71484
GO:0030217	T cell differentiation	3	50	0.71484
GO:0045637	regulation of myeloid cell differentiation	3	50	0.71484
GO:0000122	negative regulation of transcription by RNA polymerase II	7	112	0.716298
GO:0007265	Ras protein signal transduction	4	66	0.717076
GO:0008610	lipid biosynthetic process	4	66	0.717076
GO:0051253	negative regulation of RNA metabolic process	11	172	0.718094
GO:0002793	positive regulation of peptide secretion	2	34	0.718643
GO:0007268	chemical synaptic transmission	2	34	0.718643
GO:0072330	monocarboxylic acid biosynthetic process	2	34	0.718643
GO:0098916	anterograde trans-synaptic signaling	2	34	0.718643
GO:0099536	synaptic signaling	2	34	0.718643
GO:0099537	trans-synaptic signaling	2	34	0.718643
GO:0000187	activation of MAPK activity	1	17	0.722672
GO:0006694	steroid biosynthetic process	1	17	0.722672
GO:0007605	sensory perception of sound	1	17	0.722672
GO:0031348	negative regulation of defense response	1	17	0.722672
GO:0032874	positive regulation of stress-activated MAPK cascade	1	17	0.722672
GO:0034968	histone lysine methylation	1	17	0.722672
GO:0035195	gene silencing by miRNA	1	17	0.722672
GO:0044272	sulfur compound biosynthetic process	1	17	0.722672
GO:0044766	multi-organism transport	1	17	0.722672
GO:0050709	negative regulation of protein secretion	1	17	0.722672
GO:0050777	negative regulation of immune response	1	17	0.722672
GO:0051897	positive regulation of protein kinase B signaling	1	17	0.722672
GO:0098869	cellular oxidant detoxification	1	17	0.722672
GO:1902579	multi-organism localization	1	17	0.722672
GO:0002521	leukocyte differentiation	6	98	0.727508
GO:0042113	B cell activation	3	51	0.727575
GO:0055074	calcium ion homeostasis	3	51	0.727575
GO:0006898	receptor-mediated endocytosis	2	35	0.733669
GO:0022412	cellular process involved in reproduction in multicellular organism	2	35	0.733669
GO:0040013	negative regulation of locomotion	2	35	0.733669
GO:0043393	regulation of protein binding	2	35	0.733669
GO:0045444	fat cell differentiation	2	35	0.733669
GO:0007275	multicellular organism development	39	578	0.737762
GO:0007610	behavior	3	52	0.739867
GO:0045934	negative regulation of nucleobase-containing compound metabolic process	12	190	0.740518
GO:0009607	response to biotic stimulus	7	115	0.742282
GO:0002260	lymphocyte homeostasis	1	18	0.742924
GO:0002377	immunoglobulin production	1	18	0.742924
GO:0002792	negative regulation of peptide secretion	1	18	0.742924
GO:0003007	heart morphogenesis	1	18	0.742924
GO:0006354	DNA-templated transcription
GO:0006814	sodium ion transport	1	18	0.742924
GO:0007229	integrin-mediated signaling pathway	1	18	0.742924
GO:0007519	skeletal muscle tissue development	1	18	0.742924
GO:0015850	organic hydroxy compound transport	1	18	0.742924
GO:0018022	peptidyl-lysine methylation	1	18	0.742924
GO:0031047	gene silencing by RNA	1	18	0.742924
GO:0035194	posttranscriptional gene silencing by RNA	1	18	0.742924
GO:0042102	positive regulation of T cell proliferation	1	18	0.742924
GO:0046474	glycerophospholipid biosynthetic process	1	18	0.742924
GO:0050954	sensory perception of mechanical stimulus	1	18	0.742924
GO:0070304	positive regulation of stress-activated protein kinase signaling cascade	1	18	0.742924
GO:0071479	cellular response to ionizing radiation	1	18	0.742924
GO:1900034	regulation of cellular response to heat	1	18	0.742924
GO:0016485	protein processing	2	36	0.748014
GO:0051090	regulation of DNA binding transcription factor activity	3	53	0.751719
GO:1902532	negative regulation of intracellular signal transduction	4	70	0.759869
GO:0031346	positive regulation of cell projection organization	2	37	0.761695
GO:0042770	signal transduction in response to DNA damage	2	37	0.761695
GO:0046486	glycerolipid metabolic process	2	37	0.761695

## Sheet: topGO_MEP
GOid	goterm	countInteresting	countAll	pvalue
GO:0048821	erythrocyte development	6	14	0.00061267
GO:0002262	myeloid cell homeostasis	12	51	0.000871539
GO:0006778	porphyrin-containing compound metabolic process	6	17	0.0020293
GO:0042592	homeostatic process	35	257	0.00229864
GO:0030218	erythrocyte differentiation	10	43	0.00260377
GO:0000154	rRNA modification	4	8	0.00278514
GO:0038034	signal transduction in absence of ligand	4	8	0.00278514
GO:0097192	extrinsic apoptotic signaling pathway in absence of ligand	4	8	0.00278514
GO:0033013	tetrapyrrole metabolic process	6	18	0.0028307
GO:0000723	telomere maintenance	10	44	0.0031245
GO:0032200	telomere organization	10	44	0.0031245
GO:0034101	erythrocyte homeostasis	10	44	0.0031245
GO:0042440	pigment metabolic process	6	19	0.00384776
GO:0006259	DNA metabolic process	27	191	0.00464033
GO:0097421	liver regeneration	4	9	0.0046804
GO:0006986	response to unfolded protein	7	26	0.00488458
GO:0003333	amino acid transmembrane transport	3	5	0.00545854
GO:0015807	L-amino acid transport	3	5	0.00545854
GO:0031118	rRNA pseudouridine synthesis	3	5	0.00545854
GO:0051642	centrosome localization	3	5	0.00545854
GO:0009451	RNA modification	5	15	0.00647059
GO:0042168	heme metabolic process	5	15	0.00647059
GO:0140013	meiotic nuclear division	8	34	0.00647883
GO:0007127	meiosis I	6	21	0.00665876
GO:0060249	anatomical structure homeostasis	13	72	0.00671891
GO:0006865	amino acid transport	4	10	0.00728421
GO:0048872	homeostasis of number of cells	13	73	0.0075748
GO:0051321	meiotic cell cycle	10	50	0.0082301
GO:0061982	meiosis I cell cycle process	6	22	0.00851822
GO:0045732	positive regulation of protein catabolic process	7	29	0.00930104
GO:0001522	pseudouridine synthesis	3	6	0.010232
GO:0046470	phosphatidylcholine metabolic process	3	6	0.010232
GO:0061842	microtubule organizing center localization	3	6	0.010232
GO:0061077	chaperone-mediated protein folding	6	23	0.0107234
GO:0006520	cellular amino acid metabolic process	12	70	0.0137644
GO:0031100	animal organ regeneration	5	18	0.014943
GO:0006813	potassium ion transport	4	12	0.0149808
GO:0071804	cellular potassium ion transport	4	12	0.0149808
GO:0071805	potassium ion transmembrane transport	4	12	0.0149808
GO:1903046	meiotic cell cycle process	8	39	0.0151653
GO:0061515	myeloid cell development	6	25	0.0162939
GO:0007129	synapsis	3	7	0.016787
GO:2001252	positive regulation of chromosome organization	8	40	0.0176088
GO:0006458	'de novo' protein folding	5	19	0.0189056
GO:0015849	organic acid transport	6	26	0.0197167
GO:0046942	carboxylic acid transport	6	26	0.0197167
GO:0090670	RNA localization to Cajal body	4	13	0.0202187
GO:0090671	telomerase RNA localization to Cajal body	4	13	0.0202187
GO:0090672	telomerase RNA localization	4	13	0.0202187
GO:0090685	RNA localization to nucleus	4	13	0.0202187
GO:1904872	regulation of telomerase RNA localization to Cajal body	4	13	0.0202187
GO:1904874	positive regulation of telomerase RNA localization to Cajal body	4	13	0.0202187
GO:0035966	response to topologically incorrect protein	7	34	0.0222607
GO:0000079	regulation of cyclin-dependent protein serine/threonine kinase activity	5	20	0.0235031
GO:0007004	telomere maintenance via telomerase	5	20	0.0235031
GO:0032355	response to estradiol	5	20	0.0235031
GO:0055072	iron ion homeostasis	5	20	0.0235031
GO:1904029	regulation of cyclin-dependent protein kinase activity	5	20	0.0235031
GO:0036498	IRE1-mediated unfolded protein response	3	8	0.0251881
GO:0043266	regulation of potassium ion transport	3	8	0.0251881
GO:0044743	protein transmembrane import into intracellular organelle	3	8	0.0251881
GO:1901379	regulation of potassium ion transmembrane transport	3	8	0.0251881
GO:1904814	regulation of protein localization to chromosome
GO:1904816	positive regulation of protein localization to chromosome
GO:0045787	positive regulation of cell cycle	12	76	0.0254902
GO:1901988	negative regulation of cell cycle phase transition	13	85	0.0260499
GO:0006807	nitrogen compound metabolic process	117	1230	0.0262305
GO:0006418	tRNA aminoacylation for protein translation	4	14	0.0264542
GO:0006779	porphyrin-containing compound biosynthetic process	4	14	0.0264542
GO:0033014	tetrapyrrole biosynthetic process	4	14	0.0264542
GO:0043038	amino acid activation	4	14	0.0264542
GO:0043039	tRNA aminoacylation	4	14	0.0264542
GO:0006260	DNA replication	11	68	0.0271037
GO:0010833	telomere maintenance via telomere lengthening	5	21	0.028767
GO:0019827	stem cell population maintenance	5	21	0.028767
GO:1903008	organelle disassembly	5	21	0.028767
GO:0015711	organic anion transport	8	44	0.0302394
GO:0051276	chromosome organization	30	252	0.0322096
GO:0045931	positive regulation of mitotic cell cycle	6	29	0.0328338
GO:0006278	RNA-dependent DNA biosynthetic process	5	22	0.0347225
GO:0098727	maintenance of cell number	5	22	0.0347225
GO:0002204	somatic recombination of immunoglobulin genes involved in immune response	3	9	0.035442
GO:0002208	somatic diversification of immunoglobulins involved in immune response	3	9	0.035442
GO:0030220	platelet formation	3	9	0.035442
GO:0036344	platelet morphogenesis	3	9	0.035442
GO:0045143	homologous chromosome segregation	3	9	0.035442
GO:0045190	isotype switching	3	9	0.035442
GO:0018130	heterocycle biosynthetic process	58	554	0.0374919
GO:0019438	aromatic compound biosynthetic process	58	554	0.0374919
GO:0061136	regulation of proteasomal protein catabolic process	6	30	0.0382233
GO:0010948	negative regulation of cell cycle process	15	108	0.0383981
GO:0030177	positive regulation of Wnt signaling pathway	8	46	0.0384518
GO:0009896	positive regulation of catabolic process	9	55	0.0410758
GO:0021543	pallium development	5	23	0.041389
GO:0021987	cerebral cortex development	4	16	0.0420379
GO:0046148	pigment biosynthetic process	4	16	0.0420379
GO:1901800	positive regulation of proteasomal protein catabolic process	4	16	0.0420379
GO:0007507	heart development	8	47	0.0430716
GO:1901991	negative regulation of mitotic cell cycle phase transition	12	82	0.0433011
GO:0006457	protein folding	9	56	0.0454595
GO:0006826	iron ion transport	3	10	0.0475096
GO:0006310	DNA recombination	8	48	0.0480457
GO:0055076	transition metal ion homeostasis	5	24	0.0487794
GO:0007417	central nervous system development	14	102	0.0488036
GO:0034641	cellular nitrogen compound metabolic process	91	939	0.0503386
GO:0031099	regeneration	6	32	0.0506176
GO:1901362	organic cyclic compound biosynthetic process	58	563	0.0507319
GO:0032206	positive regulation of telomere maintenance	4	17	0.0514101
GO:0045132	meiotic chromosome segregation	4	17	0.0514101
GO:1903052	positive regulation of proteolysis involved in cellular protein catabolic process	4	17	0.0514101
GO:0051054	positive regulation of DNA metabolic process	8	49	0.0533815
GO:0045862	positive regulation of proteolysis	9	58	0.0551433
GO:0008152	metabolic process	125	1353	0.0571908
GO:0006725	cellular aromatic compound metabolic process	84	862	0.0573385
GO:0046483	heterocycle metabolic process	84	862	0.0573385
GO:0071897	DNA biosynthetic process	8	50	0.0590854
GO:0071704	organic substance metabolic process	121	1305	0.0600355
GO:0002381	immunoglobulin production involved in immunoglobulin mediated immune response	3	11	0.0613167
GO:0010039	response to iron ion	3	11	0.0613167
GO:0016445	somatic diversification of immunoglobulins	3	11	0.0613167
GO:0016447	somatic recombination of immunoglobulin gene segments	3	11	0.0613167
GO:0065002	intracellular protein transmembrane transport	3	11	0.0613167
GO:0070198	protein localization to chromosome
GO:0070199	establishment of protein localization to chromosome	3	11	0.0613167
GO:1903825	organic acid transmembrane transport	3	11	0.0613167
GO:1905039	carboxylic acid transmembrane transport	3	11	0.0613167
GO:0006760	folic acid-containing compound metabolic process	2	5	0.0616147
GO:0006835	dicarboxylic acid transport	2	5	0.0616147
GO:0009066	aspartate family amino acid metabolic process	2	5	0.0616147
GO:0009069	serine family amino acid metabolic process	2	5	0.0616147
GO:0030509	BMP signaling pathway	2	5	0.0616147
GO:0048741	skeletal muscle fiber development	2	5	0.0616147
GO:0071772	response to BMP	2	5	0.0616147
GO:0071773	cellular response to BMP stimulus	2	5	0.0616147
GO:1901099	negative regulation of signal transduction in absence of ligand	2	5	0.0616147
GO:2001240	negative regulation of extrinsic apoptotic signaling pathway in absence of ligand	2	5	0.0616147
GO:0001889	liver development	4	18	0.0618293
GO:0061008	hepaticobiliary system development	4	18	0.0618293
GO:1990542	mitochondrial transmembrane transport	4	18	0.0618293
GO:0009894	regulation of catabolic process	21	175	0.0647603
GO:0006399	tRNA metabolic process	5	26	0.0657541
GO:0016579	protein deubiquitination	10	69	0.0659337
GO:0031647	regulation of protein stability	9	60	0.0660855
GO:0090304	nucleic acid metabolic process	72	731	0.0696543
GO:0048513	animal organ development	45	430	0.0702224
GO:0070646	protein modification by small protein removal	10	70	0.0714358
GO:0042176	regulation of protein catabolic process	9	61	0.0720386
GO:0072331	signal transduction by p53 class mediator	9	61	0.0720386
GO:0030307	positive regulation of cell growth	4	19	0.0732756
GO:0097164	ammonium ion metabolic process	4	19	0.0732756
GO:1905269	positive regulation of chromatin organization	4	19	0.0732756
GO:1903050	regulation of proteolysis involved in cellular protein catabolic process	6	35	0.0733633
GO:0021537	telencephalon development	5	27	0.0753347
GO:0031960	response to corticosteroid	5	27	0.0753347
GO:0072395	signal transduction involved in cell cycle checkpoint	5	27	0.0753347
GO:0072401	signal transduction involved in DNA integrity checkpoint	5	27	0.0753347
GO:0072422	signal transduction involved in DNA damage checkpoint	5	27	0.0753347
GO:0016073	snRNA metabolic process	3	12	0.0767619
GO:0032212	positive regulation of telomere maintenance via telomerase	3	12	0.0767619
GO:0070192	chromosome organization involved in meiotic cell cycle	3	12	0.0767619
GO:0006333	chromatin assembly or disassembly	7	44	0.0770849
GO:0043170	macromolecule metabolic process	105	1120	0.0775968
GO:1901796	regulation of signal transduction by p53 class mediator	6	36	0.0820609
GO:1903827	regulation of cellular protein localization	12	91	0.0839411
GO:0002705	positive regulation of leukocyte mediated immunity	4	20	0.0857187
GO:0006575	cellular modified amino acid metabolic process	4	20	0.0857187
GO:0006977	DNA damage response
GO:0032204	regulation of telomere maintenance	4	20	0.0857187
GO:0034620	cellular response to unfolded protein	4	20	0.0857187
GO:0043200	response to amino acid	4	20	0.0857187
GO:1903364	positive regulation of cellular protein catabolic process	4	20	0.0857187
GO:0000212	meiotic spindle organization	2	6	0.087306
GO:0000466	maturation of 5.8S rRNA from tricistronic rRNA transcript (SSU-rRNA
GO:0014904	myotube cell development	2	6	0.087306
GO:0033572	transferrin transport	2	6	0.087306
GO:0042310	vasoconstriction	2	6	0.087306
GO:0042558	pteridine-containing compound metabolic process	2	6	0.087306
GO:0045830	positive regulation of isotype switching	2	6	0.087306
GO:0046823	negative regulation of nucleocytoplasmic transport	2	6	0.087306
GO:0048747	muscle fiber development	2	6	0.087306
GO:0060389	pathway-restricted SMAD protein phosphorylation	2	6	0.087306
GO:0071242	cellular response to ammonium ion	2	6	0.087306
GO:0090266	regulation of mitotic cell cycle spindle assembly checkpoint	2	6	0.087306
GO:0097756	negative regulation of blood vessel diameter	2	6	0.087306
GO:0098534	centriole assembly	2	6	0.087306
GO:1901673	regulation of mitotic spindle assembly	2	6	0.087306
GO:1903504	regulation of mitotic spindle checkpoint	2	6	0.087306
GO:2001239	regulation of extrinsic apoptotic signaling pathway in absence of ligand	2	6	0.087306
GO:0042770	signal transduction in response to DNA damage	6	37	0.0913104
GO:0043487	regulation of RNA stability	9	64	0.0918506
GO:0034654	nucleobase-containing compound biosynthetic process	54	538	0.0920215
GO:0044772	mitotic cell cycle phase transition	19	162	0.0923915
GO:0045786	negative regulation of cell cycle	18	152	0.093009
GO:1901532	regulation of hematopoietic progenitor cell differentiation	7	46	0.0933416
GO:1902036	regulation of hematopoietic stem cell differentiation	7	46	0.0933416
GO:0006325	chromatin organization	16	132	0.0934928
GO:0002200	somatic diversification of immune receptors	3	13	0.0937249
GO:0002562	somatic diversification of immune receptors via germline recombination within a single locus	3	13	0.0937249
GO:0006783	heme biosynthetic process	3	13	0.0937249
GO:0015893	drug transport	3	13	0.0937249
GO:0016444	somatic cell DNA recombination	3	13	0.0937249
GO:0071806	protein transmembrane transport	3	13	0.0937249
GO:1904358	positive regulation of telomere maintenance via telomere lengthening	3	13	0.0937249
GO:1901360	organic cyclic compound metabolic process	84	881	0.0958397
GO:0030330	DNA damage response
GO:0055001	muscle cell development	4	21	0.0991191
GO:0072431	signal transduction involved in mitotic G1 DNA damage checkpoint	4	21	0.0991191
GO:1902400	intracellular signal transduction involved in G1 DNA damage checkpoint	4	21	0.0991191
GO:0031497	chromatin assembly	6	38	0.101104
GO:0050821	protein stabilization	6	38	0.101104
GO:0060218	hematopoietic stem cell differentiation	7	47	0.102139
GO:0006508	proteolysis	26	238	0.106788
GO:0006281	DNA repair	12	95	0.107885
GO:0006403	RNA localization	8	57	0.109545
GO:0051188	cofactor biosynthetic process	8	57	0.109545
GO:0007275	multicellular organism development	57	578	0.109942
GO:0007420	brain development	10	76	0.110442
GO:1902750	negative regulation of cell cycle G2/M phase transition	7	48	0.111374
GO:2000736	regulation of stem cell differentiation	7	48	0.111374
GO:0006261	DNA-dependent DNA replication	6	39	0.11143
GO:0000083	regulation of transcription involved in G1/S transition of mitotic cell cycle	3	14	0.112072
GO:0006303	double-strand break repair via nonhomologous end joining	3	14	0.112072
GO:0030968	endoplasmic reticulum unfolded protein response	3	14	0.112072
GO:0032210	regulation of telomere maintenance via telomerase	3	14	0.112072
GO:0032436	positive regulation of proteasomal ubiquitin-dependent protein catabolic process	3	14	0.112072
GO:2000060	positive regulation of ubiquitin-dependent protein catabolic process	3	14	0.112072
GO:0031571	mitotic G1 DNA damage checkpoint	4	22	0.113429
GO:0044783	G1 DNA damage checkpoint	4	22	0.113429
GO:0044819	mitotic G1/S transition checkpoint	4	22	0.113429
GO:0072413	signal transduction involved in mitotic cell cycle checkpoint	4	22	0.113429
GO:1901605	alpha-amino acid metabolic process	4	22	0.113429
GO:1902402	signal transduction involved in mitotic DNA damage checkpoint	4	22	0.113429
GO:1902403	signal transduction involved in mitotic DNA integrity checkpoint	4	22	0.113429
GO:0045930	negative regulation of mitotic cell cycle	12	96	0.114447
GO:0000460	maturation of 5.8S rRNA	2	7	0.115514
GO:0002639	positive regulation of immunoglobulin production	2	7	0.115514
GO:0002714	positive regulation of B cell mediated immunity	2	7	0.115514
GO:0002833	positive regulation of response to biotic stimulus	2	7	0.115514
GO:0002891	positive regulation of immunoglobulin mediated immune response	2	7	0.115514
GO:0006782	protoporphyrinogen IX biosynthetic process	2	7	0.115514
GO:0031297	replication fork processing	2	7	0.115514
GO:0032011	ARF protein signal transduction	2	7	0.115514
GO:0032012	regulation of ARF protein signal transduction	2	7	0.115514
GO:0043628	ncRNA 3'-end processing	2	7	0.115514
GO:0045739	positive regulation of DNA repair	2	7	0.115514
GO:0045911	positive regulation of DNA recombination	2	7	0.115514
GO:0046685	response to arsenic-containing substance	2	7	0.115514
GO:0051031	tRNA transport	2	7	0.115514
GO:0060216	definitive hemopoiesis	2	7	0.115514
GO:0070202	regulation of establishment of protein localization to chromosome	2	7	0.115514
GO:0070203	regulation of establishment of protein localization to telomere	2	7	0.115514
GO:0090169	regulation of spindle assembly	2	7	0.115514
GO:0090231	regulation of spindle checkpoint	2	7	0.115514
GO:1903405	protein localization to nuclear body	2	7	0.115514
GO:1904851	positive regulation of establishment of protein localization to telomere	2	7	0.115514
GO:1904867	protein localization to Cajal body	2	7	0.115514
GO:1904869	regulation of protein localization to Cajal body	2	7	0.115514
GO:1904871	positive regulation of protein localization to Cajal body	2	7	0.115514
GO:1990173	protein localization to nucleoplasm	2	7	0.115514
GO:0002520	immune system development	24	219	0.115661
GO:0019219	regulation of nucleobase-containing compound metabolic process	51	513	0.116525
GO:0033554	cellular response to stress	35	337	0.117008
GO:0060548	negative regulation of cell death	17	147	0.119121
GO:0045927	positive regulation of growth	5	31	0.120654
GO:2000134	negative regulation of G1/S transition of mitotic cell cycle	5	31	0.120654
GO:0065008	regulation of biological quality	54	548	0.121161
GO:0030099	myeloid cell differentiation	12	97	0.121239
GO:0044770	cell cycle phase transition	19	168	0.121421
GO:1903362	regulation of cellular protein catabolic process	6	40	0.122274
GO:0044271	cellular nitrogen compound biosynthetic process	69	719	0.12486
GO:0044249	cellular biosynthetic process	79	834	0.12517
GO:0055065	metal ion homeostasis	10	78	0.125719
GO:0044238	primary metabolic process	116	1271	0.126362
GO:0006820	anion transport	8	59	0.127314
GO:0051384	response to glucocorticoid	4	23	0.128596
GO:0071158	positive regulation of cell cycle arrest	4	23	0.128596
GO:0031329	regulation of cellular catabolic process	18	159	0.128703
GO:0048545	response to steroid hormone	7	50	0.131125
GO:0033044	regulation of chromosome organization	9	69	0.131335
GO:0000041	transition metal ion transport	3	15	0.131659
GO:0000726	non-recombinational repair	3	15	0.131659
GO:1904356	regulation of telomere maintenance via telomere lengthening	3	15	0.131659
GO:1902807	negative regulation of cell cycle G1/S phase transition	5	32	0.133623
GO:0048731	system development	52	531	0.139452
GO:1901565	organonitrogen compound catabolic process	20	182	0.140845
GO:0051252	regulation of RNA metabolic process	46	465	0.1433
GO:0014706	striated muscle tissue development	6	42	0.145454
GO:0060071	Wnt signaling pathway
GO:0007339	binding of sperm to zona pellucida	2	8	0.145622
GO:0008347	glial cell migration	2	8	0.145622
GO:0010799	regulation of peptidyl-threonine phosphorylation	2	8	0.145622
GO:0015682	ferric iron transport	2	8	0.145622
GO:0030851	granulocyte differentiation	2	8	0.145622
GO:0034308	primary alcohol metabolic process	2	8	0.145622
GO:0035162	embryonic hemopoiesis	2	8	0.145622
GO:0043525	positive regulation of neuron apoptotic process	2	8	0.145622
GO:0045005	DNA-dependent DNA replication maintenance of fidelity	2	8	0.145622
GO:0045191	regulation of isotype switching	2	8	0.145622
GO:0046501	protoporphyrinogen IX metabolic process	2	8	0.145622
GO:0046717	acid secretion	2	8	0.145622
GO:0050869	negative regulation of B cell activation	2	8	0.145622
GO:0051187	cofactor catabolic process	2	8	0.145622
GO:0051567	histone H3-K9 methylation	2	8	0.145622
GO:0051570	regulation of histone H3-K9 methylation	2	8	0.145622
GO:0070200	establishment of protein localization to telomere	2	8	0.145622
GO:0071470	cellular response to osmotic stress	2	8	0.145622
GO:0072512	trivalent inorganic cation transport	2	8	0.145622
GO:0006334	nucleosome assembly	5	33	0.147192
GO:0043436	oxoacid metabolic process	17	152	0.148753
GO:0051726	regulation of cell cycle	28	269	0.150029
GO:0022411	cellular component disassembly	12	101	0.150649
GO:0060322	head development	10	81	0.15069
GO:0000422	autophagy of mitochondrion	3	16	0.152341
GO:0006270	DNA replication initiation	3	16	0.152341
GO:0006446	regulation of translational initiation	3	16	0.152341
GO:0061726	mitochondrion disassembly	3	16	0.152341
GO:2001237	negative regulation of extrinsic apoptotic signaling pathway	3	16	0.152341
GO:1901576	organic substance biosynthetic process	79	843	0.153802
GO:0006082	organic acid metabolic process	17	153	0.155139
GO:0043488	regulation of mRNA stability	8	62	0.156601
GO:0043687	post-translational protein modification	8	62	0.156601
GO:0007093	mitotic cell cycle checkpoint	6	43	0.157749
GO:0090175	regulation of establishment of planar polarity	6	43	0.157749
GO:0090263	positive regulation of canonical Wnt signaling pathway	6	43	0.157749
GO:0010638	positive regulation of organelle organization	15	133	0.160405
GO:0001776	leukocyte homeostasis	4	25	0.161256
GO:0031123	RNA 3'-end processing	4	25	0.161256
GO:0015672	monovalent inorganic cation transport	7	53	0.163779
GO:0016049	cell growth	7	53	0.163779
GO:0043632	modification-dependent macromolecule catabolic process	13	113	0.164888
GO:0070647	protein modification by small protein conjugation or removal	18	165	0.164999
GO:0030111	regulation of Wnt signaling pathway	8	63	0.167027
GO:0034612	response to tumor necrosis factor	8	63	0.167027
GO:0009058	biosynthetic process	79	847	0.167805
GO:0007346	regulation of mitotic cell cycle	19	176	0.167884
GO:0006974	cellular response to DNA damage stimulus	17	155	0.168358
GO:0055080	cation homeostasis	10	83	0.16865
GO:0048856	anatomical structure development	61	641	0.170015
GO:0009266	response to temperature stimulus	6	44	0.170486
GO:0060537	muscle tissue development	6	44	0.170486
GO:0006357	regulation of transcription by RNA polymerase II	29	284	0.170884
GO:0044260	cellular macromolecule metabolic process	95	1035	0.173055
GO:0002708	positive regulation of lymphocyte mediated immunity	3	17	0.173969
GO:0007605	sensory perception of sound	3	17	0.173969
GO:0046686	response to cadmium ion	3	17	0.173969
GO:1905818	regulation of chromosome separation	3	17	0.173969
GO:0006521	regulation of cellular amino acid metabolic process	5	35	0.175984
GO:0030900	forebrain development	5	35	0.175984
GO:0000387	spliceosomal snRNP assembly	2	9	0.177102
GO:0009798	axis specification	2	9	0.177102
GO:0031062	positive regulation of histone methylation	2	9	0.177102
GO:0032653	regulation of interleukin-10 production	2	9	0.177102
GO:0035036	sperm-egg recognition	2	9	0.177102
GO:0035296	regulation of tube diameter	2	9	0.177102
GO:0042398	cellular modified amino acid biosynthetic process	2	9	0.177102
GO:0045648	positive regulation of erythrocyte differentiation	2	9	0.177102
GO:0045736	negative regulation of cyclin-dependent protein serine/threonine kinase activity	2	9	0.177102
GO:0045740	positive regulation of DNA replication	2	9	0.177102
GO:0048536	spleen development	2	9	0.177102
GO:0051085	chaperone cofactor-dependent protein refolding	2	9	0.177102
GO:0051457	maintenance of protein location in nucleus	2	9	0.177102
GO:0071392	cellular response to estradiol stimulus	2	9	0.177102
GO:0097066	response to thyroid hormone	2	9	0.177102
GO:0097746	regulation of blood vessel diameter	2	9	0.177102
GO:1904030	negative regulation of cyclin-dependent protein kinase activity	2	9	0.177102
GO:1904063	negative regulation of cation transmembrane transport	2	9	0.177102
GO:1901990	regulation of mitotic cell cycle phase transition	14	125	0.177947
GO:0098771	inorganic ion homeostasis	10	84	0.178004
GO:0008361	regulation of cell size	4	26	0.17862
GO:0008584	male gonad development	4	26	0.17862
GO:0046546	development of primary male sexual characteristics	4	26	0.17862
GO:1900180	regulation of protein localization to nucleus	4	26	0.17862
GO:0001736	establishment of planar polarity	6	45	0.183639
GO:0007164	establishment of tissue polarity	6	45	0.183639
GO:0010972	negative regulation of G2/M transition of mitotic cell cycle	6	45	0.183639
GO:0035567	non-canonical Wnt signaling pathway	6	45	0.183639
GO:0070585	protein localization to mitochondrion	6	45	0.183639
GO:0072655	establishment of protein localization to mitochondrion	6	45	0.183639
GO:1905330	regulation of morphogenesis of an epithelium	6	45	0.183639
GO:0006139	nucleobase-containing compound metabolic process	78	840	0.184786
GO:0000280	nuclear division	11	95	0.185792
GO:0051186	cofactor metabolic process	10	85	0.187598
GO:0000209	protein polyubiquitination	8	65	0.188807
GO:0061013	regulation of mRNA catabolic process	8	65	0.188807
GO:0010950	positive regulation of endopeptidase activity	5	36	0.191133
GO:0010952	positive regulation of peptidase activity	5	36	0.191133
GO:0097191	extrinsic apoptotic signaling pathway	5	36	0.191133
GO:2001234	negative regulation of apoptotic signaling pathway	5	36	0.191133
GO:1901987	regulation of cell cycle phase transition	14	127	0.193806
GO:0002260	lymphocyte homeostasis	3	18	0.196397
GO:0002377	immunoglobulin production	3	18	0.196397
GO:0002824	positive regulation of adaptive immune response based on somatic recombination of immune receptors built from immunoglobulin superfamily domains	3	18	0.196397
GO:0006354	DNA-templated transcription
GO:0006998	nuclear envelope organization	3	18	0.196397
GO:0007519	skeletal muscle tissue development	3	18	0.196397
GO:0016064	immunoglobulin mediated immune response	3	18	0.196397
GO:0016925	protein sumoylation	3	18	0.196397
GO:0019724	B cell mediated immunity	3	18	0.196397
GO:0035148	tube formation	3	18	0.196397
GO:0050954	sensory perception of mechanical stimulus	3	18	0.196397
GO:0031023	microtubule organizing center organization	4	27	0.196583
GO:0046661	male sex differentiation	4	27	0.196583
GO:0033209	tumor necrosis factor-mediated signaling pathway	6	46	0.197184
GO:2000045	regulation of G1/S transition of mitotic cell cycle	6	46	0.197184
GO:0022402	cell cycle process	32	322	0.19777
GO:0009628	response to abiotic stimulus	21	202	0.197908
GO:0000082	G1/S transition of mitotic cell cycle	9	76	0.199221
GO:0048534	hematopoietic or lymphoid organ development	22	213	0.199285
GO:0051171	regulation of nitrogen compound metabolic process	67	717	0.199548
GO:0000075	cell cycle checkpoint	7	56	0.199711
GO:2000027	regulation of organ morphogenesis	7	56	0.199711
GO:0034645	cellular macromolecule biosynthetic process	66	706	0.201482
GO:0009059	macromolecule biosynthetic process	67	718	0.203688
GO:0048285	organelle fission	11	97	0.204462
GO:0009725	response to hormone	15	139	0.205703
GO:0031146	SCF-dependent proteasomal ubiquitin-dependent protein catabolic process	5	37	0.206731
GO:0033238	regulation of cellular amine metabolic process	5	37	0.206731
GO:0061418	regulation of transcription from RNA polymerase II promoter in response to hypoxia	5	37	0.206731
GO:0019752	carboxylic acid metabolic process	16	150	0.20882
GO:0001782	B cell homeostasis	2	10	0.2095
GO:0002637	regulation of immunoglobulin production	2	10	0.2095
GO:0002712	regulation of B cell mediated immunity	2	10	0.2095
GO:0002889	regulation of immunoglobulin mediated immune response	2	10	0.2095
GO:0019985	translesion synthesis	2	10	0.2095
GO:0030835	negative regulation of actin filament depolymerization	2	10	0.2095
GO:0032387	negative regulation of intracellular transport	2	10	0.2095
GO:0032613	interleukin-10 production	2	10	0.2095
GO:0034766	negative regulation of ion transmembrane transport	2	10	0.2095
GO:0035150	regulation of tube size	2	10	0.2095
GO:0043029	T cell homeostasis	2	10	0.2095
GO:0046825	regulation of protein export from nucleus	2	10	0.2095
GO:0050880	regulation of blood vessel size	2	10	0.2095
GO:0051693	actin filament capping	2	10	0.2095
GO:0060236	regulation of mitotic spindle organization	2	10	0.2095
GO:0061647	histone H3-K9 modification	2	10	0.2095
GO:1903146	regulation of autophagy of mitochondrion	2	10	0.2095
GO:2001022	positive regulation of response to DNA damage stimulus	2	10	0.2095
GO:0051052	regulation of DNA metabolic process	9	77	0.209978
GO:0080135	regulation of cellular response to stress	12	108	0.210204
GO:0001738	morphogenesis of a polarized epithelium	6	47	0.211093
GO:0031145	anaphase-promoting complex-dependent catabolic process	6	47	0.211093
GO:0031331	positive regulation of cellular catabolic process	6	47	0.211093
GO:1902806	regulation of cell cycle G1/S phase transition	6	47	0.211093
GO:0000003	reproduction	17	161	0.211429
GO:0022414	reproductive process	17	161	0.211429
GO:0071103	DNA conformation change	8	67	0.211733
GO:0090068	positive regulation of cell cycle process	7	57	0.212335
GO:2000112	regulation of cellular macromolecule biosynthetic process	49	515	0.212571
GO:0007399	nervous system development	24	237	0.213918
GO:0032502	developmental process	66	709	0.214161
GO:0034502	protein localization to chromosome	4	28	0.215074
GO:0035967	cellular response to topologically incorrect protein	4	28	0.215074
GO:0044773	mitotic DNA damage checkpoint	4	28	0.215074
GO:0071156	regulation of cell cycle arrest	4	28	0.215074
GO:0071695	anatomical structure maturation	4	28	0.215074
GO:0010556	regulation of macromolecule biosynthetic process	50	527	0.2158
GO:0000731	DNA synthesis involved in DNA repair	3	19	0.219482
GO:0002312	B cell activation involved in immune response	3	19	0.219482
GO:0002821	positive regulation of adaptive immune response	3	19	0.219482
GO:0006919	activation of cysteine-type endopeptidase activity involved in apoptotic process	3	19	0.219482
GO:0009566	fertilization	3	19	0.219482
GO:0018107	peptidyl-threonine phosphorylation	3	19	0.219482
GO:0043648	dicarboxylic acid metabolic process	3	19	0.219482
GO:0051304	chromosome separation	3	19	0.219482
GO:0055002	striated muscle cell development	3	19	0.219482
GO:0060538	skeletal muscle organ development	3	19	0.219482
GO:0006366	transcription by RNA polymerase II	31	315	0.220211
GO:0044843	cell cycle G1/S phase transition	9	78	0.220969
GO:0007050	cell cycle arrest	6	48	0.225338
GO:0030097	hemopoiesis	21	207	0.232087
GO:0001666	response to hypoxia	9	79	0.23218
GO:0043280	positive regulation of cysteine-type endopeptidase activity involved in apoptotic process	4	29	0.234025
GO:0044774	mitotic DNA integrity checkpoint	4	29	0.234025
GO:0060828	regulation of canonical Wnt signaling pathway	7	59	0.238432
GO:0006511	ubiquitin-dependent protein catabolic process	12	111	0.238511
GO:0019941	modification-dependent protein catabolic process	12	111	0.238511
GO:0050801	ion homeostasis	10	90	0.238855
GO:0000077	DNA damage checkpoint	5	39	0.239103
GO:0006302	double-strand break repair	5	39	0.239103
GO:0021700	developmental maturation	5	39	0.239103
GO:0043412	macromolecule modification	50	532	0.239867
GO:0006323	DNA packaging	6	49	0.239891
GO:0090090	negative regulation of canonical Wnt signaling pathway	6	49	0.239891
GO:0000380	alternative mRNA splicing
GO:0003018	vascular process in circulatory system	2	11	0.24243
GO:0006368	transcription elongation from RNA polymerase II promoter	2	11	0.24243
GO:0007094	mitotic spindle assembly checkpoint	2	11	0.24243
GO:0009409	response to cold	2	11	0.24243
GO:0030148	sphingolipid biosynthetic process	2	11	0.24243
GO:0030282	bone mineralization	2	11	0.24243
GO:0032781	positive regulation of ATPase activity	2	11	0.24243
GO:0043489	RNA stabilization	2	11	0.24243
GO:0051084	'de novo' posttranslational protein folding	2	11	0.24243
GO:0071173	spindle assembly checkpoint	2	11	0.24243
GO:0071174	mitotic spindle checkpoint	2	11	0.24243
GO:0090199	regulation of release of cytochrome c from mitochondria	2	11	0.24243
GO:0090224	regulation of spindle organization	2	11	0.24243
GO:1901976	regulation of cell cycle checkpoint	2	11	0.24243
GO:1901998	toxin transport	2	11	0.24243
GO:2001021	negative regulation of response to DNA damage stimulus	2	11	0.24243
GO:0006836	neurotransmitter transport	3	20	0.243088
GO:1900182	positive regulation of protein localization to nucleus	3	20	0.243088
GO:0080090	regulation of primary metabolic process	67	727	0.243118
GO:0036293	response to decreased oxygen levels	9	80	0.243598
GO:1903311	regulation of mRNA metabolic process	9	80	0.243598
GO:0009888	tissue development	23	231	0.246972
GO:0000122	negative regulation of transcription by RNA polymerase II	12	112	0.248269
GO:0030163	protein catabolic process	16	155	0.249401
GO:0006839	mitochondrial transport	7	60	0.251863
GO:0071356	cellular response to tumor necrosis factor	7	60	0.251863
GO:0007389	pattern specification process	4	30	0.253365
GO:0050864	regulation of B cell activation	4	30	0.253365
GO:0072659	protein localization to plasma membrane	4	30	0.253365
GO:1902115	regulation of organelle assembly	4	30	0.253365
GO:1990823	response to leukemia inhibitory factor	4	30	0.253365
GO:1990830	cellular response to leukemia inhibitory factor	4	30	0.253365
GO:0055085	transmembrane transport	21	210	0.253804
GO:0043066	negative regulation of apoptotic process	14	134	0.254202
GO:0030178	negative regulation of Wnt signaling pathway	6	50	0.254723
GO:0065004	protein-DNA complex assembly	6	50	0.254723
GO:0000086	G2/M transition of mitotic cell cycle	9	81	0.255212
GO:0010565	regulation of cellular ketone metabolic process	5	40	0.255793
GO:0034728	nucleosome organization	5	40	0.255793
GO:0042692	muscle cell differentiation	5	40	0.255793
GO:1901214	regulation of neuron death	5	40	0.255793
GO:0006351	transcription
GO:0097659	nucleic acid-templated transcription	43	456	0.256904
GO:0007049	cell cycle	39	411	0.257684
GO:0019725	cellular homeostasis	13	124	0.261099
GO:0032774	RNA biosynthetic process	43	457	0.262327
GO:0014070	response to organic cyclic compound	14	135	0.263381
GO:0000724	double-strand break repair via homologous recombination	3	21	0.267082
GO:0000725	recombinational repair	3	21	0.267082
GO:0018210	peptidyl-threonine modification	3	21	0.267082
GO:0032434	regulation of proteasomal ubiquitin-dependent protein catabolic process	3	21	0.267082
GO:0045165	cell fate commitment	3	21	0.267082
GO:0031326	regulation of cellular biosynthetic process	50	538	0.270441
GO:0051603	proteolysis involved in cellular protein catabolic process	13	125	0.27075
GO:0044237	cellular metabolic process	116	1306	0.271774
GO:0006469	negative regulation of protein kinase activity	5	41	0.272761
GO:0042180	cellular ketone metabolic process	5	41	0.272761
GO:0008406	gonad development	4	31	0.273026
GO:0045137	development of primary sexual characteristics	4	31	0.273026
GO:1990778	protein localization to cell periphery	4	31	0.273026
GO:2001056	positive regulation of cysteine-type endopeptidase activity	4	31	0.273026
GO:0001836	release of cytochrome c from mitochondria	2	12	0.275564
GO:0002831	regulation of response to biotic stimulus	2	12	0.275564
GO:0006301	postreplication repair	2	12	0.275564
GO:0006970	response to osmotic stress	2	12	0.275564
GO:0007272	ensheathment of neurons	2	12	0.275564
GO:0008366	axon ensheathment	2	12	0.275564
GO:0009988	cell-cell recognition	2	12	0.275564
GO:0010508	positive regulation of autophagy	2	12	0.275564
GO:0031060	regulation of histone methylation	2	12	0.275564
GO:0031214	biomineral tissue development	2	12	0.275564
GO:0042552	myelination	2	12	0.275564
GO:0043242	negative regulation of protein complex disassembly	2	12	0.275564
GO:0045620	negative regulation of lymphocyte differentiation	2	12	0.275564
GO:0045841	negative regulation of mitotic metaphase/anaphase transition	2	12	0.275564
GO:0051653	spindle localization	2	12	0.275564
GO:0055007	cardiac muscle cell differentiation	2	12	0.275564
GO:0060359	response to ammonium ion	2	12	0.275564
GO:1901880	negative regulation of protein depolymerization	2	12	0.275564
GO:1902100	negative regulation of metaphase/anaphase transition of cell cycle	2	12	0.275564
GO:0072359	circulatory system development	11	104	0.275587
GO:0016055	Wnt signaling pathway	9	83	0.278969
GO:0198738	cell-cell signaling by wnt	9	83	0.278969
GO:0002244	hematopoietic progenitor cell differentiation	7	62	0.279384
GO:0048863	stem cell differentiation	7	62	0.279384
GO:0031323	regulation of cellular metabolic process	68	747	0.283559
GO:0006355	regulation of transcription
GO:0006812	cation transport	12	116	0.288706
GO:0008015	blood circulation	5	42	0.289965
GO:0043618	regulation of transcription from RNA polymerase II promoter in response to stress	5	42	0.289965
GO:0070498	interleukin-1-mediated signaling pathway	5	42	0.289965
GO:0070997	neuron death	5	42	0.289965
GO:0044839	cell cycle G2/M phase transition	9	84	0.291085
GO:0042100	B cell proliferation	3	22	0.291343
GO:2000573	positive regulation of DNA biosynthetic process	3	22	0.291343
GO:0032446	protein modification by small protein conjugation	14	138	0.291615
GO:0043069	negative regulation of programmed cell death	14	138	0.291615
GO:0006414	translational elongation	4	32	0.292941
GO:0006626	protein targeting to mitochondrion	4	32	0.292941
GO:1902275	regulation of chromatin organization	4	32	0.292941
GO:0018205	peptidyl-lysine modification	7	63	0.293429
GO:0060070	canonical Wnt signaling pathway	7	63	0.293429
GO:0048729	tissue morphogenesis	10	95	0.294665
GO:1903506	regulation of nucleic acid-templated transcription	40	429	0.296278
GO:2001141	regulation of RNA biosynthetic process	40	429	0.296278
GO:1903047	mitotic cell cycle process	23	238	0.297761
GO:0040029	regulation of gene expression
GO:0009889	regulation of biosynthetic process	50	544	0.302691
GO:0051247	positive regulation of protein metabolic process	24	250	0.304094
GO:0016070	RNA metabolic process	59	648	0.307167
GO:0003013	circulatory system process	5	43	0.307361
GO:0031570	DNA integrity checkpoint	5	43	0.307361
GO:0006766	vitamin metabolic process	2	13	0.308625
GO:0006879	cellular iron ion homeostasis	2	13	0.308625
GO:0007077	mitotic nuclear envelope disassembly	2	13	0.308625
GO:0030397	membrane disassembly	2	13	0.308625
GO:0030834	regulation of actin filament depolymerization	2	13	0.308625
GO:0035051	cardiocyte differentiation	2	13	0.308625
GO:0046605	regulation of centrosome cycle	2	13	0.308625
GO:0051081	nuclear envelope disassembly	2	13	0.308625
GO:0051702	interaction with symbiont	2	13	0.308625
GO:0090501	RNA phosphodiester bond hydrolysis	2	13	0.308625
GO:1905819	negative regulation of chromosome separation	2	13	0.308625
GO:2000816	negative regulation of mitotic sister chromatid separation	2	13	0.308625
GO:0032880	regulation of protein localization	14	140	0.310954
GO:0010389	regulation of G2/M transition of mitotic cell cycle	8	75	0.312429
GO:0009408	response to heat	4	33	0.313044
GO:0043902	positive regulation of multi-organism process	4	33	0.313044
GO:0051225	spindle assembly	4	33	0.313044
GO:0051173	positive regulation of nitrogen compound metabolic process	40	432	0.314192
GO:0070482	response to oxygen levels	9	86	0.31572
GO:0007006	mitochondrial membrane organization	3	23	0.315755
GO:0045814	negative regulation of gene expression
GO:0048738	cardiac muscle tissue development	3	23	0.315755
GO:0033673	negative regulation of kinase activity	5	44	0.32491
GO:0038061	NIK/NF-kappaB signaling	5	44	0.32491
GO:0071347	cellular response to interleukin-1	5	44	0.32491
GO:0006873	cellular ion homeostasis	8	76	0.325748
GO:0043933	protein-containing complex subunit organization	33	355	0.329748
GO:0000278	mitotic cell cycle	26	276	0.330443
GO:0050852	T cell receptor signaling pathway	6	55	0.332014
GO:0007548	sex differentiation	4	34	0.333274
GO:0051130	positive regulation of cellular component organization	19	198	0.334648
GO:0008610	lipid biosynthetic process	7	66	0.336429
GO:0010038	response to metal ion	7	66	0.336429
GO:0042129	regulation of T cell proliferation	3	24	0.340212
GO:0098656	anion transmembrane transport	3	24	0.340212
GO:0002009	morphogenesis of an epithelium	9	88	0.340796
GO:0060341	regulation of cellular localization	13	132	0.341318
GO:0014823	response to activity	2	14	0.341384
GO:0030902	hindbrain development	2	14	0.341384
GO:0031577	spindle checkpoint	2	14	0.341384
GO:0033046	negative regulation of sister chromatid segregation	2	14	0.341384
GO:0033048	negative regulation of mitotic sister chromatid segregation	2	14	0.341384
GO:0034763	negative regulation of transmembrane transport	2	14	0.341384
GO:0042769	DNA damage response
GO:0043271	negative regulation of ion transport	2	14	0.341384
GO:0043279	response to alkaloid	2	14	0.341384
GO:0043462	regulation of ATPase activity	2	14	0.341384
GO:0046620	regulation of organ growth	2	14	0.341384
GO:0048477	oogenesis	2	14	0.341384
GO:0051985	negative regulation of chromosome segregation	2	14	0.341384
GO:0097194	execution phase of apoptosis	2	14	0.341384
GO:1901216	positive regulation of neuron death	2	14	0.341384
GO:1901992	positive regulation of mitotic cell cycle phase transition	2	14	0.341384
GO:1902369	negative regulation of RNA catabolic process	2	14	0.341384
GO:0002220	innate immune response activating cell surface receptor signaling pathway	5	45	0.342568
GO:0002223	stimulatory C-type lectin receptor signaling pathway	5	45	0.342568
GO:0009308	amine metabolic process	5	45	0.342568
GO:0043620	regulation of DNA-templated transcription in response to stress	5	45	0.342568
GO:0044106	cellular amine metabolic process	5	45	0.342568
GO:0009893	positive regulation of metabolic process	43	471	0.343201
GO:0044257	cellular protein catabolic process	13	133	0.351736
GO:0032504	multicellular organism reproduction	8	78	0.352679
GO:0048609	multicellular organismal reproductive process	8	78	0.352679
GO:0016458	gene silencing	4	35	0.353569
GO:0034976	response to endoplasmic reticulum stress	4	35	0.353569
GO:0042063	gliogenesis	4	35	0.353569
GO:0051146	striated muscle cell differentiation	4	35	0.353569
GO:0000463	maturation of LSU-rRNA from tricistronic rRNA transcript (SSU-rRNA
GO:0001662	behavioral fear response	1	5	0.361943
GO:0001704	formation of primary germ layer	1	5	0.361943
GO:0001783	B cell apoptotic process	1	5	0.361943
GO:0001881	receptor recycling	1	5	0.361943
GO:0001974	blood vessel remodeling	1	5	0.361943
GO:0002209	behavioral defense response	1	5	0.361943
GO:0003151	outflow tract morphogenesis	1	5	0.361943
GO:0006266	DNA ligation	1	5	0.361943
GO:0006268	DNA unwinding involved in DNA replication	1	5	0.361943
GO:0006536	glutamate metabolic process	1	5	0.361943
GO:0006904	vesicle docking involved in exocytosis	1	5	0.361943
GO:0007007	inner mitochondrial membrane organization	1	5	0.361943
GO:0007064	mitotic sister chromatid cohesion	1	5	0.361943
GO:0007099	centriole replication	1	5	0.361943
GO:0007405	neuroblast proliferation	1	5	0.361943
GO:0007416	synapse assembly	1	5	0.361943
GO:0009112	nucleobase metabolic process	1	5	0.361943
GO:0009147	pyrimidine nucleoside triphosphate metabolic process	1	5	0.361943
GO:0009200	deoxyribonucleoside triphosphate metabolic process	1	5	0.361943
GO:0009263	deoxyribonucleotide biosynthetic process	1	5	0.361943
GO:0009452	7-methylguanosine RNA capping	1	5	0.361943
GO:0010569	regulation of double-strand break repair via homologous recombination	1	5	0.361943
GO:0010574	regulation of vascular endothelial growth factor production	1	5	0.361943
GO:0010801	negative regulation of peptidyl-threonine phosphorylation	1	5	0.361943
GO:0010939	regulation of necrotic cell death	1	5	0.361943
GO:0010971	positive regulation of G2/M transition of mitotic cell cycle	1	5	0.361943
GO:0014014	negative regulation of gliogenesis	1	5	0.361943
GO:0014888	striated muscle adaptation	1	5	0.361943
GO:0015837	amine transport	1	5	0.361943
GO:0015909	long-chain fatty acid transport	1	5	0.361943
GO:0016079	synaptic vesicle exocytosis	1	5	0.361943
GO:0016540	protein autoprocessing	1	5	0.361943
GO:0017156	calcium ion regulated exocytosis	1	5	0.361943
GO:0021795	cerebral cortex cell migration	1	5	0.361943
GO:0030011	maintenance of cell polarity	1	5	0.361943
GO:0030952	establishment or maintenance of cytoskeleton polarity	1	5	0.361943
GO:0031365	N-terminal protein amino acid modification	1	5	0.361943
GO:0031440	regulation of mRNA 3'-end processing	1	5	0.361943
GO:0032070	regulation of deoxyribonuclease activity	1	5	0.361943
GO:0032964	collagen biosynthetic process	1	5	0.361943
GO:0033120	positive regulation of RNA splicing	1	5	0.361943
GO:0033687	osteoblast proliferation	1	5	0.361943
GO:0035050	embryonic heart tube development	1	5	0.361943
GO:0035249	synaptic transmission
GO:0035404	histone-serine phosphorylation	1	5	0.361943
GO:0036260	RNA capping	1	5	0.361943
GO:0038179	neurotrophin signaling pathway	1	5	0.361943
GO:0038202	TORC1 signaling	1	5	0.361943
GO:0042130	negative regulation of T cell proliferation	1	5	0.361943
GO:0042596	fear response	1	5	0.361943
GO:0043030	regulation of macrophage activation	1	5	0.361943
GO:0043921	modulation by host of viral transcription	1	5	0.361943
GO:0045292	mRNA cis splicing
GO:0045910	negative regulation of DNA recombination	1	5	0.361943
GO:0045987	positive regulation of smooth muscle contraction	1	5	0.361943
GO:0046606	negative regulation of centrosome cycle	1	5	0.361943
GO:0046697	decidualization	1	5	0.361943
GO:0046931	pore complex assembly	1	5	0.361943
GO:0048641	regulation of skeletal muscle tissue development	1	5	0.361943
GO:0051016	barbed-end actin filament capping	1	5	0.361943
GO:0051123	RNA polymerase II transcriptional preinitiation complex assembly	1	5	0.361943
GO:0051131	chaperone-mediated protein complex assembly	1	5	0.361943
GO:0051315	attachment of mitotic spindle microtubules to kinetochore	1	5	0.361943
GO:0051952	regulation of amine transport	1	5	0.361943
GO:0051955	regulation of amino acid transport	1	5	0.361943
GO:0051966	regulation of synaptic transmission
GO:0052312	modulation of transcription in other organism involved in symbiotic interaction	1	5	0.361943
GO:0052472	modulation by host of symbiont transcription	1	5	0.361943
GO:0055010	ventricular cardiac muscle tissue morphogenesis	1	5	0.361943
GO:0060393	regulation of pathway-restricted SMAD protein phosphorylation	1	5	0.361943
GO:0061028	establishment of endothelial barrier	1	5	0.361943
GO:0061383	trabecula morphogenesis	1	5	0.361943
GO:0061614	pri-miRNA transcription by RNA polymerase II	1	5	0.361943
GO:0070828	heterochromatin organization	1	5	0.361943
GO:0071281	cellular response to iron ion	1	5	0.361943
GO:0072321	chaperone-mediated protein transport	1	5	0.361943
GO:0072425	signal transduction involved in G2 DNA damage checkpoint	1	5	0.361943
GO:0086009	membrane repolarization	1	5	0.361943
GO:0090201	negative regulation of release of cytochrome c from mitochondria	1	5	0.361943
GO:0098876	vesicle-mediated transport to the plasma membrane	1	5	0.361943
GO:1900087	positive regulation of G1/S transition of mitotic cell cycle	1	5	0.361943
GO:1901016	regulation of potassium ion transmembrane transporter activity	1	5	0.361943
GO:1902017	regulation of cilium assembly	1	5	0.361943
GO:1902235	regulation of endoplasmic reticulum stress-induced intrinsic apoptotic signaling pathway	1	5	0.361943
GO:1903793	positive regulation of anion transport	1	5	0.361943
GO:1905214	regulation of RNA binding	1	5	0.361943
GO:2000648	positive regulation of stem cell proliferation	1	5	0.361943
GO:2001032	regulation of double-strand break repair via nonhomologous end joining	1	5	0.361943
GO:0034504	protein localization to nucleus	6	57	0.363839
GO:0071456	cellular response to hypoxia	6	57	0.363839
GO:0006275	regulation of DNA replication	3	25	0.364615
GO:0032543	mitochondrial translation	3	25	0.364615
GO:0045665	negative regulation of neuron differentiation	3	25	0.364615
GO:0140053	mitochondrial gene expression	3	25	0.364615
GO:2000058	regulation of ubiquitin-dependent protein catabolic process	3	25	0.364615
GO:2000278	regulation of DNA biosynthetic process	3	25	0.364615
GO:2001236	regulation of extrinsic apoptotic signaling pathway	3	25	0.364615
GO:0030162	regulation of proteolysis	11	112	0.364739
GO:1905114	cell surface receptor signaling pathway involved in cell-cell signaling	9	90	0.366198
GO:1902749	regulation of cell cycle G2/M phase transition	8	79	0.366256
GO:0016043	cellular component organization	78	879	0.367327
GO:0080134	regulation of response to stress	21	225	0.37284
GO:0010604	positive regulation of macromolecule metabolic process	41	453	0.373516
GO:0000018	regulation of DNA recombination	2	15	0.373649
GO:0007091	metaphase/anaphase transition of mitotic cell cycle	2	15	0.373649
GO:0008037	cell recognition	2	15	0.373649
GO:0030042	actin filament depolymerization	2	15	0.373649
GO:0030071	regulation of mitotic metaphase/anaphase transition	2	15	0.373649
GO:0044784	metaphase/anaphase transition of cell cycle	2	15	0.373649
GO:0051972	regulation of telomerase activity	2	15	0.373649
GO:0051973	positive regulation of telomerase activity	2	15	0.373649
GO:1901879	regulation of protein depolymerization	2	15	0.373649
GO:1902099	regulation of metaphase/anaphase transition of cell cycle	2	15	0.373649
GO:0002703	regulation of leukocyte mediated immunity	4	36	0.373873
GO:0009108	coenzyme biosynthetic process	4	36	0.373873
GO:0070507	regulation of microtubule cytoskeleton organization	4	36	0.373873
GO:0000226	microtubule cytoskeleton organization	10	102	0.377731
GO:0010506	regulation of autophagy	5	47	0.378061
GO:0038095	Fc-epsilon receptor signaling pathway	5	47	0.378061
GO:0061564	axon development	5	47	0.378061
GO:0070555	response to interleukin-1	5	47	0.378061
GO:1902850	microtubule cytoskeleton organization involved in mitosis	5	47	0.378061
GO:0010498	proteasomal protein catabolic process	9	91	0.378985
GO:0032984	protein-containing complex disassembly	6	58	0.37983
GO:0036294	cellular response to decreased oxygen levels	6	58	0.37983
GO:0048732	gland development	6	58	0.37983
GO:0071824	protein-DNA complex subunit organization	6	58	0.37983
GO:0006875	cellular metal ion homeostasis	7	69	0.380262
GO:0045664	regulation of neuron differentiation	7	69	0.380262
GO:0016567	protein ubiquitination	12	125	0.385577
GO:0002695	negative regulation of leukocyte activation	3	26	0.388875
GO:0002706	regulation of lymphocyte mediated immunity	3	26	0.388875
GO:0006997	nucleus organization	3	26	0.388875
GO:0007098	centrosome cycle	3	26	0.388875
GO:0008654	phospholipid biosynthetic process	3	26	0.388875
GO:0051250	negative regulation of lymphocyte activation	3	26	0.388875
GO:0051651	maintenance of location in cell	3	26	0.388875
GO:0055114	oxidation-reduction process	14	148	0.391243
GO:0002699	positive regulation of immune effector process	4	37	0.394133
GO:0007088	regulation of mitotic nuclear division	4	37	0.394133
GO:0007517	muscle organ development	4	37	0.394133
GO:0090305	nucleic acid phosphodiester bond hydrolysis	4	37	0.394133
GO:0061061	muscle structure development	7	70	0.394956
GO:0001558	regulation of cell growth	5	48	0.395819
GO:0001701	in utero embryonic development	5	48	0.395819
GO:0002479	antigen processing and presentation of exogenous peptide antigen via MHC class I
GO:0043281	regulation of cysteine-type endopeptidase activity involved in apoptotic process	5	48	0.395819
GO:0051604	protein maturation	5	48	0.395819
GO:0051253	negative regulation of RNA metabolic process	16	172	0.405092
GO:0002702	positive regulation of production of molecular mediator of immune response	2	16	0.405265
GO:0006282	regulation of DNA repair	2	16	0.405265
GO:0006342	chromatin silencing	2	16	0.405265
GO:0006633	fatty acid biosynthetic process	2	16	0.405265
GO:0007338	single fertilization	2	16	0.405265
GO:0010965	regulation of mitotic sister chromatid separation	2	16	0.405265
GO:0014902	myotube differentiation	2	16	0.405265
GO:0030219	megakaryocyte differentiation	2	16	0.405265
GO:0030837	negative regulation of actin filament polymerization	2	16	0.405265
GO:0031058	positive regulation of histone modification	2	16	0.405265
GO:0048678	response to axon injury	2	16	0.405265
GO:0050770	regulation of axonogenesis	2	16	0.405265
GO:0051306	mitotic sister chromatid separation	2	16	0.405265
GO:0060147	regulation of posttranscriptional gene silencing	2	16	0.405265
GO:0060964	regulation of gene silencing by miRNA	2	16	0.405265
GO:0060966	regulation of gene silencing by RNA	2	16	0.405265
GO:0071260	cellular response to mechanical stimulus	2	16	0.405265
GO:0072595	maintenance of protein localization in organelle	2	16	0.405265
GO:1901989	positive regulation of cell cycle phase transition	2	16	0.405265
GO:2000241	regulation of reproductive process	2	16	0.405265
GO:0043254	regulation of protein complex assembly	8	82	0.407228
GO:0001894	tissue homeostasis	3	27	0.412912
GO:0003002	regionalization	3	27	0.412912
GO:0008637	apoptotic mitochondrial changes	3	27	0.412912
GO:0031333	negative regulation of protein complex assembly	3	27	0.412912
GO:0043523	regulation of neuron apoptotic process	3	27	0.412912
GO:0071901	negative regulation of protein serine/threonine kinase activity	3	27	0.412912
GO:0007283	spermatogenesis	5	49	0.413538
GO:0016053	organic acid biosynthetic process	5	49	0.413538
GO:0042590	antigen processing and presentation of exogenous peptide antigen via MHC class I	5	49	0.413538
GO:0046394	carboxylic acid biosynthetic process	5	49	0.413538
GO:0071214	cellular response to abiotic stimulus	5	49	0.413538
GO:0104004	cellular response to environmental stimulus	5	49	0.413538
GO:0048871	multicellular organismal homeostasis	4	38	0.414298
GO:0000132	establishment of mitotic spindle orientation	1	6	0.416871
GO:0000737	DNA catabolic process
GO:0001885	endothelial cell development	1	6	0.416871
GO:0003229	ventricular cardiac muscle tissue development	1	6	0.416871
GO:0006221	pyrimidine nucleotide biosynthetic process	1	6	0.416871
GO:0006271	DNA strand elongation involved in DNA replication	1	6	0.416871
GO:0006308	DNA catabolic process	1	6	0.416871
GO:0006309	apoptotic DNA fragmentation	1	6	0.416871
GO:0006376	mRNA splice site selection	1	6	0.416871
GO:0006409	tRNA export from nucleus	1	6	0.416871
GO:0006721	terpenoid metabolic process	1	6	0.416871
GO:0006775	fat-soluble vitamin metabolic process	1	6	0.416871
GO:0006925	inflammatory cell apoptotic process	1	6	0.416871
GO:0007097	nuclear migration	1	6	0.416871
GO:0007100	mitotic centrosome separation	1	6	0.416871
GO:0007586	digestion	1	6	0.416871
GO:0009064	glutamine family amino acid metabolic process	1	6	0.416871
GO:0009225	nucleotide-sugar metabolic process	1	6	0.416871
GO:0009303	rRNA transcription	1	6	0.416871
GO:0009948	anterior/posterior axis specification	1	6	0.416871
GO:0010259	multicellular organism aging	1	6	0.416871
GO:0010559	regulation of glycoprotein biosynthetic process	1	6	0.416871
GO:0010573	vascular endothelial growth factor production	1	6	0.416871
GO:0010611	regulation of cardiac muscle hypertrophy	1	6	0.416871
GO:0010712	regulation of collagen metabolic process	1	6	0.416871
GO:0010803	regulation of tumor necrosis factor-mediated signaling pathway	1	6	0.416871
GO:0014743	regulation of muscle hypertrophy	1	6	0.416871
GO:0019048	modulation by virus of host morphology or physiology	1	6	0.416871
GO:0020027	hemoglobin metabolic process	1	6	0.416871
GO:0021885	forebrain cell migration	1	6	0.416871
GO:0022029	telencephalon cell migration	1	6	0.416871
GO:0022600	digestive system process	1	6	0.416871
GO:0030149	sphingolipid catabolic process	1	6	0.416871
GO:0031952	regulation of protein autophosphorylation	1	6	0.416871
GO:0032075	positive regulation of nuclease activity	1	6	0.416871
GO:0032414	positive regulation of ion transmembrane transporter activity	1	6	0.416871
GO:0032727	positive regulation of interferon-alpha production	1	6	0.416871
GO:0032890	regulation of organic acid transport	1	6	0.416871
GO:0035855	megakaryocyte development	1	6	0.416871
GO:0042733	embryonic digit morphogenesis	1	6	0.416871
GO:0043124	negative regulation of I-kappaB kinase/NF-kappaB signaling	1	6	0.416871
GO:0043627	response to estrogen	1	6	0.416871
GO:0044003	modification by symbiont of host morphology or physiology	1	6	0.416871
GO:0045124	regulation of bone resorption	1	6	0.416871
GO:0045599	negative regulation of fat cell differentiation	1	6	0.416871
GO:0046827	positive regulation of protein export from nucleus	1	6	0.416871
GO:0048278	vesicle docking	1	6	0.416871
GO:0048644	muscle organ morphogenesis	1	6	0.416871
GO:0048679	regulation of axon regeneration	1	6	0.416871
GO:0048701	embryonic cranial skeleton morphogenesis	1	6	0.416871
GO:0050686	negative regulation of mRNA processing	1	6	0.416871
GO:0050901	leukocyte tethering or rolling	1	6	0.416871
GO:0051181	cofactor transport	1	6	0.416871
GO:0051299	centrosome separation	1	6	0.416871
GO:0055008	cardiac muscle tissue morphogenesis	1	6	0.416871
GO:0055012	ventricular cardiac muscle cell differentiation	1	6	0.416871
GO:0055013	cardiac muscle cell development	1	6	0.416871
GO:0060148	positive regulation of posttranscriptional gene silencing	1	6	0.416871
GO:0060251	regulation of glial cell proliferation	1	6	0.416871
GO:0060260	regulation of transcription initiation from RNA polymerase II promoter	1	6	0.416871
GO:0060411	cardiac septum morphogenesis	1	6	0.416871
GO:0060415	muscle tissue morphogenesis	1	6	0.416871
GO:0060416	response to growth hormone	1	6	0.416871
GO:0070266	necroptotic process	1	6	0.416871
GO:0070570	regulation of neuron projection regeneration	1	6	0.416871
GO:0070897	DNA-templated transcriptional preinitiation complex assembly	1	6	0.416871
GO:0071431	tRNA-containing ribonucleoprotein complex export from nucleus	1	6	0.416871
GO:0090162	establishment of epithelial cell polarity	1	6	0.416871
GO:0097035	regulation of membrane lipid distribution	1	6	0.416871
GO:1900744	regulation of p38MAPK cascade	1	6	0.416871
GO:1902808	positive regulation of cell cycle G1/S phase transition	1	6	0.416871
GO:1903319	positive regulation of protein maturation	1	6	0.416871
GO:1903429	regulation of cell maturation	1	6	0.416871
GO:2000142	regulation of DNA-templated transcription
GO:2000179	positive regulation of neural precursor cell proliferation	1	6	0.416871
GO:2000269	regulation of fibroblast apoptotic process	1	6	0.416871
GO:2000637	positive regulation of gene silencing by miRNA	1	6	0.416871
GO:0010467	gene expression	66	749	0.418265
GO:0019953	sexual reproduction	8	83	0.420909
GO:0040007	growth	11	117	0.422524
GO:0044089	positive regulation of cellular component biogenesis	7	72	0.424345
GO:0018193	peptidyl-amino acid modification	16	174	0.424376
GO:0031325	positive regulation of cellular metabolic process	39	438	0.425177
GO:0071453	cellular response to oxygen levels	6	61	0.427795
GO:0022008	neurogenesis	15	163	0.428289
GO:0009887	animal organ morphogenesis	12	129	0.42993
GO:0030182	neuron differentiation	12	129	0.42993
GO:0010564	regulation of cell cycle process	17	186	0.42998
GO:0002474	antigen processing and presentation of peptide antigen via MHC class I	5	50	0.431185
GO:0060429	epithelium development	14	152	0.432354
GO:0006611	protein export from nucleus	4	39	0.43432
GO:1903532	positive regulation of secretion by cell	4	39	0.43432
GO:0002694	regulation of leukocyte activation	8	84	0.434574
GO:0040008	regulation of growth	8	84	0.434574
GO:0034968	histone lysine methylation	2	17	0.436104
GO:0035195	gene silencing by miRNA	2	17	0.436104
GO:0044272	sulfur compound biosynthetic process	2	17	0.436104
GO:0044766	multi-organism transport	2	17	0.436104
GO:0045454	cell redox homeostasis	2	17	0.436104
GO:0045839	negative regulation of mitotic nuclear division	2	17	0.436104
GO:0046328	regulation of JNK cascade	2	17	0.436104
GO:0046916	cellular transition metal ion homeostasis	2	17	0.436104
GO:0051817	modification of morphology or physiology of other organism involved in symbiotic interaction	2	17	0.436104
GO:1902579	multi-organism localization	2	17	0.436104
GO:1903312	negative regulation of mRNA metabolic process	2	17	0.436104
GO:1903828	negative regulation of cellular protein localization	2	17	0.436104
GO:0009612	response to mechanical stimulus	3	28	0.436652
GO:0034605	cellular response to heat	3	28	0.436652
GO:0050866	negative regulation of cell activation	3	28	0.436652
GO:0009719	response to endogenous stimulus	19	210	0.440105
GO:0010941	regulation of cell death	23	256	0.440783
GO:0006338	chromatin remodeling	5	51	0.448726
GO:0031334	positive regulation of protein complex assembly	5	51	0.448726
GO:0042113	B cell activation	5	51	0.448726
GO:0048232	male gamete generation	5	51	0.448726
GO:0051348	negative regulation of transferase activity	5	51	0.448726
GO:2000116	regulation of cysteine-type endopeptidase activity	5	51	0.448726
GO:0001933	negative regulation of protein phosphorylation	7	74	0.453602
GO:0030003	cellular cation homeostasis	7	74	0.453602
GO:0032886	regulation of microtubule-based process	4	40	0.454156
GO:0051783	regulation of nuclear division	4	40	0.454156
GO:0065003	protein-containing complex assembly	27	304	0.45607
GO:0032501	multicellular organismal process	66	756	0.458339
GO:0048523	negative regulation of cellular process	54	617	0.459759
GO:0002440	production of molecular mediator of immune response	3	29	0.460032
GO:0002822	regulation of adaptive immune response based on somatic recombination of immune receptors built from immunoglobulin superfamily domains	3	29	0.460032
GO:0009411	response to UV	3	29	0.460032
GO:0048469	cell maturation	3	29	0.460032
GO:0050768	negative regulation of neurogenesis	3	29	0.460032
GO:0051260	protein homooligomerization	3	29	0.460032
GO:0051302	regulation of cell division	3	29	0.460032
GO:0051402	neuron apoptotic process	3	29	0.460032
GO:1901215	negative regulation of neuron death	3	29	0.460032
GO:2001020	regulation of response to DNA damage stimulus	3	29	0.460032
GO:0030001	metal ion transport	8	86	0.461798
GO:0043161	proteasome-mediated ubiquitin-dependent protein catabolic process	8	86	0.461798
GO:0006811	ion transport	16	178	0.463023
GO:0045935	positive regulation of nucleobase-containing compound metabolic process	23	259	0.465373
GO:0006665	sphingolipid metabolic process	2	18	0.466068
GO:0006814	sodium ion transport	2	18	0.466068
GO:0018022	peptidyl-lysine methylation	2	18	0.466068
GO:0030888	regulation of B cell proliferation	2	18	0.466068
GO:0031047	gene silencing by RNA	2	18	0.466068
GO:0031124	mRNA 3'-end processing	2	18	0.466068
GO:0033047	regulation of mitotic sister chromatid segregation	2	18	0.466068
GO:0034080	CENP-A containing nucleosome assembly	2	18	0.466068
GO:0035194	posttranscriptional gene silencing by RNA	2	18	0.466068
GO:0042102	positive regulation of T cell proliferation	2	18	0.466068
GO:0043244	regulation of protein complex disassembly	2	18	0.466068
GO:0045646	regulation of erythrocyte differentiation	2	18	0.466068
GO:0046467	membrane lipid biosynthetic process	2	18	0.466068
GO:0046474	glycerophospholipid biosynthetic process	2	18	0.466068
GO:0061641	CENP-A containing chromatin organization	2	18	0.466068

## Sheet: topGO_GMP
GOid	goterm	countInteresting	InterestingGeneList	countAll	pvalue
GO:0046903	secretion	26	ENSG00000076944|ENSG00000101160|ENSG00000101336|ENSG00000101439|ENSG00000102524|ENSG00000103187|ENSG00000103811|ENSG00000105383|ENSG00000116586|ENSG00000118515|ENSG00000124491|ENSG00000125810|ENSG00000126759|ENSG00000127951|ENSG00000136689|ENSG00000136869|ENSG00000148180|ENSG00000158869|ENSG00000160213|ENSG00000162704|ENSG00000163191|ENSG00000164111|ENSG00000165168|ENSG00000171314|ENSG00000205542…	229	9.89399e-10
GO:0045055	regulated exocytosis	21	ENSG00000076944|ENSG00000101160|ENSG00000101336|ENSG00000101439|ENSG00000103187|ENSG00000103811|ENSG00000105383|ENSG00000116586|ENSG00000124491|ENSG00000125810|ENSG00000126759|ENSG00000127951|ENSG00000148180|ENSG00000158869|ENSG00000160213|ENSG00000162704|ENSG00000163191|ENSG00000164111|ENSG00000165168|ENSG00000171314|ENSG00000205542	149	1.40545e-09
GO:0016192	vesicle-mediated transport	29	ENSG00000076944|ENSG00000101160|ENSG00000101336|ENSG00000101439|ENSG00000103187|ENSG00000103811|ENSG00000105383|ENSG00000115091|ENSG00000116574|ENSG00000116586|ENSG00000116701|ENSG00000118508|ENSG00000124491|ENSG00000125810|ENSG00000126759|ENSG00000127951|ENSG00000148180|ENSG00000158869|ENSG00000160213|ENSG00000162704|ENSG00000163191|ENSG00000163466|ENSG00000164111|ENSG00000165168|ENSG00000171314…	306	5.42048e-09
GO:0006887	exocytosis	21	ENSG00000076944|ENSG00000101160|ENSG00000101336|ENSG00000101439|ENSG00000103187|ENSG00000103811|ENSG00000105383|ENSG00000116586|ENSG00000124491|ENSG00000125810|ENSG00000126759|ENSG00000127951|ENSG00000148180|ENSG00000158869|ENSG00000160213|ENSG00000162704|ENSG00000163191|ENSG00000164111|ENSG00000165168|ENSG00000171314|ENSG00000205542	160	5.48155e-09
GO:0002376	immune system process	37	ENSG00000066336|ENSG00000076944|ENSG00000101160|ENSG00000101182|ENSG00000101265|ENSG00000101336|ENSG00000101439|ENSG00000102524|ENSG00000103187|ENSG00000103811|ENSG00000105383|ENSG00000115091|ENSG00000116586|ENSG00000116701|ENSG00000117091|ENSG00000118508|ENSG00000125810|ENSG00000126759|ENSG00000127951|ENSG00000130775|ENSG00000136689|ENSG00000136869|ENSG00000140749|ENSG00000148180|ENSG00000158869…	491	6.18313e-09
GO:0032940	secretion by cell	24	ENSG00000076944|ENSG00000101160|ENSG00000101336|ENSG00000101439|ENSG00000102524|ENSG00000103187|ENSG00000103811|ENSG00000105383|ENSG00000116586|ENSG00000124491|ENSG00000125810|ENSG00000126759|ENSG00000127951|ENSG00000136689|ENSG00000136869|ENSG00000148180|ENSG00000158869|ENSG00000160213|ENSG00000162704|ENSG00000163191|ENSG00000164111|ENSG00000165168|ENSG00000171314|ENSG00000205542	217	1.04536e-08
GO:0002274	myeloid leukocyte activation	19	ENSG00000066336|ENSG00000076944|ENSG00000101160|ENSG00000101439|ENSG00000103187|ENSG00000103811|ENSG00000105383|ENSG00000116586|ENSG00000125810|ENSG00000126759|ENSG00000127951|ENSG00000136869|ENSG00000148180|ENSG00000158869|ENSG00000160213|ENSG00000162704|ENSG00000163191|ENSG00000165168|ENSG00000171314	138	1.65193e-08
GO:0043299	leukocyte degranulation	18	ENSG00000076944|ENSG00000101160|ENSG00000101336|ENSG00000101439|ENSG00000103187|ENSG00000103811|ENSG00000105383|ENSG00000116586|ENSG00000125810|ENSG00000126759|ENSG00000127951|ENSG00000148180|ENSG00000158869|ENSG00000160213|ENSG00000162704|ENSG00000163191|ENSG00000165168|ENSG00000171314	126	2.41584e-08
GO:0002283	neutrophil activation involved in immune response	17	ENSG00000076944|ENSG00000101160|ENSG00000101439|ENSG00000103187|ENSG00000103811|ENSG00000105383|ENSG00000116586|ENSG00000125810|ENSG00000126759|ENSG00000127951|ENSG00000148180|ENSG00000158869|ENSG00000160213|ENSG00000162704|ENSG00000163191|ENSG00000165168|ENSG00000171314	116	4.43535e-08
GO:0043312	neutrophil degranulation	17	ENSG00000076944|ENSG00000101160|ENSG00000101439|ENSG00000103187|ENSG00000103811|ENSG00000105383|ENSG00000116586|ENSG00000125810|ENSG00000126759|ENSG00000127951|ENSG00000148180|ENSG00000158869|ENSG00000160213|ENSG00000162704|ENSG00000163191|ENSG00000165168|ENSG00000171314	116	4.43535e-08
GO:0006955	immune response	29	ENSG00000076944|ENSG00000101160|ENSG00000101182|ENSG00000101336|ENSG00000101439|ENSG00000102524|ENSG00000103187|ENSG00000103811|ENSG00000105383|ENSG00000115091|ENSG00000116586|ENSG00000116701|ENSG00000117091|ENSG00000125810|ENSG00000126759|ENSG00000127951|ENSG00000130775|ENSG00000136689|ENSG00000136869|ENSG00000140749|ENSG00000148180|ENSG00000158869|ENSG00000160213|ENSG00000162704|ENSG00000163191…	335	4.81347e-08
GO:0002446	neutrophil mediated immunity	17	ENSG00000076944|ENSG00000101160|ENSG00000101439|ENSG00000103187|ENSG00000103811|ENSG00000105383|ENSG00000116586|ENSG00000125810|ENSG00000126759|ENSG00000127951|ENSG00000148180|ENSG00000158869|ENSG00000160213|ENSG00000162704|ENSG00000163191|ENSG00000165168|ENSG00000171314	117	5.06937e-08
GO:0036230	granulocyte activation	17	ENSG00000076944|ENSG00000101160|ENSG00000101439|ENSG00000103187|ENSG00000103811|ENSG00000105383|ENSG00000116586|ENSG00000125810|ENSG00000126759|ENSG00000127951|ENSG00000148180|ENSG00000158869|ENSG00000160213|ENSG00000162704|ENSG00000163191|ENSG00000165168|ENSG00000171314	118	5.78563e-08
GO:0042119	neutrophil activation	17	ENSG00000076944|ENSG00000101160|ENSG00000101439|ENSG00000103187|ENSG00000103811|ENSG00000105383|ENSG00000116586|ENSG00000125810|ENSG00000126759|ENSG00000127951|ENSG00000148180|ENSG00000158869|ENSG00000160213|ENSG00000162704|ENSG00000163191|ENSG00000165168|ENSG00000171314	118	5.78563e-08
GO:0002252	immune effector process	22	ENSG00000076944|ENSG00000101160|ENSG00000101336|ENSG00000101439|ENSG00000103187|ENSG00000103811|ENSG00000105383|ENSG00000115091|ENSG00000116586|ENSG00000125810|ENSG00000126759|ENSG00000127951|ENSG00000136869|ENSG00000148180|ENSG00000158869|ENSG00000160213|ENSG00000162704|ENSG00000163191|ENSG00000163466|ENSG00000165168|ENSG00000171314|ENSG00000196189	206	1.09386e-07
GO:0002444	myeloid leukocyte mediated immunity	17	ENSG00000076944|ENSG00000101160|ENSG00000101439|ENSG00000103187|ENSG00000103811|ENSG00000105383|ENSG00000116586|ENSG00000125810|ENSG00000126759|ENSG00000127951|ENSG00000148180|ENSG00000158869|ENSG00000160213|ENSG00000162704|ENSG00000163191|ENSG00000165168|ENSG00000171314	125	1.40414e-07
GO:0002275	myeloid cell activation involved in immune response	17	ENSG00000076944|ENSG00000101160|ENSG00000101439|ENSG00000103187|ENSG00000103811|ENSG00000105383|ENSG00000116586|ENSG00000125810|ENSG00000126759|ENSG00000127951|ENSG00000148180|ENSG00000158869|ENSG00000160213|ENSG00000162704|ENSG00000163191|ENSG00000165168|ENSG00000171314	126	1.58546e-07
GO:0002263	cell activation involved in immune response	19	ENSG00000076944|ENSG00000101160|ENSG00000101439|ENSG00000103187|ENSG00000103811|ENSG00000105383|ENSG00000116586|ENSG00000125810|ENSG00000126759|ENSG00000127951|ENSG00000136869|ENSG00000148180|ENSG00000158869|ENSG00000160213|ENSG00000162704|ENSG00000163191|ENSG00000165168|ENSG00000171314|ENSG00000196189	166	3.6584e-07
GO:0002366	leukocyte activation involved in immune response	19	ENSG00000076944|ENSG00000101160|ENSG00000101439|ENSG00000103187|ENSG00000103811|ENSG00000105383|ENSG00000116586|ENSG00000125810|ENSG00000126759|ENSG00000127951|ENSG00000136869|ENSG00000148180|ENSG00000158869|ENSG00000160213|ENSG00000162704|ENSG00000163191|ENSG00000165168|ENSG00000171314|ENSG00000196189	166	3.6584e-07
GO:0002443	leukocyte mediated immunity	18	ENSG00000076944|ENSG00000101160|ENSG00000101439|ENSG00000103187|ENSG00000103811|ENSG00000105383|ENSG00000116586|ENSG00000125810|ENSG00000126759|ENSG00000127951|ENSG00000136869|ENSG00000148180|ENSG00000158869|ENSG00000160213|ENSG00000162704|ENSG00000163191|ENSG00000165168|ENSG00000171314	155	6.57656e-07
GO:0006810	transport	43	ENSG00000057252|ENSG00000076944|ENSG00000101160|ENSG00000101182|ENSG00000101336|ENSG00000101439|ENSG00000102524|ENSG00000103187|ENSG00000103811|ENSG00000105383|ENSG00000110446|ENSG00000115091|ENSG00000116574|ENSG00000116586|ENSG00000116701|ENSG00000118508|ENSG00000118515|ENSG00000124491|ENSG00000125810|ENSG00000126759|ENSG00000127951|ENSG00000131174|ENSG00000136689|ENSG00000136867|ENSG00000136869…	752	7.36749e-07
GO:0051234	establishment of localization	43	ENSG00000057252|ENSG00000076944|ENSG00000101160|ENSG00000101182|ENSG00000101336|ENSG00000101439|ENSG00000102524|ENSG00000103187|ENSG00000103811|ENSG00000105383|ENSG00000110446|ENSG00000115091|ENSG00000116574|ENSG00000116586|ENSG00000116701|ENSG00000118508|ENSG00000118515|ENSG00000124491|ENSG00000125810|ENSG00000126759|ENSG00000127951|ENSG00000131174|ENSG00000136689|ENSG00000136867|ENSG00000136869…	779	2.33847e-06
GO:0045321	leukocyte activation	21	ENSG00000066336|ENSG00000076944|ENSG00000101160|ENSG00000101439|ENSG00000102524|ENSG00000103187|ENSG00000103811|ENSG00000105383|ENSG00000116586|ENSG00000125810|ENSG00000126759|ENSG00000127951|ENSG00000136869|ENSG00000148180|ENSG00000158869|ENSG00000160213|ENSG00000162704|ENSG00000163191|ENSG00000165168|ENSG00000171314|ENSG00000196189	233	4.46377e-06
GO:0070509	calcium ion import	4	ENSG00000183172|ENSG00000272835|ENSG00000272901|ENSG00000274112	5	4.86925e-06
GO:0051179	localization	46	ENSG00000057252|ENSG00000076944|ENSG00000101160|ENSG00000101182|ENSG00000101336|ENSG00000101439|ENSG00000102524|ENSG00000103187|ENSG00000103811|ENSG00000105383|ENSG00000110446|ENSG00000115091|ENSG00000116574|ENSG00000116586|ENSG00000116701|ENSG00000117091|ENSG00000118508|ENSG00000118515|ENSG00000124491|ENSG00000125810|ENSG00000126759|ENSG00000127951|ENSG00000131174|ENSG00000136689|ENSG00000136867…	929	1.77459e-05
GO:0001775	cell activation	21	ENSG00000066336|ENSG00000076944|ENSG00000101160|ENSG00000101439|ENSG00000102524|ENSG00000103187|ENSG00000103811|ENSG00000105383|ENSG00000116586|ENSG00000125810|ENSG00000126759|ENSG00000127951|ENSG00000136869|ENSG00000148180|ENSG00000158869|ENSG00000160213|ENSG00000162704|ENSG00000163191|ENSG00000165168|ENSG00000171314|ENSG00000196189	256	2.07279e-05
GO:0006909	phagocytosis	9	ENSG00000101336|ENSG00000115091|ENSG00000116701|ENSG00000125810|ENSG00000148180|ENSG00000158869|ENSG00000162704|ENSG00000163466|ENSG00000241399	53	3.10154e-05
GO:0006851	mitochondrial calcium ion transmembrane transport	4	ENSG00000183172|ENSG00000272835|ENSG00000272901|ENSG00000274112	8	6.33365e-05
GO:0051560	mitochondrial calcium ion homeostasis	4	ENSG00000183172|ENSG00000272835|ENSG00000272901|ENSG00000274112	8	6.33365e-05
GO:0065008	regulation of biological quality	32	ENSG00000057252|ENSG00000066336|ENSG00000101160|ENSG00000101182|ENSG00000101265|ENSG00000101336|ENSG00000102524|ENSG00000103811|ENSG00000115091|ENSG00000116574|ENSG00000116701|ENSG00000118515|ENSG00000124491|ENSG00000136689|ENSG00000136867|ENSG00000136869|ENSG00000148180|ENSG00000158869|ENSG00000162704|ENSG00000163466|ENSG00000164111|ENSG00000165168|ENSG00000183172|ENSG00000196189|ENSG00000205542…	548	7.82502e-05
GO:0030316	osteoclast differentiation	5	ENSG00000101265|ENSG00000136869|ENSG00000177706|ENSG00000281429|ENSG00000282147	17	0.000138496
GO:0032956	regulation of actin cytoskeleton organization	9	ENSG00000101336|ENSG00000115091|ENSG00000116574|ENSG00000148180|ENSG00000162704|ENSG00000163466|ENSG00000205542|ENSG00000247596|ENSG00000284984	64	0.000145647
GO:0032970	regulation of actin filament-based process	9	ENSG00000101336|ENSG00000115091|ENSG00000116574|ENSG00000148180|ENSG00000162704|ENSG00000163466|ENSG00000205542|ENSG00000247596|ENSG00000284984	67	0.000209469
GO:0002573	myeloid leukocyte differentiation	7	ENSG00000066336|ENSG00000101265|ENSG00000136869|ENSG00000177706|ENSG00000245848|ENSG00000281429|ENSG00000282147	40	0.000211895
GO:0045730	respiratory burst	4	ENSG00000101336|ENSG00000116701|ENSG00000165168|ENSG00000171314	11	0.000277455
GO:0030501	positive regulation of bone mineralization	3	ENSG00000177706|ENSG00000281429|ENSG00000282147	5	0.000308962
GO:0070169	positive regulation of biomineral tissue development	3	ENSG00000177706|ENSG00000281429|ENSG00000282147	5	0.000308962
GO:0006897	endocytosis	11	ENSG00000101336|ENSG00000115091|ENSG00000116574|ENSG00000116701|ENSG00000125810|ENSG00000148180|ENSG00000158869|ENSG00000162704|ENSG00000163466|ENSG00000241399|ENSG00000284984	106	0.000412252
GO:0007166	cell surface receptor signaling pathway	23	ENSG00000101182|ENSG00000101265|ENSG00000101336|ENSG00000102524|ENSG00000115091|ENSG00000116574|ENSG00000116701|ENSG00000124491|ENSG00000130775|ENSG00000136689|ENSG00000136869|ENSG00000140749|ENSG00000158869|ENSG00000162704|ENSG00000163466|ENSG00000165168|ENSG00000177706|ENSG00000196189|ENSG00000205542|ENSG00000245848|ENSG00000281429|ENSG00000282147|ENSG00000284984	363	0.000485359
GO:0045667	regulation of osteoblast differentiation	5	ENSG00000101265|ENSG00000177706|ENSG00000245848|ENSG00000281429|ENSG00000282147	22	0.000520079
GO:0030833	regulation of actin filament polymerization	7	ENSG00000101336|ENSG00000115091|ENSG00000148180|ENSG00000162704|ENSG00000163466|ENSG00000205542|ENSG00000247596	46	0.000522096
GO:0007015	actin filament organization	9	ENSG00000101336|ENSG00000115091|ENSG00000116574|ENSG00000148180|ENSG00000162704|ENSG00000163466|ENSG00000205542|ENSG00000247596|ENSG00000284984	76	0.000554705
GO:0098657	import into cell	11	ENSG00000101336|ENSG00000115091|ENSG00000116574|ENSG00000116701|ENSG00000125810|ENSG00000148180|ENSG00000158869|ENSG00000162704|ENSG00000163466|ENSG00000241399|ENSG00000284984	110	0.000571172
GO:0007586	digestion	3	ENSG00000118515|ENSG00000136869|ENSG00000255833	6	0.000603671
GO:0022600	digestive system process	3	ENSG00000118515|ENSG00000136869|ENSG00000255833	6	0.000603671
GO:0036035	osteoclast development	3	ENSG00000177706|ENSG00000281429|ENSG00000282147	6	0.000603671
GO:0097186	amelogenesis	3	ENSG00000177706|ENSG00000281429|ENSG00000282147	6	0.000603671
GO:0030041	actin filament polymerization	7	ENSG00000101336|ENSG00000115091|ENSG00000148180|ENSG00000162704|ENSG00000163466|ENSG00000205542|ENSG00000247596	48	0.000682522
GO:0008064	regulation of actin polymerization or depolymerization	7	ENSG00000101336|ENSG00000115091|ENSG00000148180|ENSG00000162704|ENSG00000163466|ENSG00000205542|ENSG00000247596	49	0.000776247
GO:0030832	regulation of actin filament length	7	ENSG00000101336|ENSG00000115091|ENSG00000148180|ENSG00000162704|ENSG00000163466|ENSG00000205542|ENSG00000247596	49	0.000776247
GO:0002576	platelet degranulation	5	ENSG00000076944|ENSG00000124491|ENSG00000158869|ENSG00000164111|ENSG00000205542	24	0.000798501
GO:0050896	response to stimulus	46	ENSG00000066336|ENSG00000076944|ENSG00000101160|ENSG00000101182|ENSG00000101265|ENSG00000101336|ENSG00000101439|ENSG00000102524|ENSG00000103187|ENSG00000103811|ENSG00000105383|ENSG00000115091|ENSG00000116574|ENSG00000116586|ENSG00000116701|ENSG00000117091|ENSG00000118508|ENSG00000118515|ENSG00000124491|ENSG00000125810|ENSG00000126759|ENSG00000127951|ENSG00000130775|ENSG00000136689|ENSG00000136869…	1050	0.000878817
GO:0007169	transmembrane receptor protein tyrosine kinase signaling pathway	10	ENSG00000101265|ENSG00000101336|ENSG00000115091|ENSG00000116701|ENSG00000162704|ENSG00000163466|ENSG00000165168|ENSG00000177706|ENSG00000281429|ENSG00000282147	99	0.000970524
GO:0040036	regulation of fibroblast growth factor receptor signaling pathway	3	ENSG00000177706|ENSG00000281429|ENSG00000282147	7	0.00103208
GO:0045010	actin nucleation	4	ENSG00000115091|ENSG00000148180|ENSG00000162704|ENSG00000163466	15	0.00104089
GO:0045669	positive regulation of osteoblast differentiation	4	ENSG00000177706|ENSG00000245848|ENSG00000281429|ENSG00000282147	15	0.00104089
GO:0050776	regulation of immune response	14	ENSG00000076944|ENSG00000101182|ENSG00000101336|ENSG00000102524|ENSG00000103811|ENSG00000105383|ENSG00000115091|ENSG00000117091|ENSG00000126759|ENSG00000130775|ENSG00000136869|ENSG00000158869|ENSG00000162704|ENSG00000163466	177	0.00106937
GO:0002431	Fc receptor mediated stimulatory signaling pathway	5	ENSG00000101336|ENSG00000115091|ENSG00000158869|ENSG00000162704|ENSG00000163466	27	0.00140718
GO:0038094	Fc-gamma receptor signaling pathway	5	ENSG00000101336|ENSG00000115091|ENSG00000158869|ENSG00000162704|ENSG00000163466	27	0.00140718
GO:0008154	actin polymerization or depolymerization	7	ENSG00000101336|ENSG00000115091|ENSG00000148180|ENSG00000162704|ENSG00000163466|ENSG00000205542|ENSG00000247596	54	0.00140901
GO:0110053	regulation of actin filament organization	7	ENSG00000101336|ENSG00000115091|ENSG00000148180|ENSG00000162704|ENSG00000163466|ENSG00000205542|ENSG00000247596	54	0.00140901
GO:0032271	regulation of protein polymerization	7	ENSG00000101336|ENSG00000115091|ENSG00000148180|ENSG00000162704|ENSG00000163466|ENSG00000205542|ENSG00000247596	55	0.00157389
GO:0030323	respiratory tube development	3	ENSG00000101160|ENSG00000103811|ENSG00000245848	8	0.00161333
GO:0030324	lung development	3	ENSG00000101160|ENSG00000103811|ENSG00000245848	8	0.00161333
GO:0060563	neuroepithelial cell differentiation	3	ENSG00000177706|ENSG00000281429|ENSG00000282147	8	0.00161333
GO:0032535	regulation of cellular component size	8	ENSG00000101336|ENSG00000115091|ENSG00000148180|ENSG00000162704|ENSG00000163466|ENSG00000196189|ENSG00000205542|ENSG00000247596	71	0.00161644
GO:0045778	positive regulation of ossification	4	ENSG00000177706|ENSG00000245848|ENSG00000281429|ENSG00000282147	17	0.00172858
GO:0030838	positive regulation of actin filament polymerization	5	ENSG00000101336|ENSG00000115091|ENSG00000148180|ENSG00000162704|ENSG00000163466	29	0.00196925
GO:0002682	regulation of immune system process	17	ENSG00000066336|ENSG00000076944|ENSG00000101182|ENSG00000101265|ENSG00000101336|ENSG00000102524|ENSG00000103811|ENSG00000105383|ENSG00000115091|ENSG00000117091|ENSG00000126759|ENSG00000130775|ENSG00000136869|ENSG00000148180|ENSG00000158869|ENSG00000162704|ENSG00000163466	255	0.00202234
GO:0007165	signal transduction	34	ENSG00000101182|ENSG00000101265|ENSG00000101336|ENSG00000102524|ENSG00000103811|ENSG00000105383|ENSG00000115091|ENSG00000116574|ENSG00000116586|ENSG00000116701|ENSG00000118508|ENSG00000118515|ENSG00000124491|ENSG00000130775|ENSG00000136689|ENSG00000136869|ENSG00000140749|ENSG00000148180|ENSG00000158869|ENSG00000162704|ENSG00000163191|ENSG00000163466|ENSG00000164111|ENSG00000165168|ENSG00000173890…	703	0.00215159
GO:1990542	mitochondrial transmembrane transport	4	ENSG00000183172|ENSG00000272835|ENSG00000272901|ENSG00000274112	18	0.00216903
GO:0006952	defense response	16	ENSG00000076944|ENSG00000101182|ENSG00000101336|ENSG00000101439|ENSG00000103187|ENSG00000115091|ENSG00000116701|ENSG00000117091|ENSG00000126759|ENSG00000130775|ENSG00000136689|ENSG00000136869|ENSG00000148180|ENSG00000158869|ENSG00000165168|ENSG00000205542	234	0.00217697
GO:0097435	supramolecular fiber organization	10	ENSG00000101336|ENSG00000101439|ENSG00000115091|ENSG00000116574|ENSG00000148180|ENSG00000162704|ENSG00000163466|ENSG00000205542|ENSG00000247596|ENSG00000284984	110	0.0022059
GO:0030278	regulation of ossification	5	ENSG00000101265|ENSG00000177706|ENSG00000245848|ENSG00000281429|ENSG00000282147	30	0.00230492
GO:0030500	regulation of bone mineralization	3	ENSG00000177706|ENSG00000281429|ENSG00000282147	9	0.00236438
GO:0070167	regulation of biomineral tissue development	3	ENSG00000177706|ENSG00000281429|ENSG00000282147	9	0.00236438
GO:0046034	ATP metabolic process	8	ENSG00000099795|ENSG00000125356|ENSG00000131174|ENSG00000171314|ENSG00000177706|ENSG00000205542|ENSG00000281429|ENSG00000282147	76	0.00252122
GO:0050793	regulation of developmental process	21	ENSG00000066336|ENSG00000101160|ENSG00000101182|ENSG00000101265|ENSG00000101336|ENSG00000101439|ENSG00000102524|ENSG00000103811|ENSG00000116574|ENSG00000136689|ENSG00000136869|ENSG00000163466|ENSG00000165168|ENSG00000177706|ENSG00000196189|ENSG00000245848|ENSG00000247596|ENSG00000255833|ENSG00000281429|ENSG00000282147|ENSG00000284984	357	0.00262288
GO:0017144	drug metabolic process	11	ENSG00000099795|ENSG00000103811|ENSG00000125356|ENSG00000131174|ENSG00000136869|ENSG00000165168|ENSG00000171314|ENSG00000177706|ENSG00000205542|ENSG00000281429|ENSG00000282147	132	0.00264763
GO:0098662	inorganic cation transmembrane transport	8	ENSG00000110446|ENSG00000131174|ENSG00000136867|ENSG00000183172|ENSG00000205542|ENSG00000272835|ENSG00000272901|ENSG00000274112	77	0.00274255
GO:0090066	regulation of anatomical structure size	8	ENSG00000101336|ENSG00000115091|ENSG00000148180|ENSG00000162704|ENSG00000163466|ENSG00000196189|ENSG00000205542|ENSG00000247596	78	0.00297887
GO:0009653	anatomical structure morphogenesis	19	ENSG00000066336|ENSG00000101160|ENSG00000101182|ENSG00000101336|ENSG00000101439|ENSG00000102524|ENSG00000103811|ENSG00000116574|ENSG00000118515|ENSG00000136689|ENSG00000163466|ENSG00000165168|ENSG00000177706|ENSG00000196189|ENSG00000247596|ENSG00000255833|ENSG00000281429|ENSG00000282147|ENSG00000284984	314	0.00328125
GO:0006812	cation transport	10	ENSG00000110446|ENSG00000118515|ENSG00000131174|ENSG00000136867|ENSG00000158869|ENSG00000183172|ENSG00000205542|ENSG00000272835|ENSG00000272901|ENSG00000274112	116	0.00329103
GO:0060541	respiratory system development	3	ENSG00000101160|ENSG00000103811|ENSG00000245848	10	0.00330014
GO:0002521	leukocyte differentiation	9	ENSG00000066336|ENSG00000101265|ENSG00000136869|ENSG00000158869|ENSG00000177706|ENSG00000196189|ENSG00000245848|ENSG00000281429|ENSG00000282147	98	0.00349106
GO:0034220	ion transmembrane transport	10	ENSG00000110446|ENSG00000118515|ENSG00000131174|ENSG00000136867|ENSG00000165168|ENSG00000183172|ENSG00000205542|ENSG00000272835|ENSG00000272901|ENSG00000274112	118	0.00373563
GO:0051258	protein polymerization	7	ENSG00000101336|ENSG00000115091|ENSG00000148180|ENSG00000162704|ENSG00000163466|ENSG00000205542|ENSG00000247596	64	0.00383153
GO:0043254	regulation of protein complex assembly	8	ENSG00000101336|ENSG00000115091|ENSG00000136869|ENSG00000148180|ENSG00000162704|ENSG00000163466|ENSG00000205542|ENSG00000247596	82	0.00408816
GO:0051493	regulation of cytoskeleton organization	9	ENSG00000101336|ENSG00000115091|ENSG00000116574|ENSG00000148180|ENSG00000162704|ENSG00000163466|ENSG00000205542|ENSG00000247596|ENSG00000284984	101	0.00429031
GO:0009126	purine nucleoside monophosphate metabolic process	8	ENSG00000099795|ENSG00000125356|ENSG00000131174|ENSG00000171314|ENSG00000177706|ENSG00000205542|ENSG00000281429|ENSG00000282147	83	0.00441007
GO:0009167	purine ribonucleoside monophosphate metabolic process	8	ENSG00000099795|ENSG00000125356|ENSG00000131174|ENSG00000171314|ENSG00000177706|ENSG00000205542|ENSG00000281429|ENSG00000282147	83	0.00441007
GO:0009199	ribonucleoside triphosphate metabolic process	8	ENSG00000099795|ENSG00000125356|ENSG00000131174|ENSG00000171314|ENSG00000177706|ENSG00000205542|ENSG00000281429|ENSG00000282147	83	0.00441007
GO:0009205	purine ribonucleoside triphosphate metabolic process	8	ENSG00000099795|ENSG00000125356|ENSG00000131174|ENSG00000171314|ENSG00000177706|ENSG00000205542|ENSG00000281429|ENSG00000282147	83	0.00441007
GO:0098655	cation transmembrane transport	8	ENSG00000110446|ENSG00000131174|ENSG00000136867|ENSG00000183172|ENSG00000205542|ENSG00000272835|ENSG00000272901|ENSG00000274112	83	0.00441007
GO:0030282	bone mineralization	3	ENSG00000177706|ENSG00000281429|ENSG00000282147	11	0.00443364
GO:0034314	Arp2/3 complex-mediated actin nucleation	3	ENSG00000115091|ENSG00000162704|ENSG00000163466	11	0.00443364
GO:0042475	odontogenesis of dentin-containing tooth	3	ENSG00000177706|ENSG00000281429|ENSG00000282147	11	0.00443364
GO:0007167	enzyme linked receptor protein signaling pathway	10	ENSG00000101265|ENSG00000101336|ENSG00000115091|ENSG00000116701|ENSG00000162704|ENSG00000163466|ENSG00000165168|ENSG00000177706|ENSG00000281429|ENSG00000282147	121	0.00449139
GO:0022603	regulation of anatomical structure morphogenesis	12	ENSG00000101182|ENSG00000101336|ENSG00000101439|ENSG00000102524|ENSG00000103811|ENSG00000116574|ENSG00000136689|ENSG00000163466|ENSG00000165168|ENSG00000196189|ENSG00000247596|ENSG00000284984	162	0.00452177
GO:0032273	positive regulation of protein polymerization	5	ENSG00000101336|ENSG00000115091|ENSG00000148180|ENSG00000162704|ENSG00000163466	35	0.00463606
GO:0060401	cytosolic calcium ion transport	4	ENSG00000183172|ENSG00000272835|ENSG00000272901|ENSG00000274112	22	0.00470495
GO:0009161	ribonucleoside monophosphate metabolic process	8	ENSG00000099795|ENSG00000125356|ENSG00000131174|ENSG00000171314|ENSG00000177706|ENSG00000205542|ENSG00000281429|ENSG00000282147	84	0.0047513
GO:0023052	signaling	34	ENSG00000101182|ENSG00000101265|ENSG00000101336|ENSG00000102524|ENSG00000103811|ENSG00000105383|ENSG00000115091|ENSG00000116574|ENSG00000116586|ENSG00000116701|ENSG00000118508|ENSG00000118515|ENSG00000124491|ENSG00000130775|ENSG00000136689|ENSG00000136869|ENSG00000140749|ENSG00000148180|ENSG00000158869|ENSG00000162704|ENSG00000163191|ENSG00000163466|ENSG00000164111|ENSG00000165168|ENSG00000173890…	735	0.00509149
GO:0031334	positive regulation of protein complex assembly	6	ENSG00000101336|ENSG00000115091|ENSG00000136869|ENSG00000148180|ENSG00000162704|ENSG00000163466	51	0.00518876
GO:1902903	regulation of supramolecular fiber organization	7	ENSG00000101336|ENSG00000115091|ENSG00000148180|ENSG00000162704|ENSG00000163466|ENSG00000205542|ENSG00000247596	68	0.00540076
GO:0006954	inflammatory response	8	ENSG00000101336|ENSG00000126759|ENSG00000130775|ENSG00000136689|ENSG00000136869|ENSG00000158869|ENSG00000165168|ENSG00000205542	86	0.00549474
GO:0009144	purine nucleoside triphosphate metabolic process	8	ENSG00000099795|ENSG00000125356|ENSG00000131174|ENSG00000171314|ENSG00000177706|ENSG00000205542|ENSG00000281429|ENSG00000282147	86	0.00549474
GO:0007154	cell communication	34	ENSG00000101182|ENSG00000101265|ENSG00000101336|ENSG00000102524|ENSG00000103811|ENSG00000105383|ENSG00000115091|ENSG00000116574|ENSG00000116586|ENSG00000116701|ENSG00000118508|ENSG00000118515|ENSG00000124491|ENSG00000130775|ENSG00000136689|ENSG00000136869|ENSG00000140749|ENSG00000148180|ENSG00000158869|ENSG00000162704|ENSG00000163191|ENSG00000163466|ENSG00000164111|ENSG00000165168|ENSG00000173890…	738	0.00549558
GO:0010033	response to organic substance	24	ENSG00000066336|ENSG00000076944|ENSG00000101182|ENSG00000101336|ENSG00000101439|ENSG00000102524|ENSG00000103811|ENSG00000115091|ENSG00000116574|ENSG00000116586|ENSG00000124491|ENSG00000136689|ENSG00000136869|ENSG00000148180|ENSG00000158869|ENSG00000164111|ENSG00000165168|ENSG00000177706|ENSG00000205542|ENSG00000245848|ENSG00000247596|ENSG00000281429|ENSG00000282147|ENSG00000284984	458	0.00573398
GO:0042592	homeostatic process	16	ENSG00000057252|ENSG00000066336|ENSG00000101265|ENSG00000102524|ENSG00000103811|ENSG00000116701|ENSG00000136689|ENSG00000136867|ENSG00000136869|ENSG00000158869|ENSG00000165168|ENSG00000183172|ENSG00000245848|ENSG00000272835|ENSG00000272901|ENSG00000274112	257	0.00575171
GO:0031214	biomineral tissue development	3	ENSG00000177706|ENSG00000281429|ENSG00000282147	12	0.00577614
GO:0070613	regulation of protein processing	3	ENSG00000101160|ENSG00000126759|ENSG00000148180	12	0.00577614
GO:0098751	bone cell development	3	ENSG00000177706|ENSG00000281429|ENSG00000282147	12	0.00577614
GO:0098660	inorganic ion transmembrane transport	8	ENSG00000110446|ENSG00000131174|ENSG00000136867|ENSG00000183172|ENSG00000205542|ENSG00000272835|ENSG00000272901|ENSG00000274112	87	0.00589849
GO:0009123	nucleoside monophosphate metabolic process	8	ENSG00000099795|ENSG00000125356|ENSG00000131174|ENSG00000171314|ENSG00000177706|ENSG00000205542|ENSG00000281429|ENSG00000282147	88	0.00632464
GO:0009141	nucleoside triphosphate metabolic process	8	ENSG00000099795|ENSG00000125356|ENSG00000131174|ENSG00000171314|ENSG00000177706|ENSG00000205542|ENSG00000281429|ENSG00000282147	88	0.00632464
GO:0001649	osteoblast differentiation	5	ENSG00000101265|ENSG00000177706|ENSG00000245848|ENSG00000281429|ENSG00000282147	38	0.00665315
GO:0030036	actin cytoskeleton organization	9	ENSG00000101336|ENSG00000115091|ENSG00000116574|ENSG00000148180|ENSG00000162704|ENSG00000163466|ENSG00000205542|ENSG00000247596|ENSG00000284984	108	0.00671695
GO:0002065	columnar/cuboidal epithelial cell differentiation	3	ENSG00000177706|ENSG00000281429|ENSG00000282147	13	0.00733724
GO:0002526	acute inflammatory response	3	ENSG00000126759|ENSG00000136689|ENSG00000158869	13	0.00733724
GO:0048013	ephrin receptor signaling pathway	3	ENSG00000115091|ENSG00000162704|ENSG00000163466	13	0.00733724
GO:0044089	positive regulation of cellular component biogenesis	7	ENSG00000101336|ENSG00000115091|ENSG00000136869|ENSG00000148180|ENSG00000162704|ENSG00000163466|ENSG00000247596	72	0.00741292
GO:0021700	developmental maturation	5	ENSG00000118508|ENSG00000177706|ENSG00000245848|ENSG00000281429|ENSG00000282147	39	0.00744437
GO:0070887	cellular response to chemical stimulus	24	ENSG00000066336|ENSG00000076944|ENSG00000101182|ENSG00000101336|ENSG00000101439|ENSG00000102524|ENSG00000103811|ENSG00000115091|ENSG00000116574|ENSG00000116586|ENSG00000116701|ENSG00000124491|ENSG00000136689|ENSG00000136869|ENSG00000148180|ENSG00000158869|ENSG00000165168|ENSG00000177706|ENSG00000205542|ENSG00000245848|ENSG00000247596|ENSG00000281429|ENSG00000282147|ENSG00000284984	469	0.00789668
GO:0071310	cellular response to organic substance	21	ENSG00000066336|ENSG00000076944|ENSG00000101182|ENSG00000101336|ENSG00000102524|ENSG00000103811|ENSG00000115091|ENSG00000116574|ENSG00000116586|ENSG00000124491|ENSG00000136689|ENSG00000136869|ENSG00000148180|ENSG00000165168|ENSG00000177706|ENSG00000205542|ENSG00000245848|ENSG00000247596|ENSG00000281429|ENSG00000282147|ENSG00000284984	392	0.00840557
GO:0002764	immune response-regulating signaling pathway	9	ENSG00000101182|ENSG00000101336|ENSG00000103811|ENSG00000115091|ENSG00000130775|ENSG00000136869|ENSG00000158869|ENSG00000162704|ENSG00000163466	112	0.00851673
GO:0002433	immune response-regulating cell surface receptor signaling pathway involved in phagocytosis	4	ENSG00000101336|ENSG00000115091|ENSG00000162704|ENSG00000163466	26	0.00872778
GO:0038096	Fc-gamma receptor signaling pathway involved in phagocytosis	4	ENSG00000101336|ENSG00000115091|ENSG00000162704|ENSG00000163466	26	0.00872778
GO:0060348	bone development	4	ENSG00000177706|ENSG00000255833|ENSG00000281429|ENSG00000282147	26	0.00872778
GO:0009150	purine ribonucleotide metabolic process	8	ENSG00000099795|ENSG00000125356|ENSG00000131174|ENSG00000171314|ENSG00000177706|ENSG00000205542|ENSG00000281429|ENSG00000282147	93	0.00881898
GO:0042476	odontogenesis	3	ENSG00000177706|ENSG00000281429|ENSG00000282147	14	0.00912499
GO:1903317	regulation of protein maturation	3	ENSG00000101160|ENSG00000126759|ENSG00000148180	14	0.00912499
GO:0007163	establishment or maintenance of cell polarity	5	ENSG00000115091|ENSG00000116574|ENSG00000148180|ENSG00000162704|ENSG00000284984	41	0.00922034
GO:0030029	actin filament-based process	9	ENSG00000101336|ENSG00000115091|ENSG00000116574|ENSG00000148180|ENSG00000162704|ENSG00000163466|ENSG00000205542|ENSG00000247596|ENSG00000284984	114	0.00954509
GO:0032488	Cdc42 protein signal transduction	2	ENSG00000116574|ENSG00000284984	5	0.00969391
GO:0051016	barbed-end actin filament capping	2	ENSG00000148180|ENSG00000247596	5	0.00969391
GO:0055094	response to lipoprotein particle	2	ENSG00000136869|ENSG00000158869	5	0.00969391
GO:0060425	lung morphogenesis	2	ENSG00000101160|ENSG00000103811	5	0.00969391
GO:0061082	myeloid leukocyte cytokine production	2	ENSG00000136869|ENSG00000158869	5	0.00969391
GO:0071402	cellular response to lipoprotein particle stimulus	2	ENSG00000136869|ENSG00000158869	5	0.00969391
GO:0071801	regulation of podosome assembly	2	ENSG00000101336|ENSG00000148180	5	0.00969391
GO:0019882	antigen processing and presentation	7	ENSG00000101182|ENSG00000103811|ENSG00000116701|ENSG00000118508|ENSG00000158869|ENSG00000165168|ENSG00000182287	76	0.00993774
GO:0009259	ribonucleotide metabolic process	8	ENSG00000099795|ENSG00000125356|ENSG00000131174|ENSG00000171314|ENSG00000177706|ENSG00000205542|ENSG00000281429|ENSG00000282147	95	0.0100014
GO:1902905	positive regulation of supramolecular fiber organization	5	ENSG00000101336|ENSG00000115091|ENSG00000148180|ENSG00000162704|ENSG00000163466	42	0.01021
GO:0097581	lamellipodium organization	3	ENSG00000162704|ENSG00000163466|ENSG00000247596	15	0.011146
GO:0019693	ribose phosphate metabolic process	8	ENSG00000099795|ENSG00000125356|ENSG00000131174|ENSG00000171314|ENSG00000177706|ENSG00000205542|ENSG00000281429|ENSG00000282147	97	0.011299
GO:0006839	mitochondrial transport	6	ENSG00000116574|ENSG00000183172|ENSG00000272835|ENSG00000272901|ENSG00000274112|ENSG00000284984	60	0.0114976
GO:0051716	cellular response to stimulus	38	ENSG00000066336|ENSG00000076944|ENSG00000101182|ENSG00000101265|ENSG00000101336|ENSG00000101439|ENSG00000102524|ENSG00000103811|ENSG00000105383|ENSG00000115091|ENSG00000116574|ENSG00000116586|ENSG00000116701|ENSG00000118508|ENSG00000118515|ENSG00000124491|ENSG00000130775|ENSG00000136689|ENSG00000136869|ENSG00000140749|ENSG00000148180|ENSG00000158869|ENSG00000162704|ENSG00000163191|ENSG00000163466…	892	0.0117477
GO:0002253	activation of immune response	9	ENSG00000101182|ENSG00000101336|ENSG00000115091|ENSG00000126759|ENSG00000130775|ENSG00000136869|ENSG00000158869|ENSG00000162704|ENSG00000163466	118	0.0118837
GO:0006163	purine nucleotide metabolic process	8	ENSG00000099795|ENSG00000125356|ENSG00000131174|ENSG00000171314|ENSG00000177706|ENSG00000205542|ENSG00000281429|ENSG00000282147	98	0.011993
GO:0048469	cell maturation	4	ENSG00000177706|ENSG00000245848|ENSG00000281429|ENSG00000282147	29	0.0128965
GO:0071346	cellular response to interferon-gamma	4	ENSG00000076944|ENSG00000101336|ENSG00000115091|ENSG00000148180	29	0.0128965
GO:0051239	regulation of multicellular organismal process	20	ENSG00000066336|ENSG00000101160|ENSG00000101182|ENSG00000101265|ENSG00000101439|ENSG00000103811|ENSG00000118515|ENSG00000136689|ENSG00000136869|ENSG00000158869|ENSG00000164111|ENSG00000165168|ENSG00000177706|ENSG00000196189|ENSG00000205542|ENSG00000245848|ENSG00000247596|ENSG00000255833|ENSG00000281429|ENSG00000282147	381	0.0131011
GO:0030837	negative regulation of actin filament polymerization	3	ENSG00000148180|ENSG00000205542|ENSG00000247596	16	0.0134056
GO:0032760	positive regulation of tumor necrosis factor production	3	ENSG00000136869|ENSG00000158869|ENSG00000165168	16	0.0134056
GO:0001101	response to acid chemical	5	ENSG00000103811|ENSG00000116586|ENSG00000148180|ENSG00000165168|ENSG00000247596	45	0.0136136
GO:0051495	positive regulation of cytoskeleton organization	5	ENSG00000101336|ENSG00000115091|ENSG00000148180|ENSG00000162704|ENSG00000163466	45	0.0136136
GO:0009620	response to fungus	2	ENSG00000103187|ENSG00000136869	6	0.014239
GO:0010592	positive regulation of lamellipodium assembly	2	ENSG00000163466|ENSG00000247596	6	0.014239
GO:0031638	zymogen activation	2	ENSG00000101160|ENSG00000103811	6	0.014239
GO:0042533	tumor necrosis factor biosynthetic process	2	ENSG00000136869|ENSG00000165168	6	0.014239
GO:0042534	regulation of tumor necrosis factor biosynthetic process	2	ENSG00000136869|ENSG00000165168	6	0.014239
GO:0071800	podosome assembly	2	ENSG00000101336|ENSG00000148180	6	0.014239
GO:0070588	calcium ion transmembrane transport	4	ENSG00000183172|ENSG00000272835|ENSG00000272901|ENSG00000274112	30	0.0145259
GO:0002460	adaptive immune response based on somatic recombination of immune receptors built from immunoglobulin superfamily domains	5	ENSG00000102524|ENSG00000103811|ENSG00000136869|ENSG00000158869|ENSG00000196189	46	0.0149004
GO:0072521	purine-containing compound metabolic process	8	ENSG00000099795|ENSG00000125356|ENSG00000131174|ENSG00000171314|ENSG00000177706|ENSG00000205542|ENSG00000281429|ENSG00000282147	102	0.0150895
GO:1903557	positive regulation of tumor necrosis factor superfamily cytokine production	3	ENSG00000136869|ENSG00000158869|ENSG00000165168	17	0.0159078
GO:0034341	response to interferon-gamma	4	ENSG00000076944|ENSG00000101336|ENSG00000115091|ENSG00000148180	31	0.0162808
GO:0050778	positive regulation of immune response	10	ENSG00000101182|ENSG00000101336|ENSG00000102524|ENSG00000115091|ENSG00000126759|ENSG00000130775|ENSG00000136869|ENSG00000158869|ENSG00000162704|ENSG00000163466	147	0.0173043
GO:0050818	regulation of coagulation	3	ENSG00000136869|ENSG00000158869|ENSG00000164111	18	0.0186556
GO:0050727	regulation of inflammatory response	5	ENSG00000101336|ENSG00000126759|ENSG00000136869|ENSG00000158869|ENSG00000205542	49	0.0192464
GO:0002673	regulation of acute inflammatory response	2	ENSG00000126759|ENSG00000158869	7	0.0195218
GO:0030516	regulation of axon extension	2	ENSG00000196189|ENSG00000247596	7	0.0195218
GO:0042554	superoxide anion generation	2	ENSG00000116701|ENSG00000165168	7	0.0195218
GO:0055088	lipid homeostasis	2	ENSG00000057252|ENSG00000245848	7	0.0195218
GO:0061387	regulation of extent of cell growth	2	ENSG00000196189|ENSG00000247596	7	0.0195218
GO:0071276	cellular response to cadmium ion	2	ENSG00000148180|ENSG00000165168	7	0.0195218
GO:0097306	cellular response to alcohol	2	ENSG00000066336|ENSG00000165168	7	0.0195218
GO:1901222	regulation of NIK/NF-kappaB signaling	2	ENSG00000101265|ENSG00000205542	7	0.0195218
GO:1902745	positive regulation of lamellipodium organization	2	ENSG00000163466|ENSG00000247596	7	0.0195218
GO:1903018	regulation of glycoprotein metabolic process	2	ENSG00000057252|ENSG00000101439	7	0.0195218
GO:0045087	innate immune response	10	ENSG00000076944|ENSG00000101182|ENSG00000101336|ENSG00000115091|ENSG00000116701|ENSG00000126759|ENSG00000136869|ENSG00000148180|ENSG00000158869|ENSG00000165168	150	0.0197341
GO:0038093	Fc receptor signaling pathway	6	ENSG00000101182|ENSG00000101336|ENSG00000115091|ENSG00000158869|ENSG00000162704|ENSG00000163466	68	0.0205585
GO:0002429	immune response-activating cell surface receptor signaling pathway	7	ENSG00000101182|ENSG00000101336|ENSG00000115091|ENSG00000130775|ENSG00000158869|ENSG00000162704|ENSG00000163466	88	0.0212795
GO:1901135	carbohydrate derivative metabolic process	11	ENSG00000057252|ENSG00000099795|ENSG00000101439|ENSG00000125356|ENSG00000126759|ENSG00000131174|ENSG00000171314|ENSG00000177706|ENSG00000205542|ENSG00000281429|ENSG00000282147	175	0.021782
GO:0002768	immune response-regulating cell surface receptor signaling pathway	7	ENSG00000101182|ENSG00000101336|ENSG00000115091|ENSG00000130775|ENSG00000158869|ENSG00000162704|ENSG00000163466	89	0.0225177
GO:0002757	immune response-activating signal transduction	8	ENSG00000101182|ENSG00000101336|ENSG00000115091|ENSG00000130775|ENSG00000136869|ENSG00000158869|ENSG00000162704|ENSG00000163466	110	0.0229833
GO:0001501	skeletal system development	5	ENSG00000101265|ENSG00000177706|ENSG00000255833|ENSG00000281429|ENSG00000282147	52	0.0243592
GO:0006811	ion transport	11	ENSG00000110446|ENSG00000118515|ENSG00000131174|ENSG00000136867|ENSG00000158869|ENSG00000165168|ENSG00000183172|ENSG00000205542|ENSG00000272835|ENSG00000272901|ENSG00000274112	178	0.0244457
GO:0048583	regulation of response to stimulus	25	ENSG00000076944|ENSG00000101182|ENSG00000101265|ENSG00000101336|ENSG00000102524|ENSG00000103811|ENSG00000105383|ENSG00000115091|ENSG00000116574|ENSG00000116586|ENSG00000117091|ENSG00000126759|ENSG00000130775|ENSG00000136689|ENSG00000136869|ENSG00000148180|ENSG00000158869|ENSG00000162704|ENSG00000163466|ENSG00000177706|ENSG00000196189|ENSG00000205542|ENSG00000281429|ENSG00000282147|ENSG00000284984	541	0.0245504
GO:0032272	negative regulation of protein polymerization	3	ENSG00000148180|ENSG00000205542|ENSG00000247596	20	0.0248942
GO:0030225	macrophage differentiation	2	ENSG00000066336|ENSG00000245848	8	0.0254913
GO:0030851	granulocyte differentiation	2	ENSG00000066336|ENSG00000245848	8	0.0254913
GO:0032733	positive regulation of interleukin-10 production	2	ENSG00000136869|ENSG00000158869	8	0.0254913
GO:0045670	regulation of osteoclast differentiation	2	ENSG00000101265|ENSG00000136869	8	0.0254913
GO:0048870	cell motility	12	ENSG00000101336|ENSG00000103811|ENSG00000115091|ENSG00000116574|ENSG00000117091|ENSG00000118515|ENSG00000158869|ENSG00000162704|ENSG00000163466|ENSG00000196189|ENSG00000205542|ENSG00000284984	203	0.0258346
GO:0051674	localization of cell	12	ENSG00000101336|ENSG00000103811|ENSG00000115091|ENSG00000116574|ENSG00000117091|ENSG00000118515|ENSG00000158869|ENSG00000162704|ENSG00000163466|ENSG00000196189|ENSG00000205542|ENSG00000284984	203	0.0258346
GO:0022604	regulation of cell morphogenesis	6	ENSG00000101336|ENSG00000116574|ENSG00000163466|ENSG00000196189|ENSG00000247596|ENSG00000284984	72	0.0265447
GO:0042221	response to chemical	26	ENSG00000066336|ENSG00000076944|ENSG00000101182|ENSG00000101336|ENSG00000101439|ENSG00000102524|ENSG00000103811|ENSG00000115091|ENSG00000116574|ENSG00000116586|ENSG00000116701|ENSG00000124491|ENSG00000136689|ENSG00000136869|ENSG00000148180|ENSG00000158869|ENSG00000164111|ENSG00000165168|ENSG00000177706|ENSG00000196189|ENSG00000205542|ENSG00000245848|ENSG00000247596|ENSG00000281429|ENSG00000282147…	573	0.0267178
GO:0071345	cellular response to cytokine stimulus	12	ENSG00000076944|ENSG00000101182|ENSG00000101336|ENSG00000102524|ENSG00000115091|ENSG00000116574|ENSG00000124491|ENSG00000136689|ENSG00000148180|ENSG00000205542|ENSG00000245848|ENSG00000284984	204	0.0267524
GO:0016485	protein processing	4	ENSG00000101160|ENSG00000103811|ENSG00000126759|ENSG00000148180	36	0.0270272
GO:0002250	adaptive immune response	6	ENSG00000102524|ENSG00000103811|ENSG00000117091|ENSG00000136869|ENSG00000158869|ENSG00000196189	73	0.028206
GO:0001503	ossification	5	ENSG00000101265|ENSG00000177706|ENSG00000245848|ENSG00000281429|ENSG00000282147	54	0.0282153
GO:0008543	fibroblast growth factor receptor signaling pathway	3	ENSG00000177706|ENSG00000281429|ENSG00000282147	21	0.0283859
GO:0010632	regulation of epithelial cell migration	3	ENSG00000103811|ENSG00000196189|ENSG00000205542	21	0.0283859
GO:0045471	response to ethanol	3	ENSG00000066336|ENSG00000148180|ENSG00000165168	21	0.0283859
GO:0090287	regulation of cellular response to growth factor stimulus	3	ENSG00000177706|ENSG00000281429|ENSG00000282147	21	0.0283859
GO:2000026	regulation of multicellular organismal development	14	ENSG00000066336|ENSG00000101160|ENSG00000101182|ENSG00000101265|ENSG00000103811|ENSG00000136689|ENSG00000136869|ENSG00000165168|ENSG00000177706|ENSG00000196189|ENSG00000247596|ENSG00000255833|ENSG00000281429|ENSG00000282147	257	0.0306282
GO:0002720	positive regulation of cytokine production involved in immune response	2	ENSG00000136869|ENSG00000158869	9	0.032099
GO:0010591	regulation of lamellipodium assembly	2	ENSG00000163466|ENSG00000247596	9	0.032099
GO:0016601	Rac protein signal transduction	2	ENSG00000116574|ENSG00000284984	9	0.032099
GO:0032653	regulation of interleukin-10 production	2	ENSG00000136869|ENSG00000158869	9	0.032099
GO:0033003	regulation of mast cell activation	2	ENSG00000076944|ENSG00000158869	9	0.032099
GO:0033006	regulation of mast cell activation involved in immune response	2	ENSG00000076944|ENSG00000158869	9	0.032099
GO:0042088	T-helper 1 type immune response	2	ENSG00000136869|ENSG00000196189	9	0.032099
GO:0043304	regulation of mast cell degranulation	2	ENSG00000076944|ENSG00000158869	9	0.032099
GO:0048675	axon extension	2	ENSG00000196189|ENSG00000247596	9	0.032099
GO:0050690	regulation of defense response to virus by virus	2	ENSG00000101336|ENSG00000182287	9	0.032099
GO:0140029	exocytic process	2	ENSG00000076944|ENSG00000158869	9	0.032099
GO:0019221	cytokine-mediated signaling pathway	9	ENSG00000101182|ENSG00000101336|ENSG00000102524|ENSG00000116574|ENSG00000124491|ENSG00000136689|ENSG00000205542|ENSG00000245848|ENSG00000284984	140	0.0331215
GO:0030099	myeloid cell differentiation	7	ENSG00000066336|ENSG00000101265|ENSG00000136869|ENSG00000177706|ENSG00000245848|ENSG00000281429|ENSG00000282147	97	0.0342808
GO:0048646	anatomical structure formation involved in morphogenesis	8	ENSG00000102524|ENSG00000103811|ENSG00000165168|ENSG00000177706|ENSG00000196189|ENSG00000255833|ENSG00000281429|ENSG00000282147	119	0.0349689
GO:0034097	response to cytokine	12	ENSG00000076944|ENSG00000101182|ENSG00000101336|ENSG00000102524|ENSG00000115091|ENSG00000116574|ENSG00000124491|ENSG00000136689|ENSG00000148180|ENSG00000205542|ENSG00000245848|ENSG00000284984	212	0.0349889
GO:0032507	maintenance of protein location in cell	3	ENSG00000148180|ENSG00000205542|ENSG00000247596	23	0.0361098
GO:0030031	cell projection assembly	6	ENSG00000115091|ENSG00000116574|ENSG00000148180|ENSG00000163466|ENSG00000247596|ENSG00000284984	78	0.0375515
GO:0002886	regulation of myeloid leukocyte mediated immunity	2	ENSG00000076944|ENSG00000158869	10	0.0392987
GO:0010543	regulation of platelet activation	2	ENSG00000136869|ENSG00000158869	10	0.0392987
GO:0030835	negative regulation of actin filament depolymerization	2	ENSG00000148180|ENSG00000247596	10	0.0392987
GO:0032613	interleukin-10 production	2	ENSG00000136869|ENSG00000158869	10	0.0392987
GO:0032637	interleukin-8 production	2	ENSG00000136869|ENSG00000205542	10	0.0392987
GO:0032677	regulation of interleukin-8 production	2	ENSG00000136869|ENSG00000205542	10	0.0392987
GO:0043300	regulation of leukocyte degranulation	2	ENSG00000076944|ENSG00000158869	10	0.0392987
GO:0048839	inner ear development	2	ENSG00000245848|ENSG00000255833	10	0.0392987
GO:0051693	actin filament capping	2	ENSG00000148180|ENSG00000247596	10	0.0392987
GO:1902743	regulation of lamellipodium organization	2	ENSG00000163466|ENSG00000247596	10	0.0392987
GO:0002684	positive regulation of immune system process	11	ENSG00000076944|ENSG00000101182|ENSG00000101336|ENSG00000102524|ENSG00000115091|ENSG00000126759|ENSG00000130775|ENSG00000136869|ENSG00000158869|ENSG00000162704|ENSG00000163466	192	0.0401451
GO:0008360	regulation of cell shape	4	ENSG00000101336|ENSG00000116574|ENSG00000196189|ENSG00000284984	41	0.0412245
GO:0030030	cell projection organization	10	ENSG00000101160|ENSG00000115091|ENSG00000116574|ENSG00000118515|ENSG00000148180|ENSG00000162704|ENSG00000163466|ENSG00000196189|ENSG00000247596|ENSG00000284984	169	0.0413464
GO:0006753	nucleoside phosphate metabolic process	8	ENSG00000099795|ENSG00000125356|ENSG00000131174|ENSG00000171314|ENSG00000177706|ENSG00000205542|ENSG00000281429|ENSG00000282147	123	0.04147
GO:0009117	nucleotide metabolic process	8	ENSG00000099795|ENSG00000125356|ENSG00000131174|ENSG00000171314|ENSG00000177706|ENSG00000205542|ENSG00000281429|ENSG00000282147	123	0.04147
GO:0051046	regulation of secretion	6	ENSG00000076944|ENSG00000118515|ENSG00000136869|ENSG00000158869|ENSG00000205542|ENSG00000255833	80	0.0417902
GO:0048878	chemical homeostasis	8	ENSG00000057252|ENSG00000103811|ENSG00000136867|ENSG00000183172|ENSG00000245848|ENSG00000272835|ENSG00000272901|ENSG00000274112	124	0.0432147
GO:0061515	myeloid cell development	3	ENSG00000177706|ENSG00000281429|ENSG00000282147	25	0.0448072
GO:1902600	proton transmembrane transport	3	ENSG00000110446|ENSG00000131174|ENSG00000205542	25	0.0448072
GO:0006091	generation of precursor metabolites and energy	7	ENSG00000099795|ENSG00000116701|ENSG00000125356|ENSG00000131174|ENSG00000165168|ENSG00000171314|ENSG00000245848	103	0.0454291
GO:0019637	organophosphate metabolic process	10	ENSG00000099795|ENSG00000123684|ENSG00000125356|ENSG00000131174|ENSG00000155368|ENSG00000171314|ENSG00000177706|ENSG00000205542|ENSG00000281429|ENSG00000282147	172	0.0458636
GO:0002718	regulation of cytokine production involved in immune response	2	ENSG00000136869|ENSG00000158869	11	0.0470465
GO:0006911	phagocytosis
GO:0021782	glial cell development	2	ENSG00000136869|ENSG00000148180	11	0.0470465
GO:0030032	lamellipodium assembly	2	ENSG00000163466|ENSG00000247596	11	0.0470465
GO:0031663	lipopolysaccharide-mediated signaling pathway	2	ENSG00000101336|ENSG00000136869	11	0.0470465
GO:0032411	positive regulation of transporter activity	2	ENSG00000118515|ENSG00000205542	11	0.0470465
GO:0042108	positive regulation of cytokine biosynthetic process	2	ENSG00000136869|ENSG00000165168	11	0.0470465
GO:0042116	macrophage activation	2	ENSG00000125810|ENSG00000136869	11	0.0470465
GO:1990138	neuron projection extension	2	ENSG00000196189|ENSG00000247596	11	0.0470465
GO:2001169	regulation of ATP biosynthetic process	2	ENSG00000171314|ENSG00000205542	11	0.0470465
GO:0043687	post-translational protein modification	5	ENSG00000101182|ENSG00000101439|ENSG00000177706|ENSG00000281429|ENSG00000282147	62	0.047427
GO:0098542	defense response to other organism	4	ENSG00000103187|ENSG00000126759|ENSG00000136869|ENSG00000158869	43	0.0478963
GO:0044087	regulation of cellular component biogenesis	8	ENSG00000101336|ENSG00000115091|ENSG00000136869|ENSG00000148180|ENSG00000162704|ENSG00000163466|ENSG00000205542|ENSG00000247596	127	0.048743
GO:0032680	regulation of tumor necrosis factor production	3	ENSG00000136869|ENSG00000158869|ENSG00000165168	26	0.0495132
GO:0051651	maintenance of location in cell	3	ENSG00000148180|ENSG00000205542|ENSG00000247596	26	0.0495132
GO:0097305	response to alcohol	3	ENSG00000066336|ENSG00000148180|ENSG00000165168	26	0.0495132
GO:0022900	electron transport chain	5	ENSG00000099795|ENSG00000116701|ENSG00000125356|ENSG00000131174|ENSG00000165168	63	0.0502681
GO:0051129	negative regulation of cellular component organization	7	ENSG00000066336|ENSG00000101160|ENSG00000101439|ENSG00000148180|ENSG00000196189|ENSG00000205542|ENSG00000247596	107	0.0540426
GO:0010631	epithelial cell migration	3	ENSG00000103811|ENSG00000196189|ENSG00000205542	27	0.0544522
GO:0031333	negative regulation of protein complex assembly	3	ENSG00000148180|ENSG00000205542|ENSG00000247596	27	0.0544522
GO:0032640	tumor necrosis factor production	3	ENSG00000136869|ENSG00000158869|ENSG00000165168	27	0.0544522
GO:0071229	cellular response to acid chemical	3	ENSG00000116586|ENSG00000165168|ENSG00000247596	27	0.0544522
GO:0090130	tissue migration	3	ENSG00000103811|ENSG00000196189|ENSG00000205542	27	0.0544522
GO:0090132	epithelium migration	3	ENSG00000103811|ENSG00000196189|ENSG00000205542	27	0.0544522
GO:1903555	regulation of tumor necrosis factor superfamily cytokine production	3	ENSG00000136869|ENSG00000158869|ENSG00000165168	27	0.0544522
GO:0048468	cell development	12	ENSG00000101160|ENSG00000101439|ENSG00000118515|ENSG00000136869|ENSG00000148180|ENSG00000163466|ENSG00000177706|ENSG00000196189|ENSG00000245848|ENSG00000247596|ENSG00000281429|ENSG00000282147	227	0.0551553
GO:0032526	response to retinoic acid	2	ENSG00000103811|ENSG00000247596	12	0.0553006
GO:0043242	negative regulation of protein complex disassembly	2	ENSG00000148180|ENSG00000247596	12	0.0553006
GO:0048588	developmental cell growth	2	ENSG00000196189|ENSG00000247596	12	0.0553006
GO:0071230	cellular response to amino acid stimulus	2	ENSG00000116586|ENSG00000165168	12	0.0553006
GO:1901880	negative regulation of protein depolymerization	2	ENSG00000148180|ENSG00000247596	12	0.0553006
GO:0030001	metal ion transport	6	ENSG00000118515|ENSG00000136867|ENSG00000183172|ENSG00000272835|ENSG00000272901|ENSG00000274112	86	0.0562903
GO:0042742	defense response to bacterium	3	ENSG00000126759|ENSG00000136869|ENSG00000158869	28	0.0596198
GO:0044344	cellular response to fibroblast growth factor stimulus	3	ENSG00000177706|ENSG00000281429|ENSG00000282147	28	0.0596198
GO:0071695	anatomical structure maturation	3	ENSG00000177706|ENSG00000281429|ENSG00000282147	28	0.0596198
GO:0071706	tumor necrosis factor superfamily cytokine production	3	ENSG00000136869|ENSG00000158869|ENSG00000165168	28	0.0596198
GO:1902904	negative regulation of supramolecular fiber organization	3	ENSG00000148180|ENSG00000205542|ENSG00000247596	28	0.0596198
GO:0006816	calcium ion transport	4	ENSG00000183172|ENSG00000272835|ENSG00000272901|ENSG00000274112	47	0.0629406
GO:0055086	nucleobase-containing small molecule metabolic process	8	ENSG00000099795|ENSG00000125356|ENSG00000131174|ENSG00000171314|ENSG00000177706|ENSG00000205542|ENSG00000281429|ENSG00000282147	134	0.0634084
GO:0002279	mast cell activation involved in immune response	2	ENSG00000076944|ENSG00000158869	13	0.0640212
GO:0002367	cytokine production involved in immune response	2	ENSG00000136869|ENSG00000158869	13	0.0640212
GO:0002448	mast cell mediated immunity	2	ENSG00000076944|ENSG00000158869	13	0.0640212
GO:0030834	regulation of actin filament depolymerization	2	ENSG00000148180|ENSG00000247596	13	0.0640212
GO:0031648	protein destabilization	2	ENSG00000103811|ENSG00000148180	13	0.0640212
GO:0043303	mast cell degranulation	2	ENSG00000076944|ENSG00000158869	13	0.0640212
GO:0043583	ear development	2	ENSG00000245848|ENSG00000255833	13	0.0640212
GO:0099024	plasma membrane invagination	2	ENSG00000148180|ENSG00000158869	13	0.0640212
GO:1903305	regulation of regulated secretory pathway	2	ENSG00000076944|ENSG00000158869	13	0.0640212
GO:0002440	production of molecular mediator of immune response	3	ENSG00000102524|ENSG00000136869|ENSG00000158869	29	0.0650109
GO:0007423	sensory organ development	3	ENSG00000101439|ENSG00000245848|ENSG00000255833	29	0.0650109
GO:0045185	maintenance of protein location	3	ENSG00000148180|ENSG00000205542|ENSG00000247596	29	0.0650109
GO:0071774	response to fibroblast growth factor	3	ENSG00000177706|ENSG00000281429|ENSG00000282147	29	0.0650109
GO:0040011	locomotion	12	ENSG00000101336|ENSG00000103811|ENSG00000115091|ENSG00000116574|ENSG00000117091|ENSG00000118515|ENSG00000158869|ENSG00000162704|ENSG00000163466|ENSG00000196189|ENSG00000205542|ENSG00000284984	233	0.0651155
GO:0030162	regulation of proteolysis	7	ENSG00000101160|ENSG00000101439|ENSG00000103811|ENSG00000126759|ENSG00000148180|ENSG00000160213|ENSG00000245848	112	0.0661854
GO:0001558	regulation of cell growth	4	ENSG00000116586|ENSG00000118515|ENSG00000196189|ENSG00000247596	48	0.067052
GO:0051604	protein maturation	4	ENSG00000101160|ENSG00000103811|ENSG00000126759|ENSG00000148180	48	0.067052
GO:0006875	cellular metal ion homeostasis	5	ENSG00000136867|ENSG00000183172|ENSG00000272835|ENSG00000272901|ENSG00000274112	69	0.0694044
GO:0055085	transmembrane transport	11	ENSG00000101182|ENSG00000110446|ENSG00000118515|ENSG00000131174|ENSG00000136867|ENSG00000165168|ENSG00000183172|ENSG00000205542|ENSG00000272835|ENSG00000272901|ENSG00000274112	210	0.0694111
GO:0045765	regulation of angiogenesis	3	ENSG00000103811|ENSG00000165168|ENSG00000196189	30	0.0706204
GO:0071236	cellular response to antibiotic	3	ENSG00000066336|ENSG00000101439|ENSG00000165168	30	0.0706204
GO:1901342	regulation of vasculature development	3	ENSG00000103811|ENSG00000165168|ENSG00000196189	30	0.0706204
GO:0042590	antigen processing and presentation of exogenous peptide antigen via MHC class I	4	ENSG00000101182|ENSG00000116701|ENSG00000158869|ENSG00000165168	49	0.0713014
GO:0051128	regulation of cellular component organization	17	ENSG00000066336|ENSG00000101160|ENSG00000101336|ENSG00000101439|ENSG00000115091|ENSG00000116574|ENSG00000116586|ENSG00000118515|ENSG00000136869|ENSG00000148180|ENSG00000158869|ENSG00000162704|ENSG00000163466|ENSG00000196189|ENSG00000205542|ENSG00000247596|ENSG00000284984	369	0.0717082
GO:0002532	production of molecular mediator involved in inflammatory response	2	ENSG00000136869|ENSG00000158869	14	0.0731705
GO:0010324	membrane invagination	2	ENSG00000148180|ENSG00000158869	14	0.0731705
GO:0010594	regulation of endothelial cell migration	2	ENSG00000196189|ENSG00000205542	14	0.0731705
GO:0030808	regulation of nucleotide biosynthetic process	2	ENSG00000171314|ENSG00000205542	14	0.0731705
GO:0032418	lysosome localization	2	ENSG00000076944|ENSG00000158869	14	0.0731705
GO:0032755	positive regulation of interleukin-6 production	2	ENSG00000136869|ENSG00000158869	14	0.0731705
GO:0046330	positive regulation of JNK cascade	2	ENSG00000101265|ENSG00000136869	14	0.0731705
GO:0050764	regulation of phagocytosis	2	ENSG00000101336|ENSG00000158869	14	0.0731705
GO:1900371	regulation of purine nucleotide biosynthetic process	2	ENSG00000171314|ENSG00000205542	14	0.0731705
GO:1901216	positive regulation of neuron death	2	ENSG00000101160|ENSG00000136869	14	0.0731705
GO:0048584	positive regulation of response to stimulus	15	ENSG00000101182|ENSG00000101265|ENSG00000101336|ENSG00000102524|ENSG00000103811|ENSG00000115091|ENSG00000116586|ENSG00000126759|ENSG00000130775|ENSG00000136869|ENSG00000148180|ENSG00000158869|ENSG00000162704|ENSG00000163466|ENSG00000205542	317	0.0747902
GO:0002474	antigen processing and presentation of peptide antigen via MHC class I	4	ENSG00000101182|ENSG00000116701|ENSG00000158869|ENSG00000165168	50	0.0756873
GO:0006874	cellular calcium ion homeostasis	4	ENSG00000183172|ENSG00000272835|ENSG00000272901|ENSG00000274112	50	0.0756873
GO:0002478	antigen processing and presentation of exogenous peptide antigen	5	ENSG00000101182|ENSG00000116701|ENSG00000158869|ENSG00000165168|ENSG00000182287	71	0.0765772
GO:0019884	antigen processing and presentation of exogenous antigen	5	ENSG00000101182|ENSG00000116701|ENSG00000158869|ENSG00000165168|ENSG00000182287	71	0.0765772
GO:0065007	biological regulation	50	ENSG00000057252|ENSG00000066336|ENSG00000076944|ENSG00000101160|ENSG00000101182|ENSG00000101265|ENSG00000101336|ENSG00000101439|ENSG00000102524|ENSG00000103811|ENSG00000105383|ENSG00000115091|ENSG00000116574|ENSG00000116586|ENSG00000116701|ENSG00000117091|ENSG00000118508|ENSG00000118515|ENSG00000123684|ENSG00000124491|ENSG00000126759|ENSG00000130775|ENSG00000136689|ENSG00000136867|ENSG00000136869…	1386	0.0781502
GO:0051094	positive regulation of developmental process	9	ENSG00000102524|ENSG00000103811|ENSG00000163466|ENSG00000165168|ENSG00000177706|ENSG00000245848|ENSG00000247596|ENSG00000281429|ENSG00000282147	165	0.0797887
GO:0055074	calcium ion homeostasis	4	ENSG00000183172|ENSG00000272835|ENSG00000272901|ENSG00000274112	51	0.0802082
GO:0070838	divalent metal ion transport	4	ENSG00000183172|ENSG00000272835|ENSG00000272901|ENSG00000274112	51	0.0802082
GO:0072511	divalent inorganic cation transport	4	ENSG00000183172|ENSG00000272835|ENSG00000272901|ENSG00000274112	51	0.0802082
GO:0048002	antigen processing and presentation of peptide antigen	5	ENSG00000101182|ENSG00000116701|ENSG00000158869|ENSG00000165168|ENSG00000182287	72	0.080311
GO:0006801	superoxide metabolic process	2	ENSG00000116701|ENSG00000165168	15	0.0827128
GO:0030042	actin filament depolymerization	2	ENSG00000148180|ENSG00000247596	15	0.0827128
GO:0030890	positive regulation of B cell proliferation	2	ENSG00000102524|ENSG00000136869	15	0.0827128
GO:0060560	developmental growth involved in morphogenesis	2	ENSG00000196189|ENSG00000247596	15	0.0827128
GO:0062013	positive regulation of small molecule metabolic process	2	ENSG00000123684|ENSG00000205542	15	0.0827128
GO:0120034	positive regulation of plasma membrane bounded cell projection assembly	2	ENSG00000163466|ENSG00000247596	15	0.0827128
GO:1901879	regulation of protein depolymerization	2	ENSG00000148180|ENSG00000247596	15	0.0827128
GO:1903955	positive regulation of protein targeting to mitochondrion	2	ENSG00000116574|ENSG00000284984	15	0.0827128
GO:0032101	regulation of response to external stimulus	6	ENSG00000101336|ENSG00000126759|ENSG00000136869|ENSG00000158869|ENSG00000196189|ENSG00000205542	95	0.083183
GO:0016477	cell migration	10	ENSG00000101336|ENSG00000103811|ENSG00000116574|ENSG00000117091|ENSG00000118515|ENSG00000158869|ENSG00000162704|ENSG00000196189|ENSG00000205542|ENSG00000284984	192	0.0847771
GO:0002697	regulation of immune effector process	4	ENSG00000076944|ENSG00000126759|ENSG00000136869|ENSG00000158869	52	0.0848623
GO:0007610	behavior	4	ENSG00000101439|ENSG00000118515|ENSG00000160213|ENSG00000255833	52	0.0848623
GO:0030003	cellular cation homeostasis	5	ENSG00000136867|ENSG00000183172|ENSG00000272835|ENSG00000272901|ENSG00000274112	74	0.0880703
GO:0045595	regulation of cell differentiation	12	ENSG00000066336|ENSG00000101160|ENSG00000101182|ENSG00000101265|ENSG00000136869|ENSG00000163466|ENSG00000177706|ENSG00000196189|ENSG00000245848|ENSG00000247596|ENSG00000281429|ENSG00000282147	245	0.0885285
GO:0051494	negative regulation of cytoskeleton organization	3	ENSG00000148180|ENSG00000205542|ENSG00000247596	33	0.0887006
GO:0015672	monovalent inorganic cation transport	4	ENSG00000110446|ENSG00000118515|ENSG00000131174|ENSG00000205542	53	0.0896477
GO:0016049	cell growth	4	ENSG00000116586|ENSG00000118515|ENSG00000196189|ENSG00000247596	53	0.0896477
GO:0051090	regulation of DNA binding transcription factor activity	4	ENSG00000101336|ENSG00000118515|ENSG00000136869|ENSG00000205542	53	0.0896477
GO:0007155	cell adhesion	9	ENSG00000101336|ENSG00000102524|ENSG00000105383|ENSG00000125810|ENSG00000130775|ENSG00000136689|ENSG00000148180|ENSG00000163191|ENSG00000163466	170	0.0924712
GO:0002702	positive regulation of production of molecular mediator of immune response	2	ENSG00000136869|ENSG00000158869	16	0.0926138
GO:0003014	renal system process	2	ENSG00000118515|ENSG00000148180	16	0.0926138
GO:0008217	regulation of blood pressure	2	ENSG00000101160|ENSG00000118515	16	0.0926138
GO:0010634	positive regulation of epithelial cell migration	2	ENSG00000103811|ENSG00000205542	16	0.0926138
GO:0030865	cortical cytoskeleton organization	2	ENSG00000116574|ENSG00000284984	16	0.0926138
GO:0045576	mast cell activation	2	ENSG00000076944|ENSG00000158869	16	0.0926138
GO:0048754	branching morphogenesis of an epithelial tube	2	ENSG00000101160|ENSG00000103811	16	0.0926138
GO:0050770	regulation of axonogenesis	2	ENSG00000196189|ENSG00000247596	16	0.0926138
GO:1903214	regulation of protein targeting to mitochondrion	2	ENSG00000116574|ENSG00000284984	16	0.0926138
GO:1903409	reactive oxygen species biosynthetic process	2	ENSG00000136869|ENSG00000165168	16	0.0926138
GO:0034599	cellular response to oxidative stress	4	ENSG00000101439|ENSG00000116701|ENSG00000136869|ENSG00000165168	54	0.0945623
GO:0072503	cellular divalent inorganic cation homeostasis	4	ENSG00000183172|ENSG00000272835|ENSG00000272901|ENSG00000274112	54	0.0945623
GO:0002819	regulation of adaptive immune response	3	ENSG00000102524|ENSG00000117091|ENSG00000158869	34	0.095124
GO:0010769	regulation of cell morphogenesis involved in differentiation	3	ENSG00000163466|ENSG00000196189|ENSG00000247596	34	0.095124
GO:0022610	biological adhesion	9	ENSG00000101336|ENSG00000102524|ENSG00000105383|ENSG00000125810|ENSG00000130775|ENSG00000136689|ENSG00000148180|ENSG00000163191|ENSG00000163466	171	0.0951462
GO:0051049	regulation of transport	11	ENSG00000076944|ENSG00000101336|ENSG00000116574|ENSG00000118515|ENSG00000136867|ENSG00000136869|ENSG00000158869|ENSG00000165168|ENSG00000205542|ENSG00000255833|ENSG00000284984	222	0.0952704
GO:0006873	cellular ion homeostasis	5	ENSG00000136867|ENSG00000183172|ENSG00000272835|ENSG00000272901|ENSG00000274112	76	0.0962135
GO:0048856	anatomical structure development	26	ENSG00000066336|ENSG00000101160|ENSG00000101182|ENSG00000101265|ENSG00000101336|ENSG00000101439|ENSG00000102524|ENSG00000103811|ENSG00000116574|ENSG00000118515|ENSG00000131174|ENSG00000136689|ENSG00000136869|ENSG00000148180|ENSG00000158869|ENSG00000162704|ENSG00000163466|ENSG00000165168|ENSG00000177706|ENSG00000196189|ENSG00000245848|ENSG00000247596|ENSG00000255833|ENSG00000281429|ENSG00000282147…	641	0.0970998
GO:0051130	positive regulation of cellular component organization	10	ENSG00000101336|ENSG00000115091|ENSG00000116574|ENSG00000136869|ENSG00000148180|ENSG00000158869|ENSG00000162704|ENSG00000163466|ENSG00000247596|ENSG00000284984	198	0.0995843
GO:0051235	maintenance of location	4	ENSG00000057252|ENSG00000148180|ENSG00000205542|ENSG00000247596	55	0.0996039
GO:0072507	divalent inorganic cation homeostasis	4	ENSG00000183172|ENSG00000272835|ENSG00000272901|ENSG00000274112	55	0.0996039
GO:0048518	positive regulation of biological process	31	ENSG00000057252|ENSG00000066336|ENSG00000076944|ENSG00000101160|ENSG00000101182|ENSG00000101265|ENSG00000101336|ENSG00000101439|ENSG00000102524|ENSG00000103811|ENSG00000115091|ENSG00000116574|ENSG00000116586|ENSG00000118515|ENSG00000123684|ENSG00000126759|ENSG00000130775|ENSG00000136869|ENSG00000148180|ENSG00000158869|ENSG00000162704|ENSG00000163466|ENSG00000165168|ENSG00000177706|ENSG00000196189…	792	0.1
GO:0019725	cellular homeostasis	7	ENSG00000116701|ENSG00000136867|ENSG00000165168|ENSG00000183172|ENSG00000272835|ENSG00000272901|ENSG00000274112	124	0.101687
GO:0033993	response to lipid	7	ENSG00000101336|ENSG00000101439|ENSG00000103811|ENSG00000136689|ENSG00000136869|ENSG00000165168|ENSG00000247596	124	0.101687
GO:0001909	leukocyte mediated cytotoxicity	2	ENSG00000076944|ENSG00000103811	17	0.102841
GO:0008203	cholesterol metabolic process	2	ENSG00000057252|ENSG00000245848	17	0.102841
GO:0030193	regulation of blood coagulation	2	ENSG00000136869|ENSG00000158869	17	0.102841
GO:0032874	positive regulation of stress-activated MAPK cascade	2	ENSG00000101265|ENSG00000136869	17	0.102841
GO:0045454	cell redox homeostasis	2	ENSG00000116701|ENSG00000165168	17	0.102841
GO:0046328	regulation of JNK cascade	2	ENSG00000101265|ENSG00000136869	17	0.102841
GO:0046686	response to cadmium ion	2	ENSG00000148180|ENSG00000165168	17	0.102841
GO:1900046	regulation of hemostasis	2	ENSG00000136869|ENSG00000158869	17	0.102841
GO:1902652	secondary alcohol metabolic process	2	ENSG00000057252|ENSG00000245848	17	0.102841
GO:0055065	metal ion homeostasis	5	ENSG00000136867|ENSG00000183172|ENSG00000272835|ENSG00000272901|ENSG00000274112	78	0.104733
GO:0006928	movement of cell or subcellular component	12	ENSG00000101336|ENSG00000103811|ENSG00000115091|ENSG00000116574|ENSG00000117091|ENSG00000118515|ENSG00000158869|ENSG00000162704|ENSG00000163466|ENSG00000196189|ENSG00000205542|ENSG00000284984	253	0.106808
GO:0002703	regulation of leukocyte mediated immunity	3	ENSG00000076944|ENSG00000136869|ENSG00000158869	36	0.108526
GO:0032502	developmental process	28	ENSG00000057252|ENSG00000066336|ENSG00000101160|ENSG00000101182|ENSG00000101265|ENSG00000101336|ENSG00000101439|ENSG00000102524|ENSG00000103811|ENSG00000116574|ENSG00000118508|ENSG00000118515|ENSG00000131174|ENSG00000136689|ENSG00000136869|ENSG00000148180|ENSG00000158869|ENSG00000162704|ENSG00000163466|ENSG00000165168|ENSG00000177706|ENSG00000196189|ENSG00000245848|ENSG00000247596|ENSG00000255833…	709	0.111359
GO:0002824	positive regulation of adaptive immune response based on somatic recombination of immune receptors built from immunoglobulin superfamily domains	2	ENSG00000102524|ENSG00000158869	18	0.113365
GO:0007229	integrin-mediated signaling pathway	2	ENSG00000101336|ENSG00000158869	18	0.113365
GO:0010770	positive regulation of cell morphogenesis involved in differentiation	2	ENSG00000163466|ENSG00000247596	18	0.113365
GO:0015850	organic hydroxy compound transport	2	ENSG00000057252|ENSG00000158869	18	0.113365
GO:0016125	sterol metabolic process	2	ENSG00000057252|ENSG00000245848	18	0.113365
GO:0017157	regulation of exocytosis	2	ENSG00000076944|ENSG00000158869	18	0.113365
GO:0030888	regulation of B cell proliferation	2	ENSG00000102524|ENSG00000136869	18	0.113365
GO:0032675	regulation of interleukin-6 production	2	ENSG00000136869|ENSG00000158869	18	0.113365
GO:0042035	regulation of cytokine biosynthetic process	2	ENSG00000136869|ENSG00000165168	18	0.113365
GO:0043244	regulation of protein complex disassembly	2	ENSG00000148180|ENSG00000247596	18	0.113365
GO:0048010	vascular endothelial growth factor receptor signaling pathway	2	ENSG00000116701|ENSG00000165168	18	0.113365
GO:0070304	positive regulation of stress-activated protein kinase signaling cascade	2	ENSG00000101265|ENSG00000136869	18	0.113365
GO:0046677	response to antibiotic	4	ENSG00000066336|ENSG00000101439|ENSG00000148180|ENSG00000165168	58	0.115467
GO:0002699	positive regulation of immune effector process	3	ENSG00000076944|ENSG00000136869|ENSG00000158869	37	0.115492
GO:0071248	cellular response to metal ion	3	ENSG00000148180|ENSG00000165168|ENSG00000245848	37	0.115492
GO:0000902	cell morphogenesis	7	ENSG00000101336|ENSG00000116574|ENSG00000118515|ENSG00000163466|ENSG00000196189|ENSG00000247596|ENSG00000284984	128	0.115502
GO:0009887	animal organ morphogenesis	7	ENSG00000101160|ENSG00000101182|ENSG00000103811|ENSG00000177706|ENSG00000255833|ENSG00000281429|ENSG00000282147	129	0.119107
GO:0048871	multicellular organismal homeostasis	3	ENSG00000103811|ENSG00000136689|ENSG00000136869	38	0.122624
GO:0002292	T cell differentiation involved in immune response	2	ENSG00000158869|ENSG00000196189	19	0.124154
GO:0002821	positive regulation of adaptive immune response	2	ENSG00000102524|ENSG00000158869	19	0.124154
GO:0006754	ATP biosynthetic process	2	ENSG00000171314|ENSG00000205542	19	0.124154
GO:0010977	negative regulation of neuron projection development	2	ENSG00000101160|ENSG00000196189	19	0.124154
GO:0032635	interleukin-6 production	2	ENSG00000136869|ENSG00000158869	19	0.124154
GO:0061041	regulation of wound healing	2	ENSG00000136869|ENSG00000158869	19	0.124154
GO:1903578	regulation of ATP metabolic process	2	ENSG00000171314|ENSG00000205542	19	0.124154
GO:0030097	hemopoiesis	10	ENSG00000066336|ENSG00000101182|ENSG00000101265|ENSG00000136869|ENSG00000158869|ENSG00000177706|ENSG00000196189|ENSG00000245848|ENSG00000281429|ENSG00000282147	207	0.124555
GO:0071356	cellular response to tumor necrosis factor	4	ENSG00000101182|ENSG00000102524|ENSG00000205542|ENSG00000245848	60	0.126631
GO:0055080	cation homeostasis	5	ENSG00000136867|ENSG00000183172|ENSG00000272835|ENSG00000272901|ENSG00000274112	83	0.127622
GO:0051241	negative regulation of multicellular organismal process	7	ENSG00000101160|ENSG00000101439|ENSG00000136869|ENSG00000164111|ENSG00000196189|ENSG00000205542|ENSG00000255833	132	0.130276
GO:0048514	blood vessel morphogenesis	4	ENSG00000066336|ENSG00000103811|ENSG00000165168|ENSG00000196189	61	0.132382
GO:0002694	regulation of leukocyte activation	5	ENSG00000076944|ENSG00000102524|ENSG00000136869|ENSG00000148180|ENSG00000158869	84	0.132462
GO:0050878	regulation of body fluid levels	5	ENSG00000124491|ENSG00000136869|ENSG00000158869|ENSG00000164111|ENSG00000255833	84	0.132462
GO:0098771	inorganic ion homeostasis	5	ENSG00000136867|ENSG00000183172|ENSG00000272835|ENSG00000272901|ENSG00000274112	84	0.132462
GO:0009611	response to wounding	6	ENSG00000101439|ENSG00000124491|ENSG00000136869|ENSG00000148180|ENSG00000158869|ENSG00000164111	108	0.132781
GO:0009719	response to endogenous stimulus	10	ENSG00000101439|ENSG00000103811|ENSG00000116586|ENSG00000136689|ENSG00000136869|ENSG00000158869|ENSG00000165168|ENSG00000177706|ENSG00000281429|ENSG00000282147	210	0.133607
GO:0051240	positive regulation of multicellular organismal process	10	ENSG00000103811|ENSG00000136869|ENSG00000158869|ENSG00000165168|ENSG00000177706|ENSG00000205542|ENSG00000245848|ENSG00000247596|ENSG00000281429|ENSG00000282147	210	0.133607
GO:0010638	positive regulation of organelle organization	7	ENSG00000101336|ENSG00000115091|ENSG00000116574|ENSG00000148180|ENSG00000162704|ENSG00000163466|ENSG00000284984	133	0.134116
GO:0002700	regulation of production of molecular mediator of immune response	2	ENSG00000136869|ENSG00000158869	20	0.135183
GO:0043200	response to amino acid	2	ENSG00000116586|ENSG00000165168	20	0.135183
GO:0043542	endothelial cell migration	2	ENSG00000196189|ENSG00000205542	20	0.135183
GO:0048771	tissue remodeling	2	ENSG00000101265|ENSG00000101439	20	0.135183
GO:0050871	positive regulation of B cell activation	2	ENSG00000102524|ENSG00000136869	20	0.135183
GO:0061138	morphogenesis of a branching epithelium	2	ENSG00000101160|ENSG00000103811	20	0.135183
GO:1903533	regulation of protein targeting	2	ENSG00000116574|ENSG00000284984	20	0.135183
GO:0035295	tube development	6	ENSG00000066336|ENSG00000101160|ENSG00000103811|ENSG00000165168|ENSG00000196189|ENSG00000245848	109	0.137095
GO:0032103	positive regulation of response to external stimulus	3	ENSG00000136869|ENSG00000158869|ENSG00000205542	40	0.13736
GO:0042060	wound healing	5	ENSG00000124491|ENSG00000136869|ENSG00000148180|ENSG00000158869|ENSG00000164111	85	0.137385
GO:0032989	cellular component morphogenesis	7	ENSG00000101336|ENSG00000116574|ENSG00000118515|ENSG00000163466|ENSG00000196189|ENSG00000247596|ENSG00000284984	135	0.141967
GO:0048534	hematopoietic or lymphoid organ development	10	ENSG00000066336|ENSG00000101182|ENSG00000101265|ENSG00000136869|ENSG00000158869|ENSG00000177706|ENSG00000196189|ENSG00000245848|ENSG00000281429|ENSG00000282147	213	0.143014
GO:0009605	response to external stimulus	12	ENSG00000101336|ENSG00000101439|ENSG00000103187|ENSG00000118508|ENSG00000126759|ENSG00000136869|ENSG00000148180|ENSG00000158869|ENSG00000165168|ENSG00000196189|ENSG00000205542|ENSG00000255833	267	0.143983
GO:0034612	response to tumor necrosis factor	4	ENSG00000101182|ENSG00000102524|ENSG00000205542|ENSG00000245848	63	0.144205
GO:0001906	cell killing	2	ENSG00000076944|ENSG00000103811	21	0.146425
GO:0009145	purine nucleoside triphosphate biosynthetic process	2	ENSG00000171314|ENSG00000205542	21	0.146425
GO:0009201	ribonucleoside triphosphate biosynthetic process	2	ENSG00000171314|ENSG00000205542	21	0.146425
GO:0009206	purine ribonucleoside triphosphate biosynthetic process	2	ENSG00000171314|ENSG00000205542	21	0.146425
GO:0042089	cytokine biosynthetic process	2	ENSG00000136869|ENSG00000165168	21	0.146425
GO:0042107	cytokine metabolic process	2	ENSG00000136869|ENSG00000165168	21	0.146425
GO:0050729	positive regulation of inflammatory response	2	ENSG00000136869|ENSG00000158869	21	0.146425
GO:0030855	epithelial cell differentiation	4	ENSG00000101439|ENSG00000177706|ENSG00000281429|ENSG00000282147	64	0.150272
GO:0001960	negative regulation of cytokine-mediated signaling pathway	1	ENSG00000136689|NA|ENSG00000136689	5	0.151979
GO:0001974	blood vessel remodeling	1	ENSG00000101439|NA|ENSG00000101439	5	0.151979
GO:0003044	regulation of systemic arterial blood pressure mediated by a chemical signal	1	ENSG00000101160|NA|ENSG00000101160	5	0.151979
GO:0006904	vesicle docking involved in exocytosis	1	ENSG00000076944|NA|ENSG00000076944	5	0.151979
GO:0009595	detection of biotic stimulus	1	ENSG00000136869|NA|ENSG00000136869	5	0.151979
GO:0010742	macrophage derived foam cell differentiation	1	ENSG00000057252|NA|ENSG00000057252	5	0.151979
GO:0010955	negative regulation of protein processing	1	ENSG00000101160|NA|ENSG00000101160	5	0.151979
GO:0014888	striated muscle adaptation	1	ENSG00000148180|NA|ENSG00000148180	5	0.151979
GO:0019682	glyceraldehyde-3-phosphate metabolic process	1	ENSG00000171314|NA|ENSG00000171314	5	0.151979
GO:0030011	maintenance of cell polarity	1	ENSG00000162704|NA|ENSG00000162704	5	0.151979
GO:0030810	positive regulation of nucleotide biosynthetic process	1	ENSG00000205542|NA|ENSG00000205542	5	0.151979
GO:0031057	negative regulation of histone modification	1	ENSG00000066336|NA|ENSG00000066336	5	0.151979
GO:0031954	positive regulation of protein autophosphorylation	1	ENSG00000101265|NA|ENSG00000101265	5	0.151979
GO:0032620	interleukin-17 production	1	ENSG00000136869|NA|ENSG00000136869	5	0.151979
GO:0032660	regulation of interleukin-17 production	1	ENSG00000136869|NA|ENSG00000136869	5	0.151979
GO:0033033	negative regulation of myeloid cell apoptotic process	1	ENSG00000158869|NA|ENSG00000158869	5	0.151979
GO:0033137	negative regulation of peptidyl-serine phosphorylation	1	ENSG00000101265|NA|ENSG00000101265	5	0.151979
GO:0034113	heterotypic cell-cell adhesion	1	ENSG00000136689|NA|ENSG00000136689	5	0.151979
GO:0034122	negative regulation of toll-like receptor signaling pathway	1	ENSG00000136869|NA|ENSG00000136869	5	0.151979
GO:0043030	regulation of macrophage activation	1	ENSG00000136869|NA|ENSG00000136869	5	0.151979
GO:0043113	receptor clustering	1	ENSG00000148180|NA|ENSG00000148180	5	0.151979
GO:0045063	T-helper 1 cell differentiation	1	ENSG00000196189|NA|ENSG00000196189	5	0.151979
GO:0045351	type I interferon biosynthetic process	1	ENSG00000136869|NA|ENSG00000136869	5	0.151979
GO:0048753	pigment granule organization	1	ENSG00000118508|NA|ENSG00000118508	5	0.151979
GO:0050885	neuromuscular process controlling balance	1	ENSG00000255833|NA|ENSG00000255833	5	0.151979
GO:0050886	endocrine process	1	ENSG00000101160|NA|ENSG00000101160	5	0.151979
GO:0050922	negative regulation of chemotaxis	1	ENSG00000196189|NA|ENSG00000196189	5	0.151979
GO:0051127	positive regulation of actin nucleation	1	ENSG00000148180|NA|ENSG00000148180	5	0.151979
GO:0051220	cytoplasmic sequestering of protein	1	ENSG00000205542|NA|ENSG00000205542	5	0.151979
GO:0060008	Sertoli cell differentiation	1	ENSG00000101439|NA|ENSG00000101439	5	0.151979
GO:0061614	pri-miRNA transcription by RNA polymerase II	1	ENSG00000066336|NA|ENSG00000066336	5	0.151979
GO:0071526	semaphorin-plexin signaling pathway	1	ENSG00000196189|NA|ENSG00000196189	5	0.151979
GO:0072606	interleukin-8 secretion	1	ENSG00000205542|NA|ENSG00000205542	5	0.151979
GO:0090077	foam cell differentiation	1	ENSG00000057252|NA|ENSG00000057252	5	0.151979
GO:0097284	hepatocyte apoptotic process	1	ENSG00000148180|NA|ENSG00000148180	5	0.151979
GO:1900373	positive regulation of purine nucleotide biosynthetic process	1	ENSG00000205542|NA|ENSG00000205542	5	0.151979
GO:1903318	negative regulation of protein maturation	1	ENSG00000101160|NA|ENSG00000101160	5	0.151979
GO:2000482	regulation of interleukin-8 secretion	1	ENSG00000205542|NA|ENSG00000205542	5	0.151979
GO:2000757	negative regulation of peptidyl-lysine acetylation	1	ENSG00000066336|NA|ENSG00000066336	5	0.151979
GO:0001667	ameboidal-type cell migration	3	ENSG00000103811|ENSG00000196189|ENSG00000205542	42	0.152678
GO:0071241	cellular response to inorganic substance	3	ENSG00000148180|ENSG00000165168|ENSG00000245848	42	0.152678
GO:0009306	protein secretion	4	ENSG00000102524|ENSG00000136689|ENSG00000136869|ENSG00000205542	65	0.156437
GO:0001763	morphogenesis of a branching structure	2	ENSG00000101160|ENSG00000103811	22	0.157855
GO:0002761	regulation of myeloid leukocyte differentiation	2	ENSG00000101265|ENSG00000136869	22	0.157855
GO:0006140	regulation of nucleotide metabolic process	2	ENSG00000171314|ENSG00000205542	22	0.157855
GO:0007254	JNK cascade	2	ENSG00000101265|ENSG00000136869	22	0.157855
GO:0007611	learning or memory	2	ENSG00000118515|ENSG00000255833	22	0.157855
GO:0042100	B cell proliferation	2	ENSG00000102524|ENSG00000136869	22	0.157855
GO:0045766	positive regulation of angiogenesis	2	ENSG00000103811|ENSG00000165168	22	0.157855
GO:0051048	negative regulation of secretion	2	ENSG00000205542|ENSG00000255833	22	0.157855
GO:0051261	protein depolymerization	2	ENSG00000148180|ENSG00000247596	22	0.157855
GO:1900542	regulation of purine nucleotide metabolic process	2	ENSG00000171314|ENSG00000205542	22	0.157855
GO:1904018	positive regulation of vasculature development	2	ENSG00000103811|ENSG00000165168	22	0.157855
GO:0120036	plasma membrane bounded cell projection organization	8	ENSG00000101160|ENSG00000115091|ENSG00000118515|ENSG00000148180|ENSG00000162704|ENSG00000163466|ENSG00000196189|ENSG00000247596	165	0.159086
GO:0048869	cellular developmental process	21	ENSG00000057252|ENSG00000066336|ENSG00000101160|ENSG00000101182|ENSG00000101265|ENSG00000101336|ENSG00000101439|ENSG00000116574|ENSG00000118508|ENSG00000118515|ENSG00000136869|ENSG00000148180|ENSG00000158869|ENSG00000163466|ENSG00000177706|ENSG00000196189|ENSG00000245848|ENSG00000247596|ENSG00000281429|ENSG00000282147|ENSG00000284984	527	0.159285
GO:0002285	lymphocyte activation involved in immune response	3	ENSG00000136869|ENSG00000158869|ENSG00000196189	43	0.160536
GO:0045861	negative regulation of proteolysis	3	ENSG00000101160|ENSG00000101439|ENSG00000160213	43	0.160536
GO:0002520	immune system development	10	ENSG00000066336|ENSG00000101182|ENSG00000101265|ENSG00000136869|ENSG00000158869|ENSG00000177706|ENSG00000196189|ENSG00000245848|ENSG00000281429|ENSG00000282147	219	0.162874
GO:0050801	ion homeostasis	5	ENSG00000136867|ENSG00000183172|ENSG00000272835|ENSG00000272901|ENSG00000274112	90	0.163204
GO:0050794	regulation of cellular process	43	ENSG00000057252|ENSG00000066336|ENSG00000076944|ENSG00000101160|ENSG00000101182|ENSG00000101265|ENSG00000101336|ENSG00000101439|ENSG00000102524|ENSG00000103811|ENSG00000105383|ENSG00000115091|ENSG00000116574|ENSG00000116586|ENSG00000116701|ENSG00000118508|ENSG00000118515|ENSG00000123684|ENSG00000124491|ENSG00000130775|ENSG00000136689|ENSG00000136869|ENSG00000140749|ENSG00000148180|ENSG00000158869…	1203	0.166224
GO:0032879	regulation of localization	14	ENSG00000076944|ENSG00000101336|ENSG00000103811|ENSG00000116574|ENSG00000118515|ENSG00000136867|ENSG00000136869|ENSG00000148180|ENSG00000158869|ENSG00000165168|ENSG00000196189|ENSG00000205542|ENSG00000255833|ENSG00000284984	330	0.166701
GO:0009100	glycoprotein metabolic process	3	ENSG00000057252|ENSG00000101439|ENSG00000126759	44	0.168519
GO:0038061	NIK/NF-kappaB signaling	3	ENSG00000101182|ENSG00000101265|ENSG00000205542	44	0.168519
GO:0097237	cellular response to toxic substance	3	ENSG00000066336|ENSG00000101439|ENSG00000165168	44	0.168519
GO:0035239	tube morphogenesis	5	ENSG00000066336|ENSG00000101160|ENSG00000103811|ENSG00000165168|ENSG00000196189	91	0.168596
GO:0050865	regulation of cell activation	5	ENSG00000076944|ENSG00000102524|ENSG00000136869|ENSG00000148180|ENSG00000158869	91	0.168596
GO:0032386	regulation of intracellular transport	4	ENSG00000076944|ENSG00000116574|ENSG00000158869|ENSG00000284984	67	0.169052
GO:0009127	purine nucleoside monophosphate biosynthetic process	2	ENSG00000171314|ENSG00000205542	23	0.16945
GO:0009168	purine ribonucleoside monophosphate biosynthetic process	2	ENSG00000171314|ENSG00000205542	23	0.16945
GO:0010001	glial cell differentiation	2	ENSG00000136869|ENSG00000148180	23	0.16945
GO:0019886	antigen processing and presentation of exogenous peptide antigen via MHC class II	2	ENSG00000158869|ENSG00000182287	23	0.16945
GO:0031345	negative regulation of cell projection organization	2	ENSG00000101160|ENSG00000196189	23	0.16945
GO:0065003	protein-containing complex assembly	13	ENSG00000057252|ENSG00000099795|ENSG00000101160|ENSG00000101336|ENSG00000115091|ENSG00000125356|ENSG00000136869|ENSG00000148180|ENSG00000158869|ENSG00000162704|ENSG00000163466|ENSG00000205542|ENSG00000247596	304	0.172272
GO:0032388	positive regulation of intracellular transport	3	ENSG00000116574|ENSG00000158869|ENSG00000284984	45	0.176617
GO:0006383	transcription by RNA polymerase III	1	ENSG00000245848|NA|ENSG00000245848	6	0.179527
GO:0009880	embryonic pattern specification	1	ENSG00000255833|NA|ENSG00000255833	6	0.179527
GO:0009948	anterior/posterior axis specification	1	ENSG00000255833|NA|ENSG00000255833	6	0.179527
GO:0010559	regulation of glycoprotein biosynthetic process	1	ENSG00000057252|NA|ENSG00000057252	6	0.179527
GO:0010712	regulation of collagen metabolic process	1	ENSG00000101439|NA|ENSG00000101439	6	0.179527
GO:0019748	secondary metabolic process	1	ENSG00000171314|NA|ENSG00000171314	6	0.179527
GO:0022617	extracellular matrix disassembly	1	ENSG00000101439|NA|ENSG00000101439	6	0.179527
GO:0031579	membrane raft organization	1	ENSG00000148180|NA|ENSG00000148180	6	0.179527
GO:0031952	regulation of protein autophosphorylation	1	ENSG00000101265|NA|ENSG00000101265	6	0.179527
GO:0032414	positive regulation of ion transmembrane transporter activity	1	ENSG00000205542|NA|ENSG00000205542	6	0.179527
GO:0032727	positive regulation of interferon-alpha production	1	ENSG00000136869|NA|ENSG00000136869	6	0.179527
GO:0032757	positive regulation of interleukin-8 production	1	ENSG00000136869|NA|ENSG00000136869	6	0.179527
GO:0034383	low-density lipoprotein particle clearance	1	ENSG00000057252|NA|ENSG00000057252	6	0.179527
GO:0035666	TRIF-dependent toll-like receptor signaling pathway	1	ENSG00000136869|NA|ENSG00000136869	6	0.179527
GO:0035872	nucleotide-binding domain
GO:0042632	cholesterol homeostasis	1	ENSG00000057252|NA|ENSG00000057252	6	0.179527
GO:0045834	positive regulation of lipid metabolic process	1	ENSG00000123684|NA|ENSG00000123684	6	0.179527
GO:0046470	phosphatidylcholine metabolic process	1	ENSG00000155368|NA|ENSG00000155368	6	0.179527
GO:0048278	vesicle docking	1	ENSG00000076944|NA|ENSG00000076944	6	0.179527
GO:0050772	positive regulation of axonogenesis	1	ENSG00000247596|NA|ENSG00000247596	6	0.179527
GO:0050819	negative regulation of coagulation	1	ENSG00000164111|NA|ENSG00000164111	6	0.179527
GO:0050931	pigment cell differentiation	1	ENSG00000118508|NA|ENSG00000118508	6	0.179527
GO:0051156	glucose 6-phosphate metabolic process	1	ENSG00000171314|NA|ENSG00000171314	6	0.179527
GO:0055092	sterol homeostasis	1	ENSG00000057252|NA|ENSG00000057252	6	0.179527
GO:0060761	negative regulation of response to cytokine stimulus	1	ENSG00000136689|NA|ENSG00000136689	6	0.179527
GO:0061842	microtubule organizing center localization	1	ENSG00000162704|NA|ENSG00000162704	6	0.179527
GO:0070266	necroptotic process	1	ENSG00000136869|NA|ENSG00000136869	6	0.179527
GO:0070423	nucleotide-binding oligomerization domain containing signaling pathway	1	ENSG00000136869|NA|ENSG00000136869	6	0.179527
GO:1901984	negative regulation of protein acetylation	1	ENSG00000066336|NA|ENSG00000066336	6	0.179527
GO:1903319	positive regulation of protein maturation	1	ENSG00000148180|NA|ENSG00000148180	6	0.179527
GO:2000179	positive regulation of neural precursor cell proliferation	1	ENSG00000101160|NA|ENSG00000101160	6	0.179527
GO:2000249	regulation of actin cytoskeleton reorganization	1	ENSG00000101336|NA|ENSG00000101336	6	0.179527
GO:2001267	regulation of cysteine-type endopeptidase activity involved in apoptotic signaling pathway	1	ENSG00000148180|NA|ENSG00000148180	6	0.179527
GO:0055082	cellular chemical homeostasis	5	ENSG00000136867|ENSG00000183172|ENSG00000272835|ENSG00000272901|ENSG00000274112	93	0.179593
GO:0002286	T cell activation involved in immune response	2	ENSG00000158869|ENSG00000196189	24	0.181187
GO:0002495	antigen processing and presentation of peptide antigen via MHC class II	2	ENSG00000158869|ENSG00000182287	24	0.181187
GO:0002504	antigen processing and presentation of peptide or polysaccharide antigen via MHC class II	2	ENSG00000158869|ENSG00000182287	24	0.181187
GO:0009142	nucleoside triphosphate biosynthetic process	2	ENSG00000171314|ENSG00000205542	24	0.181187
GO:0009156	ribonucleoside monophosphate biosynthetic process	2	ENSG00000171314|ENSG00000205542	24	0.181187
GO:0031532	actin cytoskeleton reorganization	2	ENSG00000101336|ENSG00000148180	24	0.181187
GO:0001568	blood vessel development	4	ENSG00000066336|ENSG00000103811|ENSG00000165168|ENSG00000196189	69	0.182023
GO:0002790	peptide secretion	4	ENSG00000102524|ENSG00000136689|ENSG00000136869|ENSG00000205542	69	0.182023
GO:0051050	positive regulation of transport	6	ENSG00000116574|ENSG00000118515|ENSG00000136869|ENSG00000158869|ENSG00000205542|ENSG00000284984	119	0.183771
GO:0033209	tumor necrosis factor-mediated signaling pathway	3	ENSG00000101182|ENSG00000102524|ENSG00000205542	46	0.184825
GO:0042773	ATP synthesis coupled electron transport	3	ENSG00000099795|ENSG00000125356|ENSG00000131174	46	0.184825
GO:0042775	mitochondrial ATP synthesis coupled electron transport	3	ENSG00000099795|ENSG00000125356|ENSG00000131174	46	0.184825
GO:0002758	innate immune response-activating signal transduction	4	ENSG00000101182|ENSG00000101336|ENSG00000136869|ENSG00000158869	70	0.188635
GO:0042127	regulation of cell proliferation	10	ENSG00000101160|ENSG00000101336|ENSG00000101439|ENSG00000102524|ENSG00000103811|ENSG00000105383|ENSG00000118515|ENSG00000136869|ENSG00000163191|ENSG00000245848	227	0.19142
GO:0001776	leukocyte homeostasis	2	ENSG00000102524|ENSG00000158869	25	0.193046
GO:0006275	regulation of DNA replication	2	ENSG00000101439|ENSG00000163191	25	0.193046
GO:0045665	negative regulation of neuron differentiation	2	ENSG00000101160|ENSG00000196189	25	0.193046
GO:0050707	regulation of cytokine secretion	2	ENSG00000136869|ENSG00000205542	25	0.193046
GO:1903034	regulation of response to wounding	2	ENSG00000136869|ENSG00000158869	25	0.193046
GO:1903749	positive regulation of establishment of protein localization to mitochondrion	2	ENSG00000116574|ENSG00000284984	25	0.193046
GO:0034622	cellular protein-containing complex assembly	10	ENSG00000099795|ENSG00000101336|ENSG00000115091|ENSG00000125356|ENSG00000136869|ENSG00000148180|ENSG00000162704|ENSG00000163466|ENSG00000205542|ENSG00000247596	228	0.195147
GO:0001944	vasculature development	4	ENSG00000066336|ENSG00000103811|ENSG00000165168|ENSG00000196189	71	0.195324
GO:0120031	plasma membrane bounded cell projection assembly	4	ENSG00000115091|ENSG00000148180|ENSG00000163466|ENSG00000247596	71	0.195324
GO:0007005	mitochondrion organization	6	ENSG00000099795|ENSG00000116574|ENSG00000118508|ENSG00000125356|ENSG00000245848|ENSG00000284984	122	0.19892
GO:0048522	positive regulation of cellular process	27	ENSG00000057252|ENSG00000066336|ENSG00000101160|ENSG00000101182|ENSG00000101265|ENSG00000101336|ENSG00000101439|ENSG00000102524|ENSG00000103811|ENSG00000115091|ENSG00000116574|ENSG00000116586|ENSG00000123684|ENSG00000136869|ENSG00000148180|ENSG00000158869|ENSG00000162704|ENSG00000163466|ENSG00000165168|ENSG00000177706|ENSG00000196189|ENSG00000205542|ENSG00000245848|ENSG00000247596|ENSG00000281429…	722	0.200686
GO:0006796	phosphate-containing compound metabolic process	18	ENSG00000099795|ENSG00000101182|ENSG00000101265|ENSG00000101336|ENSG00000103811|ENSG00000116586|ENSG00000118515|ENSG00000123684|ENSG00000125356|ENSG00000131174|ENSG00000136869|ENSG00000155368|ENSG00000171314|ENSG00000177706|ENSG00000205542|ENSG00000245848|ENSG00000281429|ENSG00000282147	456	0.20093
GO:0002479	antigen processing and presentation of exogenous peptide antigen via MHC class I
GO:0022904	respiratory electron transport chain	3	ENSG00000099795|ENSG00000125356|ENSG00000131174	48	0.201541
GO:0072593	reactive oxygen species metabolic process	3	ENSG00000116701|ENSG00000136869|ENSG00000165168	48	0.201541
GO:0007596	blood coagulation	4	ENSG00000124491|ENSG00000136869|ENSG00000158869|ENSG00000164111	72	0.20209
GO:0010639	negative regulation of organelle organization	4	ENSG00000066336|ENSG00000148180|ENSG00000205542|ENSG00000247596	72	0.20209
GO:0050817	coagulation	4	ENSG00000124491|ENSG00000136869|ENSG00000158869|ENSG00000164111	72	0.20209
GO:0072358	cardiovascular system development	4	ENSG00000066336|ENSG00000103811|ENSG00000165168|ENSG00000196189	72	0.20209
GO:1903530	regulation of secretion by cell	4	ENSG00000076944|ENSG00000136869|ENSG00000158869|ENSG00000205542	72	0.20209
GO:0045597	positive regulation of cell differentiation	6	ENSG00000163466|ENSG00000177706|ENSG00000245848|ENSG00000247596|ENSG00000281429|ENSG00000282147	123	0.204076
GO:0008361	regulation of cell size	2	ENSG00000196189|ENSG00000247596	26	0.205008
GO:0050890	cognition	2	ENSG00000118515|ENSG00000255833	26	0.205008
GO:0050920	regulation of chemotaxis	2	ENSG00000196189|ENSG00000205542	26	0.205008
GO:0060491	regulation of cell projection assembly	2	ENSG00000163466|ENSG00000247596	26	0.205008
GO:0120032	regulation of plasma membrane bounded cell projection assembly	2	ENSG00000163466|ENSG00000247596	26	0.205008
GO:0002714	positive regulation of B cell mediated immunity	1	ENSG00000158869|NA|ENSG00000158869	7	0.206195
GO:0002756	MyD88-independent toll-like receptor signaling pathway	1	ENSG00000136869|NA|ENSG00000136869	7	0.206195
GO:0002891	positive regulation of immunoglobulin mediated immune response	1	ENSG00000158869|NA|ENSG00000158869	7	0.206195
GO:0003073	regulation of systemic arterial blood pressure	1	ENSG00000101160|NA|ENSG00000101160	7	0.206195
GO:0006735	NADH regeneration	1	ENSG00000171314|NA|ENSG00000171314	7	0.206195
GO:0006739	NADP metabolic process	1	ENSG00000171314|NA|ENSG00000171314	7	0.206195
GO:0014032	neural crest cell development	1	ENSG00000196189|NA|ENSG00000196189	7	0.206195
GO:0015696	ammonium transport	1	ENSG00000158869|NA|ENSG00000158869	7	0.206195
GO:0032008	positive regulation of TOR signaling	1	ENSG00000116586|NA|ENSG00000116586	7	0.206195
GO:0032607	interferon-alpha production	1	ENSG00000136869|NA|ENSG00000136869	7	0.206195
GO:0032647	regulation of interferon-alpha production	1	ENSG00000136869|NA|ENSG00000136869	7	0.206195
GO:0032722	positive regulation of chemokine production	1	ENSG00000136869|NA|ENSG00000136869	7	0.206195
GO:0032731	positive regulation of interleukin-1 beta production	1	ENSG00000136869|NA|ENSG00000136869	7	0.206195
GO:0032735	positive regulation of interleukin-12 production	1	ENSG00000136869|NA|ENSG00000136869	7	0.206195
GO:0034142	toll-like receptor 4 signaling pathway	1	ENSG00000136869|NA|ENSG00000136869	7	0.206195
GO:0034381	plasma lipoprotein particle clearance	1	ENSG00000057252|NA|ENSG00000057252	7	0.206195
GO:0035282	segmentation	1	ENSG00000255833|NA|ENSG00000255833	7	0.206195
GO:0042246	tissue regeneration	1	ENSG00000148180|NA|ENSG00000148180	7	0.206195
GO:0045429	positive regulation of nitric oxide biosynthetic process	1	ENSG00000136869|NA|ENSG00000136869	7	0.206195
GO:0045921	positive regulation of exocytosis	1	ENSG00000158869|NA|ENSG00000158869	7	0.206195
GO:0048066	developmental pigmentation	1	ENSG00000118508|NA|ENSG00000118508	7	0.206195
GO:0050718	positive regulation of interleukin-1 beta secretion	1	ENSG00000136869|NA|ENSG00000136869	7	0.206195
GO:0050771	negative regulation of axonogenesis	1	ENSG00000196189|NA|ENSG00000196189	7	0.206195
GO:0050829	defense response to Gram-negative bacterium	1	ENSG00000136869|NA|ENSG00000136869	7	0.206195
GO:0050873	brown fat cell differentiation	1	ENSG00000245848|NA|ENSG00000245848	7	0.206195
GO:0050905	neuromuscular process	1	ENSG00000255833|NA|ENSG00000255833	7	0.206195
GO:0051125	regulation of actin nucleation	1	ENSG00000148180|NA|ENSG00000148180	7	0.206195
GO:0051385	response to mineralocorticoid	1	ENSG00000165168|NA|ENSG00000165168	7	0.206195
GO:0060349	bone morphogenesis	1	ENSG00000255833|NA|ENSG00000255833	7	0.206195
GO:0061621	canonical glycolysis	1	ENSG00000171314|NA|ENSG00000171314	7	0.206195
GO:0061718	glucose catabolic process to pyruvate	1	ENSG00000171314|NA|ENSG00000171314	7	0.206195
GO:0090382	phagosome maturation	1	ENSG00000118508|NA|ENSG00000118508	7	0.206195
GO:0097067	cellular response to thyroid hormone stimulus	1	ENSG00000103811|NA|ENSG00000103811	7	0.206195
GO:0097300	programmed necrotic cell death	1	ENSG00000136869|NA|ENSG00000136869	7	0.206195
GO:1903580	positive regulation of ATP metabolic process	1	ENSG00000205542|NA|ENSG00000205542	7	0.206195
GO:1904407	positive regulation of nitric oxide metabolic process	1	ENSG00000136869|NA|ENSG00000136869	7	0.206195
GO:1904888	cranial skeletal system development	1	ENSG00000255833|NA|ENSG00000255833	7	0.206195
GO:1905268	negative regulation of chromatin organization	1	ENSG00000066336|NA|ENSG00000066336	7	0.206195
GO:0009888	tissue development	10	ENSG00000101160|ENSG00000101182|ENSG00000101336|ENSG00000101439|ENSG00000103811|ENSG00000148180|ENSG00000177706|ENSG00000196189|ENSG00000281429|ENSG00000282147	231	0.206526
GO:0007599	hemostasis	4	ENSG00000124491|ENSG00000136869|ENSG00000158869|ENSG00000164111	73	0.208927
GO:0048872	homeostasis of number of cells	4	ENSG00000066336|ENSG00000101265|ENSG00000102524|ENSG00000158869	73	0.208927
GO:0052547	regulation of peptidase activity	4	ENSG00000101439|ENSG00000103811|ENSG00000148180|ENSG00000160213	73	0.208927
GO:0052548	regulation of endopeptidase activity	4	ENSG00000101439|ENSG00000103811|ENSG00000148180|ENSG00000160213	73	0.208927
GO:0016310	phosphorylation	15	ENSG00000099795|ENSG00000101182|ENSG00000101265|ENSG00000101336|ENSG00000103811|ENSG00000116586|ENSG00000118515|ENSG00000125356|ENSG00000131174|ENSG00000136869|ENSG00000171314|ENSG00000177706|ENSG00000245848|ENSG00000281429|ENSG00000282147	373	0.211219
GO:0031347	regulation of defense response	6	ENSG00000101182|ENSG00000101336|ENSG00000126759|ENSG00000136869|ENSG00000158869|ENSG00000205542	125	0.214537
GO:0001894	tissue homeostasis	2	ENSG00000103811|ENSG00000136869	27	0.217052
GO:0009124	nucleoside monophosphate biosynthetic process	2	ENSG00000171314|ENSG00000205542	27	0.217052
GO:0031960	response to corticosteroid	2	ENSG00000136689|ENSG00000165168	27	0.217052
GO:0032872	regulation of stress-activated MAPK cascade	2	ENSG00000101265|ENSG00000136869	27	0.217052
GO:0032946	positive regulation of mononuclear cell proliferation	2	ENSG00000102524|ENSG00000136869	27	0.217052
GO:0043062	extracellular structure organization	2	ENSG00000057252|ENSG00000101439	27	0.217052
GO:0050671	positive regulation of lymphocyte proliferation	2	ENSG00000102524|ENSG00000136869	27	0.217052
GO:0051100	negative regulation of binding	2	ENSG00000101160|ENSG00000205542	27	0.217052
GO:0060429	epithelium development	7	ENSG00000101160|ENSG00000101182|ENSG00000101439|ENSG00000103811|ENSG00000177706|ENSG00000281429|ENSG00000282147	152	0.217157
GO:0030154	cell differentiation	19	ENSG00000057252|ENSG00000066336|ENSG00000101160|ENSG00000101182|ENSG00000101265|ENSG00000101336|ENSG00000101439|ENSG00000118508|ENSG00000118515|ENSG00000136869|ENSG00000148180|ENSG00000158869|ENSG00000163466|ENSG00000177706|ENSG00000196189|ENSG00000245848|ENSG00000247596|ENSG00000281429|ENSG00000282147	491	0.217789
GO:0045637	regulation of myeloid cell differentiation	3	ENSG00000066336|ENSG00000101265|ENSG00000136869	50	0.218611
GO:0046649	lymphocyte activation	6	ENSG00000066336|ENSG00000102524|ENSG00000136869|ENSG00000148180|ENSG00000158869|ENSG00000196189	126	0.219841
GO:0050789	regulation of biological process	46	ENSG00000057252|ENSG00000066336|ENSG00000076944|ENSG00000101160|ENSG00000101182|ENSG00000101265|ENSG00000101336|ENSG00000101439|ENSG00000102524|ENSG00000103811|ENSG00000105383|ENSG00000115091|ENSG00000116574|ENSG00000116586|ENSG00000116701|ENSG00000117091|ENSG00000118508|ENSG00000118515|ENSG00000123684|ENSG00000124491|ENSG00000126759|ENSG00000130775|ENSG00000136689|ENSG00000136867|ENSG00000136869…	1322	0.221457
GO:0006979	response to oxidative stress	4	ENSG00000101439|ENSG00000116701|ENSG00000136869|ENSG00000165168	75	0.222805
GO:0009636	response to toxic substance	4	ENSG00000066336|ENSG00000101439|ENSG00000148180|ENSG00000165168	75	0.222805
GO:1901701	cellular response to oxygen-containing compound	7	ENSG00000066336|ENSG00000101336|ENSG00000101439|ENSG00000116586|ENSG00000136869|ENSG00000165168|ENSG00000247596	154	0.226881
GO:0006119	oxidative phosphorylation	3	ENSG00000099795|ENSG00000125356|ENSG00000131174	51	0.227261
GO:2000116	regulation of cysteine-type endopeptidase activity	3	ENSG00000101439|ENSG00000103811|ENSG00000148180	51	0.227261
GO:0006793	phosphorus metabolic process	18	ENSG00000099795|ENSG00000101182|ENSG00000101265|ENSG00000101336|ENSG00000103811|ENSG00000116586|ENSG00000118515|ENSG00000123684|ENSG00000125356|ENSG00000131174|ENSG00000136869|ENSG00000155368|ENSG00000171314|ENSG00000177706|ENSG00000205542|ENSG00000245848|ENSG00000281429|ENSG00000282147	465	0.227345
GO:0006120	mitochondrial electron transport
GO:0009612	response to mechanical stimulus	2	ENSG00000136869|ENSG00000255833	28	0.229162
GO:0010257	NADH dehydrogenase complex assembly	2	ENSG00000099795|ENSG00000125356	28	0.229162
GO:0010469	regulation of signaling receptor activity	2	ENSG00000102524|ENSG00000136689	28	0.229162
GO:0032409	regulation of transporter activity	2	ENSG00000118515|ENSG00000205542	28	0.229162
GO:0032981	mitochondrial respiratory chain complex I assembly	2	ENSG00000099795|ENSG00000125356	28	0.229162
GO:0070302	regulation of stress-activated protein kinase signaling cascade	2	ENSG00000101265|ENSG00000136869	28	0.229162
GO:0070665	positive regulation of leukocyte proliferation	2	ENSG00000102524|ENSG00000136869	28	0.229162
GO:1903747	regulation of establishment of protein localization to mitochondrion	2	ENSG00000116574|ENSG00000284984	28	0.229162
GO:0002218	activation of innate immune response	4	ENSG00000101182|ENSG00000101336|ENSG00000136869|ENSG00000158869	76	0.229838
GO:0007399	nervous system development	10	ENSG00000101160|ENSG00000101439|ENSG00000118515|ENSG00000131174|ENSG00000136869|ENSG00000148180|ENSG00000162704|ENSG00000196189|ENSG00000247596|ENSG00000255833	237	0.230143
GO:0000186	activation of MAPKK activity	1	ENSG00000116586|NA|ENSG00000116586	8	0.23201
GO:0002753	cytoplasmic pattern recognition receptor signaling pathway	1	ENSG00000136869|NA|ENSG00000136869	8	0.23201
GO:0002762	negative regulation of myeloid leukocyte differentiation	1	ENSG00000136869|NA|ENSG00000136869	8	0.23201
GO:0006007	glucose catabolic process	1	ENSG00000171314|NA|ENSG00000171314	8	0.23201
GO:0006110	regulation of glycolytic process	1	ENSG00000171314|NA|ENSG00000171314	8	0.23201
GO:0006123	mitochondrial electron transport
GO:0007498	mesoderm development	1	ENSG00000101336|NA|ENSG00000101336	8	0.23201
GO:0007613	memory	1	ENSG00000118515|NA|ENSG00000118515	8	0.23201
GO:0014031	mesenchymal cell development	1	ENSG00000196189|NA|ENSG00000196189	8	0.23201
GO:0014033	neural crest cell differentiation	1	ENSG00000196189|NA|ENSG00000196189	8	0.23201
GO:0014909	smooth muscle cell migration	1	ENSG00000162704|NA|ENSG00000162704	8	0.23201
GO:0015918	sterol transport	1	ENSG00000057252|NA|ENSG00000057252	8	0.23201
GO:0019646	aerobic electron transport chain	1	ENSG00000131174|NA|ENSG00000131174	8	0.23201
GO:0019915	lipid storage	1	ENSG00000057252|NA|ENSG00000057252	8	0.23201
GO:0030301	cholesterol transport	1	ENSG00000057252|NA|ENSG00000057252	8	0.23201
GO:0030811	regulation of nucleotide catabolic process	1	ENSG00000171314|NA|ENSG00000171314	8	0.23201
GO:0032088	negative regulation of NF-kappaB transcription factor activity	1	ENSG00000205542|NA|ENSG00000205542	8	0.23201
GO:0032728	positive regulation of interferon-beta production	1	ENSG00000136869|NA|ENSG00000136869	8	0.23201
GO:0033059	cellular pigmentation	1	ENSG00000118508|NA|ENSG00000118508	8	0.23201
GO:0035065	regulation of histone acetylation	1	ENSG00000066336|NA|ENSG00000066336	8	0.23201
GO:0042982	amyloid precursor protein metabolic process	1	ENSG00000057252|NA|ENSG00000057252	8	0.23201
GO:0043470	regulation of carbohydrate catabolic process	1	ENSG00000171314|NA|ENSG00000171314	8	0.23201
GO:0043525	positive regulation of neuron apoptotic process	1	ENSG00000101160|NA|ENSG00000101160	8	0.23201
GO:0043536	positive regulation of blood vessel endothelial cell migration	1	ENSG00000205542|NA|ENSG00000205542	8	0.23201
GO:0043966	histone H3 acetylation	1	ENSG00000066336|NA|ENSG00000066336	8	0.23201
GO:0045981	positive regulation of nucleotide metabolic process	1	ENSG00000205542|NA|ENSG00000205542	8	0.23201
GO:0046717	acid secretion	1	ENSG00000118515|NA|ENSG00000118515	8	0.23201
GO:0050706	regulation of interleukin-1 beta secretion	1	ENSG00000136869|NA|ENSG00000136869	8	0.23201
GO:0050710	negative regulation of cytokine secretion	1	ENSG00000205542|NA|ENSG00000205542	8	0.23201
GO:0050716	positive regulation of interleukin-1 secretion	1	ENSG00000136869|NA|ENSG00000136869	8	0.23201
GO:0050766	positive regulation of phagocytosis	1	ENSG00000158869|NA|ENSG00000158869	8	0.23201
GO:0061615	glycolytic process through fructose-6-phosphate	1	ENSG00000171314|NA|ENSG00000171314	8	0.23201
GO:0061620	glycolytic process through glucose-6-phosphate	1	ENSG00000171314|NA|ENSG00000171314	8	0.23201
GO:0070265	necrotic cell death	1	ENSG00000136869|NA|ENSG00000136869	8	0.23201
GO:0071300	cellular response to retinoic acid	1	ENSG00000247596|NA|ENSG00000247596	8	0.23201
GO:1900017	positive regulation of cytokine production involved in inflammatory response	1	ENSG00000136869|NA|ENSG00000136869	8	0.23201
GO:1900544	positive regulation of purine nucleotide metabolic process	1	ENSG00000205542|NA|ENSG00000205542	8	0.23201
GO:0007417	central nervous system development	5	ENSG00000101439|ENSG00000131174|ENSG00000136869|ENSG00000148180|ENSG00000162704	102	0.232207
GO:0001525	angiogenesis	3	ENSG00000103811|ENSG00000165168|ENSG00000196189	52	0.235979
GO:0034765	regulation of ion transmembrane transport	3	ENSG00000136867|ENSG00000165168|ENSG00000205542	52	0.235979
GO:0031344	regulation of cell projection organization	4	ENSG00000101160|ENSG00000163466|ENSG00000196189|ENSG00000247596	77	0.236929
GO:0062012	regulation of small molecule metabolic process	4	ENSG00000101182|ENSG00000123684|ENSG00000171314|ENSG00000205542	77	0.236929
GO:0120035	regulation of plasma membrane bounded cell projection organization	4	ENSG00000101160|ENSG00000163466|ENSG00000196189|ENSG00000247596	77	0.236929
GO:0002822	regulation of adaptive immune response based on somatic recombination of immune receptors built from immunoglobulin superfamily domains	2	ENSG00000102524|ENSG00000158869	29	0.241321
GO:0009152	purine ribonucleotide biosynthetic process	2	ENSG00000171314|ENSG00000205542	29	0.241321
GO:0043280	positive regulation of cysteine-type endopeptidase activity involved in apoptotic process	2	ENSG00000103811|ENSG00000148180	29	0.241321
GO:0050663	cytokine secretion	2	ENSG00000136869|ENSG00000205542	29	0.241321
GO:0050768	negative regulation of neurogenesis	2	ENSG00000101160|ENSG00000196189	29	0.241321
GO:0010975	regulation of neuron projection development	3	ENSG00000101160|ENSG00000196189|ENSG00000247596	53	0.244759
GO:0035690	cellular response to drug	3	ENSG00000066336|ENSG00000101439|ENSG00000165168	53	0.244759
GO:1901700	response to oxygen-containing compound	9	ENSG00000066336|ENSG00000101336|ENSG00000101439|ENSG00000103811|ENSG00000116586|ENSG00000136869|ENSG00000148180|ENSG00000165168|ENSG00000247596	213	0.246307
GO:0033043	regulation of organelle organization	10	ENSG00000066336|ENSG00000101336|ENSG00000115091|ENSG00000116574|ENSG00000148180|ENSG00000162704|ENSG00000163466|ENSG00000205542|ENSG00000247596|ENSG00000284984	241	0.246479
GO:0048731	system development	20	ENSG00000066336|ENSG00000101160|ENSG00000101182|ENSG00000101265|ENSG00000101439|ENSG00000103811|ENSG00000118515|ENSG00000131174|ENSG00000136869|ENSG00000148180|ENSG00000158869|ENSG00000162704|ENSG00000165168|ENSG00000177706|ENSG00000196189|ENSG00000245848|ENSG00000247596|ENSG00000255833|ENSG00000281429|ENSG00000282147	531	0.2492
GO:0071363	cellular response to growth factor stimulus	4	ENSG00000177706|ENSG00000247596|ENSG00000281429|ENSG00000282147	79	0.251271
GO:0006164	purine nucleotide biosynthetic process	2	ENSG00000171314|ENSG00000205542	30	0.253514
GO:0008202	steroid metabolic process	2	ENSG00000057252|ENSG00000245848	30	0.253514
GO:0009101	glycoprotein biosynthetic process	2	ENSG00000057252|ENSG00000126759	30	0.253514
GO:0009260	ribonucleotide biosynthetic process	2	ENSG00000171314|ENSG00000205542	30	0.253514
GO:0010466	negative regulation of peptidase activity	2	ENSG00000101439|ENSG00000160213	30	0.253514
GO:0010951	negative regulation of endopeptidase activity	2	ENSG00000101439|ENSG00000160213	30	0.253514
GO:0030100	regulation of endocytosis	2	ENSG00000101336|ENSG00000158869	30	0.253514
GO:0046390	ribose phosphate biosynthetic process	2	ENSG00000171314|ENSG00000205542	30	0.253514
GO:0050864	regulation of B cell activation	2	ENSG00000102524|ENSG00000136869	30	0.253514
GO:0051961	negative regulation of nervous system development	2	ENSG00000101160|ENSG00000196189	30	0.253514
GO:1902115	regulation of organelle assembly	2	ENSG00000101336|ENSG00000148180	30	0.253514
GO:0002696	positive regulation of leukocyte activation	3	ENSG00000102524|ENSG00000136869|ENSG00000158869	54	0.253594
GO:0060627	regulation of vesicle-mediated transport	3	ENSG00000076944|ENSG00000101336|ENSG00000158869	54	0.253594
GO:0051174	regulation of phosphorus metabolic process	9	ENSG00000101265|ENSG00000116586|ENSG00000136869|ENSG00000171314|ENSG00000177706|ENSG00000205542|ENSG00000245848|ENSG00000281429|ENSG00000282147	215	0.255123
GO:0001656	metanephros development	1	ENSG00000103811|NA|ENSG00000103811	9	0.256999
GO:0001913	T cell mediated cytotoxicity	1	ENSG00000103811|NA|ENSG00000103811	9	0.256999
GO:0002437	inflammatory response to antigenic stimulus	1	ENSG00000158869|NA|ENSG00000158869	9	0.256999
GO:0006081	cellular aldehyde metabolic process	1	ENSG00000171314|NA|ENSG00000171314	9	0.256999
GO:0006637	acyl-CoA metabolic process	1	ENSG00000155368|NA|ENSG00000155368	9	0.256999
GO:0007566	embryo implantation	1	ENSG00000101439|NA|ENSG00000101439	9	0.256999
GO:0009798	axis specification	1	ENSG00000255833|NA|ENSG00000255833	9	0.256999
GO:0010771	negative regulation of cell morphogenesis involved in differentiation	1	ENSG00000196189|NA|ENSG00000196189	9	0.256999
GO:0016525	negative regulation of angiogenesis	1	ENSG00000196189|NA|ENSG00000196189	9	0.256999
GO:0030194	positive regulation of blood coagulation	1	ENSG00000136869|NA|ENSG00000136869	9	0.256999
GO:0032655	regulation of interleukin-12 production	1	ENSG00000136869|NA|ENSG00000136869	9	0.256999
GO:0032732	positive regulation of interleukin-1 production	1	ENSG00000136869|NA|ENSG00000136869	9	0.256999
GO:0032963	collagen metabolic process	1	ENSG00000101439|NA|ENSG00000101439	9	0.256999
GO:0033028	myeloid cell apoptotic process	1	ENSG00000158869|NA|ENSG00000158869	9	0.256999
GO:0033032	regulation of myeloid cell apoptotic process	1	ENSG00000158869|NA|ENSG00000158869	9	0.256999
GO:0035383	thioester metabolic process	1	ENSG00000155368|NA|ENSG00000155368	9	0.256999
GO:0038083	peptidyl-tyrosine autophosphorylation	1	ENSG00000101336|NA|ENSG00000101336	9	0.256999
GO:0043392	negative regulation of DNA binding	1	ENSG00000205542|NA|ENSG00000205542	9	0.256999
GO:0045736	negative regulation of cyclin-dependent protein serine/threonine kinase activity	1	ENSG00000245848|NA|ENSG00000245848	9	0.256999
GO:0045740	positive regulation of DNA replication	1	ENSG00000101439|NA|ENSG00000101439	9	0.256999
GO:0048207	vesicle targeting
GO:0048208	COPII vesicle coating	1	ENSG00000101160|NA|ENSG00000101160	9	0.256999
GO:0048640	negative regulation of developmental growth	1	ENSG00000196189|NA|ENSG00000196189	9	0.256999
GO:0050820	positive regulation of coagulation	1	ENSG00000136869|NA|ENSG00000136869	9	0.256999
GO:0051196	regulation of coenzyme metabolic process	1	ENSG00000171314|NA|ENSG00000171314	9	0.256999
GO:0090114	COPII-coated vesicle budding	1	ENSG00000101160|NA|ENSG00000101160	9	0.256999
GO:0090596	sensory organ morphogenesis	1	ENSG00000255833|NA|ENSG00000255833	9	0.256999
GO:0097066	response to thyroid hormone	1	ENSG00000103811|NA|ENSG00000103811	9	0.256999
GO:1900048	positive regulation of hemostasis	1	ENSG00000136869|NA|ENSG00000136869	9	0.256999
GO:1901343	negative regulation of vasculature development	1	ENSG00000196189|NA|ENSG00000196189	9	0.256999
GO:1903428	positive regulation of reactive oxygen species biosynthetic process	1	ENSG00000136869|NA|ENSG00000136869	9	0.256999
GO:1904030	negative regulation of cyclin-dependent protein kinase activity	1	ENSG00000245848|NA|ENSG00000245848	9	0.256999
GO:1904035	regulation of epithelial cell apoptotic process	1	ENSG00000148180|NA|ENSG00000148180	9	0.256999
GO:2000181	negative regulation of blood vessel morphogenesis	1	ENSG00000196189|NA|ENSG00000196189	9	0.256999
GO:0051656	establishment of organelle localization	4	ENSG00000076944|ENSG00000101160|ENSG00000115091|ENSG00000158869	80	0.258516
GO:1901137	carbohydrate derivative biosynthetic process	4	ENSG00000057252|ENSG00000126759|ENSG00000171314|ENSG00000205542	80	0.258516
GO:0044281	small molecule metabolic process	12	ENSG00000057252|ENSG00000099795|ENSG00000101182|ENSG00000123684|ENSG00000125356|ENSG00000131174|ENSG00000171314|ENSG00000177706|ENSG00000205542|ENSG00000245848|ENSG00000281429|ENSG00000282147	301	0.259545
GO:0006650	glycerophospholipid metabolic process	2	ENSG00000123684|ENSG00000155368	31	0.265726
GO:0007266	Rho protein signal transduction	2	ENSG00000116574|ENSG00000284984	31	0.265726
GO:0010721	negative regulation of cell development	2	ENSG00000101160|ENSG00000196189	31	0.265726
GO:0072522	purine-containing compound biosynthetic process	2	ENSG00000171314|ENSG00000205542	31	0.265726
GO:2001056	positive regulation of cysteine-type endopeptidase activity	2	ENSG00000103811|ENSG00000148180	31	0.265726
GO:0007010	cytoskeleton organization	9	ENSG00000101336|ENSG00000115091|ENSG00000116574|ENSG00000148180|ENSG00000162704|ENSG00000163466|ENSG00000205542|ENSG00000247596|ENSG00000284984	219	0.273082
GO:0009617	response to bacterium	4	ENSG00000101336|ENSG00000126759|ENSG00000136869|ENSG00000158869	82	0.273135
GO:0045089	positive regulation of innate immune response	4	ENSG00000101182|ENSG00000101336|ENSG00000136869|ENSG00000158869	82	0.273135
GO:0070848	response to growth factor	4	ENSG00000177706|ENSG00000247596|ENSG00000281429|ENSG00000282147	82	0.273135
GO:0043207	response to external biotic stimulus	5	ENSG00000101336|ENSG00000103187|ENSG00000126759|ENSG00000136869|ENSG00000158869	109	0.275961
GO:0051707	response to other organism	5	ENSG00000101336|ENSG00000103187|ENSG00000126759|ENSG00000136869|ENSG00000158869	109	0.275961
GO:0006626	protein targeting to mitochondrion	2	ENSG00000116574|ENSG00000284984	32	0.277943
GO:0033108	mitochondrial respiratory chain complex assembly	2	ENSG00000099795|ENSG00000125356	32	0.277943
GO:0043406	positive regulation of MAP kinase activity	2	ENSG00000116586|ENSG00000136869	32	0.277943
GO:0048638	regulation of developmental growth	2	ENSG00000196189|ENSG00000247596	32	0.277943
GO:0031667	response to nutrient levels	3	ENSG00000101439|ENSG00000148180|ENSG00000165168	57	0.280369
GO:0043410	positive regulation of MAPK cascade	3	ENSG00000101265|ENSG00000116586|ENSG00000136869	57	0.280369
GO:0061024	membrane organization	6	ENSG00000101160|ENSG00000115091|ENSG00000148180|ENSG00000158869|ENSG00000162704|ENSG00000163466	137	0.280911
GO:0001782	B cell homeostasis	1	ENSG00000102524|NA|ENSG00000102524	10	0.281187
GO:0002534	cytokine production involved in inflammatory response	1	ENSG00000136869|NA|ENSG00000136869	10	0.281187
GO:0002712	regulation of B cell mediated immunity	1	ENSG00000158869|NA|ENSG00000158869	10	0.281187
GO:0002889	regulation of immunoglobulin mediated immune response	1	ENSG00000158869|NA|ENSG00000158869	10	0.281187
GO:0006094	gluconeogenesis	1	ENSG00000171314|NA|ENSG00000171314	10	0.281187
GO:0006734	NADH metabolic process	1	ENSG00000171314|NA|ENSG00000171314	10	0.281187
GO:0006809	nitric oxide biosynthetic process	1	ENSG00000136869|NA|ENSG00000136869	10	0.281187
GO:0006901	vesicle coating	1	ENSG00000101160|NA|ENSG00000101160	10	0.281187
GO:0006939	smooth muscle contraction	1	ENSG00000255833|NA|ENSG00000255833	10	0.281187
GO:0008156	negative regulation of DNA replication	1	ENSG00000163191|NA|ENSG00000163191	10	0.281187
GO:0010595	positive regulation of endothelial cell migration	1	ENSG00000205542|NA|ENSG00000205542	10	0.281187
GO:0014812	muscle cell migration	1	ENSG00000162704|NA|ENSG00000162704	10	0.281187
GO:0032006	regulation of TOR signaling	1	ENSG00000116586|NA|ENSG00000116586	10	0.281187
GO:0032608	interferon-beta production	1	ENSG00000136869|NA|ENSG00000136869	10	0.281187
GO:0032615	interleukin-12 production	1	ENSG00000136869|NA|ENSG00000136869	10	0.281187
GO:0032642	regulation of chemokine production	1	ENSG00000136869|NA|ENSG00000136869	10	0.281187
GO:0032648	regulation of interferon-beta production	1	ENSG00000136869|NA|ENSG00000136869	10	0.281187
GO:0032720	negative regulation of tumor necrosis factor production	1	ENSG00000136869|NA|ENSG00000136869	10	0.281187
GO:0042136	neurotransmitter biosynthetic process	1	ENSG00000136869|NA|ENSG00000136869	10	0.281187
GO:0042743	hydrogen peroxide metabolic process	1	ENSG00000165168|NA|ENSG00000165168	10	0.281187
GO:0045428	regulation of nitric oxide biosynthetic process	1	ENSG00000136869|NA|ENSG00000136869	10	0.281187
GO:0046209	nitric oxide metabolic process	1	ENSG00000136869|NA|ENSG00000136869	10	0.281187
GO:0046597	negative regulation of viral entry into host cell	1	ENSG00000148180|NA|ENSG00000148180	10	0.281187
GO:0048194	Golgi vesicle budding	1	ENSG00000101160|NA|ENSG00000101160	10	0.281187
GO:0048708	astrocyte differentiation	1	ENSG00000136869|NA|ENSG00000136869	10	0.281187
GO:0048709	oligodendrocyte differentiation	1	ENSG00000148180|NA|ENSG00000148180	10	0.281187
GO:0048864	stem cell development	1	ENSG00000196189|NA|ENSG00000196189	10	0.281187
GO:0050702	interleukin-1 beta secretion	1	ENSG00000136869|NA|ENSG00000136869	10	0.281187
GO:0050704	regulation of interleukin-1 secretion	1	ENSG00000136869|NA|ENSG00000136869	10	0.281187
GO:0097006	regulation of plasma lipoprotein particle levels	1	ENSG00000057252|NA|ENSG00000057252	10	0.281187
GO:1900015	regulation of cytokine production involved in inflammatory response	1	ENSG00000136869|NA|ENSG00000136869	10	0.281187
GO:1900024	regulation of substrate adhesion-dependent cell spreading	1	ENSG00000163466|NA|ENSG00000163466	10	0.281187
GO:1900026	positive regulation of substrate adhesion-dependent cell spreading	1	ENSG00000163466|NA|ENSG00000163466	10	0.281187
GO:1903556	negative regulation of tumor necrosis factor superfamily cytokine production	1	ENSG00000136869|NA|ENSG00000136869	10	0.281187
GO:1904064	positive regulation of cation transmembrane transport	1	ENSG00000205542|NA|ENSG00000205542	10	0.281187
GO:1990776	response to angiotensin	1	ENSG00000165168|NA|ENSG00000165168	10	0.281187
GO:2001057	reactive nitrogen species metabolic process	1	ENSG00000136869|NA|ENSG00000136869	10	0.281187
GO:0006468	protein phosphorylation	11	ENSG00000101182|ENSG00000101265|ENSG00000101336|ENSG00000103811|ENSG00000116586|ENSG00000118515|ENSG00000136869|ENSG00000177706|ENSG00000245848|ENSG00000281429|ENSG00000282147	279	0.286284
GO:0040008	regulation of growth	4	ENSG00000116586|ENSG00000118515|ENSG00000196189|ENSG00000247596	84	0.287905
GO:0045862	positive regulation of proteolysis	3	ENSG00000103811|ENSG00000148180|ENSG00000245848	58	0.289363
GO:0007584	response to nutrient	2	ENSG00000148180|ENSG00000165168	33	0.290152
GO:0071219	cellular response to molecule of bacterial origin	2	ENSG00000101336|ENSG00000136869	33	0.290152
GO:0071222	cellular response to lipopolysaccharide	2	ENSG00000101336|ENSG00000136869	33	0.290152
GO:0044092	negative regulation of molecular function	6	ENSG00000101160|ENSG00000101439|ENSG00000160213|ENSG00000164111|ENSG00000205542|ENSG00000245848	139	0.292461
GO:0045333	cellular respiration	3	ENSG00000099795|ENSG00000125356|ENSG00000131174	59	0.298383
GO:0050867	positive regulation of cell activation	3	ENSG00000102524|ENSG00000136869|ENSG00000158869	59	0.298383
GO:0007548	sex differentiation	2	ENSG00000101439|ENSG00000255833	34	0.302342
GO:0072330	monocarboxylic acid biosynthetic process	2	ENSG00000123684|ENSG00000171314	34	0.302342
GO:0007275	multicellular organism development	21	ENSG00000066336|ENSG00000101160|ENSG00000101182|ENSG00000101265|ENSG00000101439|ENSG00000103811|ENSG00000118515|ENSG00000131174|ENSG00000136689|ENSG00000136869|ENSG00000148180|ENSG00000158869|ENSG00000162704|ENSG00000165168|ENSG00000177706|ENSG00000196189|ENSG00000245848|ENSG00000247596|ENSG00000255833|ENSG00000281429|ENSG00000282147	578	0.303434
GO:0006493	protein O-linked glycosylation	1	ENSG00000126759|NA|ENSG00000126759	11	0.304602
GO:0006903	vesicle targeting	1	ENSG00000101160|NA|ENSG00000101160	11	0.304602
GO:0006968	cellular defense response	1	ENSG00000116701|NA|ENSG00000116701	11	0.304602
GO:0007369	gastrulation	1	ENSG00000136689|NA|ENSG00000136689	11	0.304602
GO:0007589	body fluid secretion	1	ENSG00000255833|NA|ENSG00000255833	11	0.304602
GO:0010675	regulation of cellular carbohydrate metabolic process	1	ENSG00000171314|NA|ENSG00000171314	11	0.304602
GO:0019319	hexose biosynthetic process	1	ENSG00000171314|NA|ENSG00000171314	11	0.304602
GO:0019320	hexose catabolic process	1	ENSG00000171314|NA|ENSG00000171314	11	0.304602
GO:0021761	limbic system development	1	ENSG00000162704|NA|ENSG00000162704	11	0.304602
GO:0031295	T cell costimulation	1	ENSG00000102524|NA|ENSG00000102524	11	0.304602
GO:0032651	regulation of interleukin-1 beta production	1	ENSG00000136869|NA|ENSG00000136869	11	0.304602
GO:0032781	positive regulation of ATPase activity	1	ENSG00000205542|NA|ENSG00000205542	11	0.304602
GO:0033619	membrane protein proteolysis	1	ENSG00000103811|NA|ENSG00000103811	11	0.304602
GO:0034103	regulation of tissue remodeling	1	ENSG00000101439|NA|ENSG00000101439	11	0.304602
GO:0035019	somatic stem cell population maintenance	1	ENSG00000066336|NA|ENSG00000066336	11	0.304602
GO:0042445	hormone metabolic process	1	ENSG00000101160|NA|ENSG00000101160	11	0.304602
GO:0042737	drug catabolic process	1	ENSG00000103811|NA|ENSG00000103811	11	0.304602
GO:0043473	pigmentation	1	ENSG00000118508|NA|ENSG00000118508	11	0.304602
GO:0043535	regulation of blood vessel endothelial cell migration	1	ENSG00000205542|NA|ENSG00000205542	11	0.304602
GO:0045600	positive regulation of fat cell differentiation	1	ENSG00000245848|NA|ENSG00000245848	11	0.304602
GO:0045995	regulation of embryonic development	1	ENSG00000136689|NA|ENSG00000136689	11	0.304602
GO:0046364	monosaccharide biosynthetic process	1	ENSG00000171314|NA|ENSG00000171314	11	0.304602
GO:0046849	bone remodeling	1	ENSG00000101265|NA|ENSG00000101265	11	0.304602
GO:0048199	vesicle targeting
GO:0090303	positive regulation of wound healing	1	ENSG00000136869|NA|ENSG00000136869	11	0.304602
GO:2000107	negative regulation of leukocyte apoptotic process	1	ENSG00000158869|NA|ENSG00000158869	11	0.304602
GO:2000756	regulation of peptidyl-lysine acetylation	1	ENSG00000066336|NA|ENSG00000066336	11	0.304602
GO:0031647	regulation of protein stability	3	ENSG00000101265|ENSG00000103811|ENSG00000148180	60	0.307423
GO:0071495	cellular response to endogenous stimulus	7	ENSG00000103811|ENSG00000116586|ENSG00000136869|ENSG00000165168|ENSG00000177706|ENSG00000281429|ENSG00000282147	170	0.309601
GO:0008284	positive regulation of cell proliferation	6	ENSG00000101160|ENSG00000101336|ENSG00000101439|ENSG00000102524|ENSG00000103811|ENSG00000136869	142	0.309984
GO:0010941	regulation of cell death	10	ENSG00000101160|ENSG00000101265|ENSG00000101336|ENSG00000101439|ENSG00000103811|ENSG00000118515|ENSG00000136869|ENSG00000148180|ENSG00000158869|ENSG00000164111	256	0.31128
GO:0010822	positive regulation of mitochondrion organization	2	ENSG00000116574|ENSG00000284984	35	0.3145
GO:0042063	gliogenesis	2	ENSG00000136869|ENSG00000148180	35	0.3145
GO:0090316	positive regulation of intracellular protein transport	2	ENSG00000116574|ENSG00000284984	35	0.3145
GO:1904062	regulation of cation transmembrane transport	2	ENSG00000136867|ENSG00000205542	35	0.3145
GO:0009607	response to biotic stimulus	5	ENSG00000101336|ENSG00000103187|ENSG00000126759|ENSG00000136869|ENSG00000158869	115	0.314819
GO:0034762	regulation of transmembrane transport	3	ENSG00000136867|ENSG00000165168|ENSG00000205542	61	0.316477
GO:0045088	regulation of innate immune response	4	ENSG00000101182|ENSG00000101336|ENSG00000136869|ENSG00000158869	88	0.317791
GO:0032269	negative regulation of cellular protein metabolic process	7	ENSG00000066336|ENSG00000101160|ENSG00000101265|ENSG00000101439|ENSG00000136869|ENSG00000160213|ENSG00000245848	172	0.320418
GO:0022607	cellular component assembly	16	ENSG00000057252|ENSG00000099795|ENSG00000101160|ENSG00000101336|ENSG00000115091|ENSG00000116574|ENSG00000118508|ENSG00000125356|ENSG00000136869|ENSG00000148180|ENSG00000158869|ENSG00000162704|ENSG00000163466|ENSG00000205542|ENSG00000247596|ENSG00000284984	434	0.320541
GO:0048812	neuron projection morphogenesis	3	ENSG00000118515|ENSG00000196189|ENSG00000247596	62	0.325539
GO:0048863	stem cell differentiation	3	ENSG00000066336|ENSG00000101182|ENSG00000196189	62	0.325539
GO:0010950	positive regulation of endopeptidase activity	2	ENSG00000103811|ENSG00000148180	36	0.326616
GO:0010952	positive regulation of peptidase activity	2	ENSG00000103811|ENSG00000148180	36	0.326616
GO:0032944	regulation of mononuclear cell proliferation	2	ENSG00000102524|ENSG00000136869	36	0.326616
GO:0050670	regulation of lymphocyte proliferation	2	ENSG00000102524|ENSG00000136869	36	0.326616
GO:0060562	epithelial tube morphogenesis	2	ENSG00000101160|ENSG00000103811	36	0.326616
GO:0070663	regulation of leukocyte proliferation	2	ENSG00000102524|ENSG00000136869	36	0.326616
GO:0071216	cellular response to biotic stimulus	2	ENSG00000101336|ENSG00000136869	36	0.326616
GO:0002755	MyD88-dependent toll-like receptor signaling pathway	1	ENSG00000136869|NA|ENSG00000136869	12	0.327265
GO:0006305	DNA alkylation	1	ENSG00000066336|NA|ENSG00000066336	12	0.327265
GO:0006306	DNA methylation	1	ENSG00000066336|NA|ENSG00000066336	12	0.327265
GO:0009435	NAD biosynthetic process	1	ENSG00000171314|NA|ENSG00000171314	12	0.327265
GO:0031294	lymphocyte costimulation	1	ENSG00000102524|NA|ENSG00000102524	12	0.327265
GO:0031623	receptor internalization	1	ENSG00000158869|NA|ENSG00000158869	12	0.327265
GO:0031929	TOR signaling	1	ENSG00000116586|NA|ENSG00000116586	12	0.327265
GO:0034121	regulation of toll-like receptor signaling pathway	1	ENSG00000136869|NA|ENSG00000136869	12	0.327265
GO:0034767	positive regulation of ion transmembrane transport	1	ENSG00000205542|NA|ENSG00000205542	12	0.327265
GO:0042133	neurotransmitter metabolic process	1	ENSG00000136869|NA|ENSG00000136869	12	0.327265
GO:0050701	interleukin-1 secretion	1	ENSG00000136869|NA|ENSG00000136869	12	0.327265
GO:0051193	regulation of cofactor metabolic process	1	ENSG00000171314|NA|ENSG00000171314	12	0.327265
GO:0051653	spindle localization	1	ENSG00000115091|NA|ENSG00000115091	12	0.327265
GO:1901983	regulation of protein acetylation	1	ENSG00000066336|NA|ENSG00000066336	12	0.327265
GO:1903201	regulation of oxidative stress-induced cell death	1	ENSG00000136869|NA|ENSG00000136869	12	0.327265
GO:2000177	regulation of neural precursor cell proliferation	1	ENSG00000101160|NA|ENSG00000101160	12	0.327265
GO:0010942	positive regulation of cell death	5	ENSG00000101160|ENSG00000101265|ENSG00000103811|ENSG00000136869|ENSG00000148180	117	0.327964
GO:0040007	growth	5	ENSG00000116586|ENSG00000118515|ENSG00000148180|ENSG00000196189|ENSG00000247596	117	0.327964
GO:0010035	response to inorganic substance	4	ENSG00000101439|ENSG00000148180|ENSG00000165168|ENSG00000245848	90	0.332856
GO:0030335	positive regulation of cell migration	3	ENSG00000103811|ENSG00000196189|ENSG00000205542	63	0.334606
GO:0048589	developmental growth	3	ENSG00000148180|ENSG00000196189|ENSG00000247596	63	0.334606
GO:0048608	reproductive structure development	3	ENSG00000101439|ENSG00000245848|ENSG00000255833	63	0.334606
GO:2000147	positive regulation of cell motility	3	ENSG00000103811|ENSG00000196189|ENSG00000205542	63	0.334606
GO:0031346	positive regulation of cell projection organization	2	ENSG00000163466|ENSG00000247596	37	0.33868
GO:0046486	glycerolipid metabolic process	2	ENSG00000123684|ENSG00000155368	37	0.33868
GO:0051403	stress-activated MAPK cascade	2	ENSG00000101265|ENSG00000136869	37	0.33868
GO:2001235	positive regulation of apoptotic signaling pathway	2	ENSG00000103811|ENSG00000148180	37	0.33868
GO:0065009	regulation of molecular function	16	ENSG00000101160|ENSG00000101265|ENSG00000101336|ENSG00000101439|ENSG00000102524|ENSG00000103811|ENSG00000116586|ENSG00000116701|ENSG00000118515|ENSG00000136689|ENSG00000136869|ENSG00000148180|ENSG00000160213|ENSG00000164111|ENSG00000205542|ENSG00000245848	439	0.338973
GO:0048858	cell projection morphogenesis	3	ENSG00000118515|ENSG00000196189|ENSG00000247596	64	0.343672
GO:0051222	positive regulation of protein transport	3	ENSG00000116574|ENSG00000136869|ENSG00000284984	64	0.343672
GO:0120039	plasma membrane bounded cell projection morphogenesis	3	ENSG00000118515|ENSG00000196189|ENSG00000247596	64	0.343672
GO:0055114	oxidation-reduction process	6	ENSG00000099795|ENSG00000116701|ENSG00000125356|ENSG00000131174|ENSG00000165168|ENSG00000171314	148	0.345583
GO:0042110	T cell activation	4	ENSG00000102524|ENSG00000148180|ENSG00000158869|ENSG00000196189	92	0.34797
GO:0006900	vesicle budding from membrane	1	ENSG00000101160|NA|ENSG00000101160	13	0.349202
GO:0007009	plasma membrane organization	1	ENSG00000148180|NA|ENSG00000148180	13	0.349202
GO:0008344	adult locomotory behavior	1	ENSG00000160213|NA|ENSG00000160213	13	0.349202
GO:0030534	adult behavior	1	ENSG00000160213|NA|ENSG00000160213	13	0.349202
GO:0031670	cellular response to nutrient	1	ENSG00000165168|NA|ENSG00000165168	13	0.349202
GO:0032602	chemokine production	1	ENSG00000136869|NA|ENSG00000136869	13	0.349202
GO:0032611	interleukin-1 beta production	1	ENSG00000136869|NA|ENSG00000136869	13	0.349202
GO:0043500	muscle adaptation	1	ENSG00000148180|NA|ENSG00000148180	13	0.349202
GO:0044728	DNA methylation or demethylation	1	ENSG00000066336|NA|ENSG00000066336	13	0.349202
GO:0046365	monosaccharide catabolic process	1	ENSG00000171314|NA|ENSG00000171314	13	0.349202
GO:0046596	regulation of viral entry into host cell	1	ENSG00000148180|NA|ENSG00000148180	13	0.349202
GO:0051668	localization within membrane	1	ENSG00000148180|NA|ENSG00000148180	13	0.349202
GO:0070373	negative regulation of ERK1 and ERK2 cascade	1	ENSG00000136869|NA|ENSG00000136869	13	0.349202
GO:0007249	I-kappaB kinase/NF-kappaB signaling	2	ENSG00000136869|ENSG00000255833	38	0.350683
GO:0046777	protein autophosphorylation	2	ENSG00000101265|ENSG00000101336	38	0.350683
GO:0070371	ERK1 and ERK2 cascade	2	ENSG00000103811|ENSG00000136869	38	0.350683
GO:0009991	response to extracellular stimulus	3	ENSG00000101439|ENSG00000148180|ENSG00000165168	65	0.352732
GO:0015980	energy derivation by oxidation of organic compounds	3	ENSG00000099795|ENSG00000125356|ENSG00000131174	65	0.352732
GO:0061458	reproductive system development	3	ENSG00000101439|ENSG00000245848|ENSG00000255833	65	0.352732
GO:0043933	protein-containing complex subunit organization	13	ENSG00000057252|ENSG00000099795|ENSG00000101160|ENSG00000101336|ENSG00000115091|ENSG00000125356|ENSG00000136869|ENSG00000148180|ENSG00000158869|ENSG00000162704|ENSG00000163466|ENSG00000205542|ENSG00000247596	355	0.358954
GO:0006915	apoptotic process	11	ENSG00000066336|ENSG00000101160|ENSG00000101265|ENSG00000101336|ENSG00000101439|ENSG00000103811|ENSG00000118515|ENSG00000136869|ENSG00000148180|ENSG00000158869|ENSG00000164111	296	0.359527
GO:0006950	response to stress	20	ENSG00000076944|ENSG00000101182|ENSG00000101265|ENSG00000101336|ENSG00000101439|ENSG00000103187|ENSG00000115091|ENSG00000116701|ENSG00000117091|ENSG00000118515|ENSG00000124491|ENSG00000126759|ENSG00000130775|ENSG00000136689|ENSG00000136869|ENSG00000148180|ENSG00000158869|ENSG00000164111|ENSG00000165168|ENSG00000205542	565	0.36102
GO:0007265	Ras protein signal transduction	3	ENSG00000116574|ENSG00000118508|ENSG00000284984	66	0.361781
GO:0010038	response to metal ion	3	ENSG00000148180|ENSG00000165168|ENSG00000245848	66	0.361781
GO:0051272	positive regulation of cellular component movement	3	ENSG00000103811|ENSG00000196189|ENSG00000205542	66	0.361781
GO:0001818	negative regulation of cytokine production	2	ENSG00000136869|ENSG00000205542	39	0.362617
GO:0010817	regulation of hormone levels	2	ENSG00000101160|ENSG00000136689	39	0.362617
GO:0030168	platelet activation	2	ENSG00000136869|ENSG00000158869	39	0.362617
GO:0044057	regulation of system process	2	ENSG00000118515|ENSG00000255833	39	0.362617
GO:1903532	positive regulation of secretion by cell	2	ENSG00000136869|ENSG00000158869	39	0.362617
GO:0006508	proteolysis	9	ENSG00000101160|ENSG00000101182|ENSG00000101439|ENSG00000103811|ENSG00000126759|ENSG00000127951|ENSG00000148180|ENSG00000160213|ENSG00000245848	238	0.362999
GO:0051248	negative regulation of protein metabolic process	7	ENSG00000066336|ENSG00000101160|ENSG00000101265|ENSG00000101439|ENSG00000136869|ENSG00000160213|ENSG00000245848	180	0.364344
GO:0006304	DNA modification	1	ENSG00000066336|NA|ENSG00000066336	14	0.370435
GO:0007219	Notch signaling pathway	1	ENSG00000245848|NA|ENSG00000245848	14	0.370435
GO:0030593	neutrophil chemotaxis	1	ENSG00000158869|NA|ENSG00000158869	14	0.370435
GO:0032436	positive regulation of proteasomal ubiquitin-dependent protein catabolic process	1	ENSG00000245848|NA|ENSG00000245848	14	0.370435
GO:0032652	regulation of interleukin-1 production	1	ENSG00000136869|NA|ENSG00000136869	14	0.370435
GO:0032729	positive regulation of interferon-gamma production	1	ENSG00000136869|NA|ENSG00000136869	14	0.370435
GO:0033135	regulation of peptidyl-serine phosphorylation	1	ENSG00000101265|NA|ENSG00000101265	14	0.370435
GO:0034764	positive regulation of transmembrane transport	1	ENSG00000205542|NA|ENSG00000205542	14	0.370435
GO:0043462	regulation of ATPase activity	1	ENSG00000205542|NA|ENSG00000205542	14	0.370435
GO:0043967	histone H4 acetylation	1	ENSG00000066336|NA|ENSG00000066336	14	0.370435
GO:0048634	regulation of muscle organ development	1	ENSG00000255833|NA|ENSG00000255833	14	0.370435
GO:0071621	granulocyte chemotaxis	1	ENSG00000158869|NA|ENSG00000158869	14	0.370435
GO:1900407	regulation of cellular response to oxidative stress	1	ENSG00000136869|NA|ENSG00000136869	14	0.370435
GO:1903036	positive regulation of response to wounding	1	ENSG00000136869|NA|ENSG00000136869	14	0.370435
GO:1903426	regulation of reactive oxygen species biosynthetic process	1	ENSG00000136869|NA|ENSG00000136869	14	0.370435
GO:1904019	epithelial cell apoptotic process	1	ENSG00000148180|NA|ENSG00000148180	14	0.370435
GO:2000060	positive regulation of ubiquitin-dependent protein catabolic process	1	ENSG00000245848|NA|ENSG00000245848	14	0.370435
GO:0030098	lymphocyte differentiation	3	ENSG00000066336|ENSG00000158869|ENSG00000196189	67	0.370815
GO:0002449	lymphocyte mediated immunity	2	ENSG00000103811|ENSG00000158869	40	0.374472
GO:0010565	regulation of cellular ketone metabolic process	2	ENSG00000101182|ENSG00000123684	40	0.374472
GO:0018105	peptidyl-serine phosphorylation	2	ENSG00000101265|ENSG00000118515	40	0.374472
GO:0044782	cilium organization	2	ENSG00000115091|ENSG00000148180	40	0.374472
GO:0060271	cilium assembly	2	ENSG00000115091|ENSG00000148180	40	0.374472
GO:1901214	regulation of neuron death	2	ENSG00000101160|ENSG00000136869	40	0.374472
GO:0043067	regulation of programmed cell death	9	ENSG00000101160|ENSG00000101265|ENSG00000101336|ENSG00000101439|ENSG00000103811|ENSG00000118515|ENSG00000148180|ENSG00000158869|ENSG00000164111	241	0.37767
GO:0051223	regulation of protein transport	4	ENSG00000116574|ENSG00000136869|ENSG00000205542|ENSG00000284984	96	0.378248
GO:0040017	positive regulation of locomotion	3	ENSG00000103811|ENSG00000196189|ENSG00000205542	68	0.37983
GO:0012501	programmed cell death	11	ENSG00000066336|ENSG00000101160|ENSG00000101265|ENSG00000101336|ENSG00000101439|ENSG00000103811|ENSG00000118515|ENSG00000136869|ENSG00000148180|ENSG00000158869|ENSG00000164111	301	0.381774
GO:0007409	axonogenesis	2	ENSG00000196189|ENSG00000247596	41	0.386242
GO:0042180	cellular ketone metabolic process	2	ENSG00000101182|ENSG00000123684	41	0.386242
GO:0060326	cell chemotaxis	2	ENSG00000158869|ENSG00000205542	41	0.386242
GO:0032990	cell part morphogenesis	3	ENSG00000118515|ENSG00000196189|ENSG00000247596	69	0.388821
GO:0045664	regulation of neuron differentiation	3	ENSG00000101160|ENSG00000196189|ENSG00000247596	69	0.388821
GO:0000041	transition metal ion transport	1	ENSG00000136867|NA|ENSG00000136867	15	0.390987
GO:0001892	embryonic placenta development	1	ENSG00000245848|NA|ENSG00000245848	15	0.390987
GO:0006096	glycolytic process	1	ENSG00000171314|NA|ENSG00000171314	15	0.390987
GO:0006757	ATP generation from ADP	1	ENSG00000171314|NA|ENSG00000171314	15	0.390987
GO:0019674	NAD metabolic process	1	ENSG00000171314|NA|ENSG00000171314	15	0.390987
GO:0034446	substrate adhesion-dependent cell spreading	1	ENSG00000163466|NA|ENSG00000163466	15	0.390987
GO:0042866	pyruvate biosynthetic process	1	ENSG00000171314|NA|ENSG00000171314	15	0.390987
GO:0043534	blood vessel endothelial cell migration	1	ENSG00000205542|NA|ENSG00000205542	15	0.390987
GO:0046031	ADP metabolic process	1	ENSG00000171314|NA|ENSG00000171314	15	0.390987
GO:0060333	interferon-gamma-mediated signaling pathway	1	ENSG00000101336|NA|ENSG00000101336	15	0.390987
GO:1901136	carbohydrate derivative catabolic process	1	ENSG00000101439|NA|ENSG00000101439	15	0.390987
GO:1902882	regulation of response to oxidative stress	1	ENSG00000136869|NA|ENSG00000136869	15	0.390987
GO:1903901	negative regulation of viral life cycle	1	ENSG00000148180|NA|ENSG00000148180	15	0.390987

## Sheet: topGO_LMPPProB
GOid	goterm	countInteresting	countAll	pvalue
GO:0046632	alpha-beta T cell differentiation	7	29	3.24e-06
GO:0046631	alpha-beta T cell activation	7	35	1.25e-05
GO:0030217	T cell differentiation	8	50	1.6e-05
GO:0045321	leukocyte activation	16	233	5.25e-05
GO:0030098	lymphocyte differentiation	8	67	0.000142727
GO:0001775	cell activation	16	256	0.000169285
GO:0042110	T cell activation	9	92	0.000250436
GO:0036037	CD8-positive
GO:0043374	CD8-positive
GO:0006955	immune response	18	335	0.000406474
GO:0002521	leukocyte differentiation	9	98	0.000406778
GO:0060048	cardiac muscle contraction	3	9	0.00101742
GO:0043367	CD4-positive
GO:0035710	CD4-positive
GO:0006941	striated muscle contraction	3	11	0.00193132
GO:0031175	neuron projection development	8	99	0.00208585
GO:0050896	response to stimulus	35	1050	0.00240596
GO:0046649	lymphocyte activation	9	126	0.00255369
GO:0002376	immune system process	21	491	0.00258955
GO:0007409	axonogenesis	5	41	0.00263489
GO:1902600	proton transmembrane transport	4	25	0.00265177
GO:0002252	immune effector process	12	206	0.00266779
GO:0048666	neuron development	8	104	0.00286297
GO:0003013	circulatory system process	5	43	0.00326395
GO:0032729	positive regulation of interferon-gamma production	3	14	0.00404797
GO:0033135	regulation of peptidyl-serine phosphorylation	3	14	0.00404797
GO:0030336	negative regulation of cell migration	4	28	0.00406929
GO:0061564	axon development	5	47	0.00483749
GO:0009101	glycoprotein biosynthetic process	4	30	0.00525661
GO:2000146	negative regulation of cell motility	4	30	0.00525661
GO:0002724	regulation of T cell cytokine production	2	5	0.00551192
GO:0006942	regulation of striated muscle contraction	2	5	0.00551192
GO:0010830	regulation of myotube differentiation	2	5	0.00551192
GO:0033137	negative regulation of peptidyl-serine phosphorylation	2	5	0.00551192
GO:0045851	pH reduction	2	5	0.00551192
GO:0055117	regulation of cardiac muscle contraction	2	5	0.00551192
GO:0006937	regulation of muscle contraction	3	16	0.00601908
GO:0048639	positive regulation of developmental growth	3	16	0.00601908
GO:0032649	regulation of interferon-gamma production	3	17	0.0071856
GO:0051271	negative regulation of cellular component movement	4	33	0.00744233
GO:0030155	regulation of cell adhesion	7	98	0.00809397
GO:0002369	T cell cytokine production	2	6	0.00814037
GO:0010559	regulation of glycoprotein biosynthetic process	2	6	0.00814037
GO:0019748	secondary metabolic process	2	6	0.00814037
GO:0050772	positive regulation of axonogenesis	2	6	0.00814037
GO:0006935	chemotaxis	6	75	0.00834538
GO:0010770	positive regulation of cell morphogenesis involved in differentiation	3	18	0.0084774
GO:0032609	interferon-gamma production	3	18	0.0084774
GO:0043244	regulation of protein complex disassembly	3	18	0.0084774
GO:0048667	cell morphogenesis involved in neuron differentiation	5	54	0.00878624
GO:0042330	taxis	6	76	0.00889643
GO:0040013	negative regulation of locomotion	4	35	0.00919153
GO:0032271	regulation of protein polymerization	5	55	0.0094916
GO:0003015	heart process	3	19	0.0098974
GO:0060047	heart contraction	3	19	0.0098974
GO:0030182	neuron differentiation	8	129	0.0106961
GO:0000904	cell morphogenesis involved in differentiation	6	79	0.0107073
GO:0001657	ureteric bud development	2	7	0.011221
GO:0007200	phospholipase C-activating G-protein coupled receptor signaling pathway	2	7	0.011221
GO:0030641	regulation of cellular pH	2	7	0.011221
GO:0032722	positive regulation of chemokine production	2	7	0.011221
GO:0051155	positive regulation of striated muscle cell differentiation	2	7	0.011221
GO:0051453	regulation of intracellular pH	2	7	0.011221
GO:0072163	mesonephric epithelium development	2	7	0.011221
GO:0072164	mesonephric tubule development	2	7	0.011221
GO:1903018	regulation of glycoprotein metabolic process	2	7	0.011221
GO:0038127	ERBB signaling pathway	3	20	0.0114481
GO:0007165	signal transduction	25	703	0.0114623
GO:0007162	negative regulation of cell adhesion	4	39	0.0134524
GO:0001823	mesonephros development	2	8	0.0147314
GO:0006885	regulation of pH	2	8	0.0147314
GO:0030004	cellular monovalent inorganic cation homeostasis	2	8	0.0147314
GO:0048873	homeostasis of number of cells within a tissue	2	8	0.0147314
GO:0007411	axon guidance	3	22	0.0149496
GO:0097485	neuron projection guidance	3	22	0.0149496
GO:0048812	neuron projection morphogenesis	5	62	0.0155576
GO:0002274	myeloid leukocyte activation	8	138	0.0157717
GO:0008015	blood circulation	4	42	0.0173619
GO:0048858	cell projection morphogenesis	5	64	0.0176808
GO:0051258	protein polymerization	5	64	0.0176808
GO:0120039	plasma membrane bounded cell projection morphogenesis	5	64	0.0176808
GO:0007155	cell adhesion	9	170	0.0181995
GO:0003254	regulation of membrane depolarization	2	9	0.0186497
GO:0046323	glucose import	2	9	0.0186497
GO:0022610	biological adhesion	9	171	0.0188594
GO:0051716	cellular response to stimulus	29	892	0.019324
GO:0006812	cation transport	7	116	0.019591
GO:0040011	locomotion	11	233	0.0199504
GO:0009100	glycoprotein metabolic process	4	44	0.020327
GO:0090257	regulation of muscle system process	3	25	0.0212229
GO:0023052	signaling	25	735	0.021257
GO:0036230	granulocyte activation	7	118	0.0213516
GO:0042119	neutrophil activation	7	118	0.0213516
GO:0009605	response to external stimulus	12	267	0.0213826
GO:0007154	cell communication	25	738	0.0224533
GO:1902903	regulation of supramolecular fiber organization	5	68	0.0224901
GO:0007188	adenylate cyclase-modulating G-protein coupled receptor signaling pathway	2	10	0.0229549
GO:0030835	negative regulation of actin filament depolymerization	2	10	0.0229549
GO:0032642	regulation of chemokine production	2	10	0.0229549
GO:0051149	positive regulation of muscle cell differentiation	2	10	0.0229549
GO:0051693	actin filament capping	2	10	0.0229549
GO:0055067	monovalent inorganic cation homeostasis	2	10	0.0229549
GO:0001932	regulation of protein phosphorylation	9	177	0.0231963
GO:0030833	regulation of actin filament polymerization	4	46	0.0235888
GO:0032990	cell part morphogenesis	5	69	0.0238139
GO:0045664	regulation of neuron differentiation	5	69	0.0238139
GO:0048699	generation of neurons	8	149	0.0241511
GO:0030041	actin filament polymerization	4	48	0.027154
GO:0002718	regulation of cytokine production involved in immune response	2	11	0.0276268
GO:0006968	cellular defense response	2	11	0.0276268
GO:0007187	G-protein coupled receptor signaling pathway
GO:0034333	adherens junction assembly	2	11	0.0276268
GO:0051153	regulation of striated muscle cell differentiation	2	11	0.0276268
GO:0030334	regulation of cell migration	6	98	0.0286535
GO:0007204	positive regulation of cytosolic calcium ion concentration	3	28	0.0287375
GO:0008064	regulation of actin polymerization or depolymerization	4	49	0.0290522
GO:0030832	regulation of actin filament length	4	49	0.0290522
GO:0002250	adaptive immune response	5	73	0.0296147
GO:0002443	leukocyte mediated immunity	8	155	0.0298718
GO:0051239	regulation of multicellular organismal process	15	381	0.0299034
GO:0001933	negative regulation of protein phosphorylation	5	74	0.031194
GO:0030154	cell differentiation	18	491	0.0319555
GO:0008643	carbohydrate transport	2	12	0.0326458
GO:0008645	hexose transmembrane transport	2	12	0.0326458
GO:0015749	monosaccharide transmembrane transport	2	12	0.0326458
GO:0034219	carbohydrate transmembrane transport	2	12	0.0326458
GO:0034332	adherens junction organization	2	12	0.0326458
GO:0043242	negative regulation of protein complex disassembly	2	12	0.0326458
GO:0072073	kidney epithelium development	2	12	0.0326458
GO:1901880	negative regulation of protein depolymerization	2	12	0.0326458
GO:1904659	glucose transmembrane transport	2	12	0.0326458
GO:2000145	regulation of cell motility	6	101	0.0326605
GO:0050900	leukocyte migration	5	75	0.0328261
GO:0051348	negative regulation of transferase activity	4	51	0.0330825
GO:0009615	response to virus	3	30	0.0344362
GO:0007015	actin filament organization	5	76	0.0345113
GO:0006928	movement of cell or subcellular component	11	253	0.0348114
GO:0003008	system process	7	131	0.0355843
GO:0031344	regulation of cell projection organization	5	77	0.03625
GO:0098662	inorganic cation transmembrane transport	5	77	0.03625
GO:0120035	regulation of plasma membrane bounded cell projection organization	5	77	0.03625
GO:0016477	cell migration	9	192	0.0371585
GO:0010975	regulation of neuron projection development	4	53	0.0374275
GO:0015672	monovalent inorganic cation transport	4	53	0.0374275
GO:0045666	positive regulation of neuron differentiation	3	31	0.0374905
GO:0045927	positive regulation of growth	3	31	0.0374905
GO:0002367	cytokine production involved in immune response	2	13	0.0379932
GO:0030834	regulation of actin filament depolymerization	2	13	0.0379932
GO:0032602	chemokine production	2	13	0.0379932
GO:0043370	regulation of CD4-positive
GO:0051899	membrane depolarization	2	13	0.0379932
GO:0090066	regulation of anatomical structure size	5	78	0.0380427
GO:0022008	neurogenesis	8	163	0.0388972
GO:0008154	actin polymerization or depolymerization	4	54	0.0397188
GO:0110053	regulation of actin filament organization	4	54	0.0397188
GO:0098609	cell-cell adhesion	6	106	0.040131
GO:0048638	regulation of developmental growth	3	32	0.0406802
GO:0051480	regulation of cytosolic calcium ion concentration	3	32	0.0406802
GO:0120036	plasma membrane bounded cell projection organization	8	165	0.0414168
GO:1901137	carbohydrate derivative biosynthetic process	5	80	0.0417913
GO:0002263	cell activation involved in immune response	8	166	0.0427174
GO:0002366	leukocyte activation involved in immune response	8	166	0.0427174
GO:0007166	cell surface receptor signaling pathway	14	363	0.0428716
GO:0042325	regulation of phosphorylation	9	197	0.0429023
GO:0002709	regulation of T cell mediated immunity	2	14	0.0436508
GO:0051147	regulation of muscle cell differentiation	2	14	0.0436508
GO:2000514	regulation of CD4-positive
GO:0051270	regulation of cellular component movement	6	109	0.0451031
GO:0043254	regulation of protein complex assembly	5	82	0.0457594
GO:0030030	cell projection organization	8	169	0.0467847
GO:0097435	supramolecular fiber organization	6	110	0.0468439
GO:0007186	G-protein coupled receptor signaling pathway	4	57	0.0470698
GO:0006936	muscle contraction	3	34	0.0474605
GO:0010769	regulation of cell morphogenesis involved in differentiation	3	34	0.0474605
GO:0042326	negative regulation of phosphorylation	5	83	0.0478265
GO:0098655	cation transmembrane transport	5	83	0.0478265
GO:0001817	regulation of cytokine production	6	111	0.0486267
GO:0008016	regulation of heart contraction	2	15	0.049601
GO:0030042	actin filament depolymerization	2	15	0.049601
GO:0030890	positive regulation of B cell proliferation	2	15	0.049601
GO:1901879	regulation of protein depolymerization	2	15	0.049601
GO:0048870	cell motility	9	203	0.0505715
GO:0051674	localization of cell	9	203	0.0505715
GO:0040012	regulation of locomotion	6	113	0.0523193
GO:0030029	actin filament-based process	6	114	0.0542295
GO:0010720	positive regulation of cell development	4	60	0.0551364
GO:0007173	epidermal growth factor receptor signaling pathway	2	16	0.055827
GO:0014902	myotube differentiation	2	16	0.055827
GO:0030837	negative regulation of actin filament polymerization	2	16	0.055827
GO:0035023	regulation of Rho protein signal transduction	2	16	0.055827
GO:0046637	regulation of alpha-beta T cell differentiation	2	16	0.055827
GO:0050770	regulation of axonogenesis	2	16	0.055827
GO:0051607	defense response to virus	2	16	0.055827
GO:0098742	cell-cell adhesion via plasma-membrane adhesion molecules	2	16	0.055827
GO:1990266	neutrophil migration	2	16	0.055827
GO:0030097	hemopoiesis	9	207	0.0561719
GO:0050767	regulation of neurogenesis	5	87	0.0566514
GO:0098660	inorganic ion transmembrane transport	5	87	0.0566514
GO:0002283	neutrophil activation involved in immune response	6	116	0.0581783
GO:0043312	neutrophil degranulation	6	116	0.0581783
GO:0007517	muscle organ development	3	37	0.0586102
GO:0002446	neutrophil mediated immunity	6	117	0.0602173
GO:0006811	ion transport	8	178	0.0605196
GO:0002683	negative regulation of immune system process	4	62	0.0609095
GO:0048869	cellular developmental process	18	527	0.0613025
GO:0097530	granulocyte migration	2	17	0.0623125
GO:0019220	regulation of phosphate metabolic process	9	212	0.0637372
GO:0050801	ion homeostasis	5	90	0.0638573
GO:0051960	regulation of nervous system development	5	90	0.0638573
GO:0045055	regulated exocytosis	7	149	0.0642182
GO:0001816	cytokine production	6	119	0.0644247
GO:0006468	protein phosphorylation	11	279	0.0644256
GO:0048534	hematopoietic or lymphoid organ development	9	213	0.0653267
GO:0044057	regulation of system process	3	39	0.0666747
GO:0032956	regulation of actin cytoskeleton organization	4	64	0.066996
GO:0051174	regulation of phosphorus metabolic process	9	215	0.0685832
GO:0002287	alpha-beta T cell activation involved in immune response	2	18	0.0690419
GO:0002293	alpha-beta T cell differentiation involved in immune response	2	18	0.0690419
GO:0002294	CD4-positive
GO:0007519	skeletal muscle tissue development	2	18	0.0690419
GO:0030888	regulation of B cell proliferation	2	18	0.0690419
GO:0042093	T-helper cell differentiation	2	18	0.0690419
GO:0050853	B cell receptor signaling pathway	2	18	0.0690419
GO:0018105	peptidyl-serine phosphorylation	3	40	0.0708901
GO:0010563	negative regulation of phosphorus metabolic process	5	93	0.0715663
GO:0045936	negative regulation of phosphate metabolic process	5	93	0.0715663
GO:0045597	positive regulation of cell differentiation	6	123	0.0733592
GO:0006469	negative regulation of protein kinase activity	3	41	0.0752244
GO:0002520	immune system development	9	219	0.0754081
GO:0048878	chemical homeostasis	6	124	0.0757012
GO:0002292	T cell differentiation involved in immune response	2	19	0.076
GO:0002456	T cell mediated immunity	2	19	0.076
GO:0018107	peptidyl-threonine phosphorylation	2	19	0.076
GO:0030307	positive regulation of cell growth	2	19	0.076
GO:0035265	organ growth	2	19	0.076
GO:0050868	negative regulation of T cell activation	2	19	0.076
GO:0060538	skeletal muscle organ development	2	19	0.076
GO:0061351	neural precursor cell proliferation	2	19	0.076
GO:1903522	regulation of blood circulation	2	19	0.076
GO:0007159	leukocyte cell-cell adhesion	4	67	0.0767049
GO:0032970	regulation of actin filament-based process	4	67	0.0767049
GO:0002444	myeloid leukocyte mediated immunity	6	125	0.0780866
GO:0014706	striated muscle tissue development	3	42	0.0796754
GO:0018209	peptidyl-serine modification	3	42	0.0796754
GO:0002275	myeloid cell activation involved in immune response	6	126	0.0805152
GO:0043299	leukocyte degranulation	6	126	0.0805152
GO:0002700	regulation of production of molecular mediator of immune response	2	20	0.0831725
GO:0032272	negative regulation of protein polymerization	2	20	0.0831725
GO:0043524	negative regulation of neuron apoptotic process	2	20	0.0831725
GO:0045216	cell-cell junction organization	2	20	0.0831725
GO:0050871	positive regulation of B cell activation	2	20	0.0831725
GO:1903038	negative regulation of leukocyte cell-cell adhesion	2	20	0.0831725
GO:0098542	defense response to other organism	3	43	0.0842404
GO:0000902	cell morphogenesis	6	128	0.085502
GO:0061061	muscle structure development	4	70	0.0870942
GO:1902532	negative regulation of intracellular signal transduction	4	70	0.0870942
GO:0006887	exocytosis	7	160	0.0872613
GO:0031400	negative regulation of protein modification process	5	99	0.08848
GO:0033673	negative regulation of kinase activity	3	44	0.088917
GO:0060537	muscle tissue development	3	44	0.088917
GO:0018210	peptidyl-threonine modification	2	21	0.0905452
GO:0034329	cell junction assembly	2	21	0.0905452
GO:0046634	regulation of alpha-beta T cell activation	2	21	0.0905452
GO:0032535	regulation of cellular component size	4	71	0.0907051
GO:0003012	muscle system process	3	45	0.0937025
GO:0031399	regulation of protein modification process	9	229	0.0943132
GO:0051493	regulation of cytoskeleton organization	5	101	0.0945543
GO:0051241	negative regulation of multicellular organismal process	6	132	0.0959909
GO:0048518	positive regulation of biological process	24	792	0.0976439
GO:0042100	B cell proliferation	2	22	0.0981048
GO:0048762	mesenchymal cell differentiation	2	22	0.0981048
GO:0051261	protein depolymerization	2	22	0.0981048
GO:0002460	adaptive immune response based on somatic recombination of immune receptors built from immunoglobulin superfamily domains	3	46	0.0985942
GO:0044282	small molecule catabolic process	3	46	0.0985942
GO:0050769	positive regulation of neurogenesis	3	46	0.0985942
GO:0051130	positive regulation of cellular component organization	8	198	0.0996476
GO:0060284	regulation of cell development	5	103	0.100842
GO:0030003	cellular cation homeostasis	4	74	0.101969
GO:0032501	multicellular organismal process	23	756	0.10304
GO:0006816	calcium ion transport	3	47	0.103589
GO:0031331	positive regulation of cellular catabolic process	3	47	0.103589
GO:0051962	positive regulation of nervous system development	3	47	0.103589
GO:0032989	cellular component morphogenesis	6	135	0.104304
GO:0010976	positive regulation of neuron projection development	2	23	0.105838
GO:0031345	negative regulation of cell projection organization	2	23	0.105838
GO:0045580	regulation of T cell differentiation	2	23	0.105838
GO:0097529	myeloid leukocyte migration	2	23	0.105838
GO:1902105	regulation of leukocyte differentiation	3	48	0.108685
GO:0006873	cellular ion homeostasis	4	76	0.109829
GO:0051249	regulation of lymphocyte activation	4	76	0.109829
GO:0002286	T cell activation involved in immune response	2	24	0.113733
GO:0006486	protein glycosylation	2	24	0.113733
GO:0034330	cell junction organization	2	24	0.113733
GO:0043413	macromolecule glycosylation	2	24	0.113733
GO:0070085	glycosylation	2	24	0.113733
GO:0001819	positive regulation of cytokine production	4	77	0.11386
GO:0043065	positive regulation of apoptotic process	5	107	0.114047
GO:0001662	behavioral fear response	1	5	0.115847
GO:0002209	behavioral defense response	1	5	0.115847
GO:0003281	ventricular septum development	1	5	0.115847
GO:0006266	DNA ligation	1	5	0.115847
GO:0007193	adenylate cyclase-inhibiting G-protein coupled receptor signaling pathway	1	5	0.115847
GO:0007405	neuroblast proliferation	1	5	0.115847
GO:0010633	negative regulation of epithelial cell migration	1	5	0.115847
GO:0010801	negative regulation of peptidyl-threonine phosphorylation	1	5	0.115847
GO:0030509	BMP signaling pathway	1	5	0.115847
GO:0031954	positive regulation of protein autophosphorylation	1	5	0.115847
GO:0032743	positive regulation of interleukin-2 production	1	5	0.115847
GO:0032753	positive regulation of interleukin-4 production	1	5	0.115847
GO:0032801	receptor catabolic process	1	5	0.115847
GO:0033033	negative regulation of myeloid cell apoptotic process	1	5	0.115847
GO:0033198	response to ATP	1	5	0.115847
GO:0033687	osteoblast proliferation	1	5	0.115847
GO:0034656	nucleobase-containing small molecule catabolic process	1	5	0.115847
GO:0042596	fear response	1	5	0.115847
GO:0043243	positive regulation of protein complex disassembly	1	5	0.115847
GO:0043369	CD4-positive or CD8-positive
GO:0043371	negative regulation of CD4-positive
GO:0045063	T-helper 1 cell differentiation	1	5	0.115847
GO:0045351	type I interferon biosynthetic process	1	5	0.115847
GO:0045932	negative regulation of muscle contraction	1	5	0.115847
GO:0046579	positive regulation of Ras protein signal transduction	1	5	0.115847
GO:0046639	negative regulation of alpha-beta T cell differentiation	1	5	0.115847
GO:0048641	regulation of skeletal muscle tissue development	1	5	0.115847
GO:0048741	skeletal muscle fiber development	1	5	0.115847
GO:0048753	pigment granule organization	1	5	0.115847
GO:0050922	negative regulation of chemotaxis	1	5	0.115847
GO:0051016	barbed-end actin filament capping	1	5	0.115847
GO:0051057	positive regulation of small GTPase mediated signal transduction	1	5	0.115847
GO:0055010	ventricular cardiac muscle tissue morphogenesis	1	5	0.115847
GO:0060393	regulation of pathway-restricted SMAD protein phosphorylation	1	5	0.115847
GO:0061097	regulation of protein tyrosine kinase activity	1	5	0.115847
GO:0071526	semaphorin-plexin signaling pathway	1	5	0.115847
GO:0071772	response to BMP	1	5	0.115847
GO:0071773	cellular response to BMP stimulus	1	5	0.115847
GO:0072539	T-helper 17 cell differentiation	1	5	0.115847
GO:0097178	ruffle assembly	1	5	0.115847
GO:0099132	ATP hydrolysis coupled cation transmembrane transport	1	5	0.115847
GO:1900151	regulation of nuclear-transcribed mRNA catabolic process
GO:1900153	positive regulation of nuclear-transcribed mRNA catabolic process
GO:1901099	negative regulation of signal transduction in absence of ligand	1	5	0.115847
GO:2000316	regulation of T-helper 17 type immune response	1	5	0.115847
GO:2000515	negative regulation of CD4-positive
GO:2001240	negative regulation of extrinsic apoptotic signaling pathway in absence of ligand	1	5	0.115847
GO:0030036	actin cytoskeleton organization	5	108	0.117476
GO:0006874	cellular calcium ion homeostasis	3	50	0.119167
GO:0043068	positive regulation of programmed cell death	5	109	0.120956
GO:0010810	regulation of cell-substrate adhesion	2	25	0.121777
GO:2001236	regulation of extrinsic apoptotic signaling pathway	2	25	0.121777
GO:0055074	calcium ion homeostasis	3	51	0.124547
GO:0070838	divalent metal ion transport	3	51	0.124547
GO:0072511	divalent inorganic cation transport	3	51	0.124547
GO:0051240	positive regulation of multicellular organismal process	8	210	0.128905
GO:0001822	kidney development	2	26	0.12996
GO:0002695	negative regulation of leukocyte activation	2	26	0.12996
GO:0002706	regulation of lymphocyte mediated immunity	2	26	0.12996
GO:0022408	negative regulation of cell-cell adhesion	2	26	0.12996
GO:0032680	regulation of tumor necrosis factor production	2	26	0.12996
GO:0051250	negative regulation of lymphocyte activation	2	26	0.12996
GO:0051651	maintenance of location in cell	2	26	0.12996
GO:0060485	mesenchyme development	2	26	0.12996
GO:0060491	regulation of cell projection assembly	2	26	0.12996
GO:0120032	regulation of plasma membrane bounded cell projection assembly	2	26	0.12996
GO:0045595	regulation of cell differentiation	9	245	0.130064
GO:0050776	regulation of immune response	7	177	0.131256
GO:0006793	phosphorus metabolic process	15	465	0.13358
GO:0045859	regulation of protein kinase activity	5	113	0.135364
GO:0000768	syncytium formation by plasma membrane fusion	1	6	0.137388
GO:0002363	alpha-beta T cell lineage commitment	1	6	0.137388
GO:0002931	response to ischemia	1	6	0.137388
GO:0003229	ventricular cardiac muscle tissue development	1	6	0.137388
GO:0006949	syncytium formation	1	6	0.137388
GO:0007520	myoblast fusion	1	6	0.137388
GO:0007585	respiratory gaseous exchange	1	6	0.137388
GO:0008306	associative learning	1	6	0.137388
GO:0009225	nucleotide-sugar metabolic process	1	6	0.137388
GO:0010592	positive regulation of lamellipodium assembly	1	6	0.137388
GO:0010611	regulation of cardiac muscle hypertrophy	1	6	0.137388
GO:0014743	regulation of muscle hypertrophy	1	6	0.137388
GO:0014904	myotube cell development	1	6	0.137388
GO:0014910	regulation of smooth muscle cell migration	1	6	0.137388
GO:0019935	cyclic-nucleotide-mediated signaling	1	6	0.137388
GO:0030512	negative regulation of transforming growth factor beta receptor signaling pathway	1	6	0.137388
GO:0031952	regulation of protein autophosphorylation	1	6	0.137388
GO:0032633	interleukin-4 production	1	6	0.137388
GO:0032673	regulation of interleukin-4 production	1	6	0.137388
GO:0032727	positive regulation of interferon-alpha production	1	6	0.137388
GO:0032757	positive regulation of interleukin-8 production	1	6	0.137388
GO:0033572	transferrin transport	1	6	0.137388
GO:0034383	low-density lipoprotein particle clearance	1	6	0.137388
GO:0034405	response to fluid shear stress	1	6	0.137388
GO:0038128	ERBB2 signaling pathway	1	6	0.137388
GO:0042551	neuron maturation	1	6	0.137388
GO:0042632	cholesterol homeostasis	1	6	0.137388
GO:0045844	positive regulation of striated muscle tissue development	1	6	0.137388
GO:0046636	negative regulation of alpha-beta T cell activation	1	6	0.137388
GO:0048636	positive regulation of muscle organ development	1	6	0.137388
GO:0048644	muscle organ morphogenesis	1	6	0.137388
GO:0048747	muscle fiber development	1	6	0.137388
GO:0050858	negative regulation of antigen receptor-mediated signaling pathway	1	6	0.137388
GO:0050901	leukocyte tethering or rolling	1	6	0.137388
GO:0050931	pigment cell differentiation	1	6	0.137388
GO:0051496	positive regulation of stress fiber assembly	1	6	0.137388
GO:0051900	regulation of mitochondrial depolarization	1	6	0.137388
GO:0051926	negative regulation of calcium ion transport	1	6	0.137388
GO:0055008	cardiac muscle tissue morphogenesis	1	6	0.137388
GO:0055092	sterol homeostasis	1	6	0.137388
GO:0060191	regulation of lipase activity	1	6	0.137388
GO:0060389	pathway-restricted SMAD protein phosphorylation	1	6	0.137388
GO:0060411	cardiac septum morphogenesis	1	6	0.137388
GO:0060415	muscle tissue morphogenesis	1	6	0.137388
GO:0060993	kidney morphogenesis	1	6	0.137388
GO:0072538	T-helper 17 type immune response	1	6	0.137388
GO:1901863	positive regulation of muscle tissue development	1	6	0.137388
GO:1903429	regulation of cell maturation	1	6	0.137388
GO:1903524	positive regulation of blood circulation	1	6	0.137388
GO:1903845	negative regulation of cellular response to transforming growth factor beta stimulus	1	6	0.137388
GO:2000269	regulation of fibroblast apoptotic process	1	6	0.137388
GO:2001239	regulation of extrinsic apoptotic signaling pathway in absence of ligand	1	6	0.137388
GO:0001894	tissue homeostasis	2	27	0.138269
GO:0031333	negative regulation of protein complex assembly	2	27	0.138269
GO:0032640	tumor necrosis factor production	2	27	0.138269
GO:0032946	positive regulation of mononuclear cell proliferation	2	27	0.138269
GO:0043523	regulation of neuron apoptotic process	2	27	0.138269
GO:0050671	positive regulation of lymphocyte proliferation	2	27	0.138269
GO:1903555	regulation of tumor necrosis factor superfamily cytokine production	2	27	0.138269
GO:0055080	cation homeostasis	4	83	0.139408
GO:0051248	negative regulation of protein metabolic process	7	180	0.140042
GO:0072503	cellular divalent inorganic cation homeostasis	3	54	0.14121
GO:1903037	regulation of leukocyte cell-cell adhesion	3	54	0.14121
GO:0002694	regulation of leukocyte activation	4	84	0.143881
GO:0098771	inorganic ion homeostasis	4	84	0.143881
GO:0009968	negative regulation of signal transduction	7	182	0.146062
GO:0065008	regulation of biological quality	17	548	0.146479
GO:0009612	response to mechanical stimulus	2	28	0.146695
GO:0046578	regulation of Ras protein signal transduction	2	28	0.146695
GO:0050866	negative regulation of cell activation	2	28	0.146695
GO:0070665	positive regulation of leukocyte proliferation	2	28	0.146695
GO:0071706	tumor necrosis factor superfamily cytokine production	2	28	0.146695
GO:0072001	renal system development	2	28	0.146695
GO:1902904	negative regulation of supramolecular fiber organization	2	28	0.146695
GO:0009896	positive regulation of catabolic process	3	55	0.146928
GO:0072507	divalent inorganic cation homeostasis	3	55	0.146928
GO:0032940	secretion by cell	8	217	0.147915
GO:0010942	positive regulation of cell death	5	117	0.150528
GO:0048585	negative regulation of response to stimulus	8	218	0.150744
GO:0030001	metal ion transport	4	86	0.153
GO:0034220	ion transmembrane transport	5	118	0.154432
GO:0002440	production of molecular mediator of immune response	2	29	0.155226
GO:0002822	regulation of adaptive immune response based on somatic recombination of immune receptors built from immunoglobulin superfamily domains	2	29	0.155226
GO:0051402	neuron apoptotic process	2	29	0.155226
GO:1901215	negative regulation of neuron death	2	29	0.155226
GO:0002682	regulation of immune system process	9	255	0.155771
GO:0051338	regulation of transferase activity	6	152	0.158288
GO:0000289	nuclear-transcribed mRNA poly(A) tail shortening	1	7	0.158416
GO:0001942	hair follicle development	1	7	0.158416
GO:0002360	T cell lineage commitment	1	7	0.158416
GO:0002639	positive regulation of immunoglobulin production	1	7	0.158416
GO:0002707	negative regulation of lymphocyte mediated immunity	1	7	0.158416
GO:0003208	cardiac ventricle morphogenesis	1	7	0.158416
GO:0003279	cardiac septum development	1	7	0.158416
GO:0006298	mismatch repair	1	7	0.158416
GO:0008585	female gonad development	1	7	0.158416
GO:0010717	regulation of epithelial to mesenchymal transition	1	7	0.158416
GO:0018958	phenol-containing compound metabolic process	1	7	0.158416
GO:0022404	molting cycle process	1	7	0.158416
GO:0022405	hair cycle process	1	7	0.158416
GO:0030049	muscle filament sliding	1	7	0.158416
GO:0030516	regulation of axon extension	1	7	0.158416
GO:0031112	positive regulation of microtubule polymerization or depolymerization	1	7	0.158416
GO:0031116	positive regulation of microtubule polymerization	1	7	0.158416
GO:0032456	endocytic recycling	1	7	0.158416
GO:0032607	interferon-alpha production	1	7	0.158416
GO:0032647	regulation of interferon-alpha production	1	7	0.158416
GO:0032835	glomerulus development	1	7	0.158416
GO:0033275	actin-myosin filament sliding	1	7	0.158416
GO:0033555	multicellular organismal response to stress	1	7	0.158416
GO:0034381	plasma lipoprotein particle clearance	1	7	0.158416
GO:0043368	positive T cell selection	1	7	0.158416
GO:0044346	fibroblast apoptotic process	1	7	0.158416
GO:0045933	positive regulation of muscle contraction	1	7	0.158416
GO:0046545	development of primary female sexual characteristics	1	7	0.158416
GO:0046660	female sex differentiation	1	7	0.158416
GO:0048066	developmental pigmentation	1	7	0.158416
GO:0050732	negative regulation of peptidyl-tyrosine phosphorylation	1	7	0.158416
GO:0050873	brown fat cell differentiation	1	7	0.158416
GO:0051444	negative regulation of ubiquitin-protein transferase activity	1	7	0.158416
GO:0051882	mitochondrial depolarization	1	7	0.158416
GO:0055088	lipid homeostasis	1	7	0.158416
GO:0061387	regulation of extent of cell growth	1	7	0.158416
GO:0071985	multivesicular body sorting pathway	1	7	0.158416
GO:0090101	negative regulation of transmembrane receptor protein serine/threonine kinase signaling pathway	1	7	0.158416
GO:0090382	phagosome maturation	1	7	0.158416
GO:0098773	skin epidermis development	1	7	0.158416
GO:1901222	regulation of NIK/NF-kappaB signaling	1	7	0.158416
GO:1902745	positive regulation of lamellipodium organization	1	7	0.158416
GO:0050863	regulation of T cell activation	3	57	0.158594
GO:0042592	homeostatic process	9	257	0.16121
GO:0030278	regulation of ossification	2	30	0.163854
GO:0045619	regulation of lymphocyte differentiation	2	30	0.163854
GO:0050864	regulation of B cell activation	2	30	0.163854
GO:0032984	protein-containing complex disassembly	3	58	0.164534
GO:0007167	enzyme linked receptor protein signaling pathway	5	121	0.166403
GO:0043549	regulation of kinase activity	5	121	0.166403
GO:0007266	Rho protein signal transduction	2	31	0.172569
GO:0010721	negative regulation of cell development	2	31	0.172569
GO:2000134	negative regulation of G1/S transition of mitotic cell cycle	2	31	0.172569
GO:0010648	negative regulation of cell communication	7	191	0.174699
GO:0023057	negative regulation of signaling	7	191	0.174699
GO:0031647	regulation of protein stability	3	60	0.176617
GO:0050865	regulation of cell activation	4	91	0.176743
GO:0048468	cell development	8	227	0.17742
GO:0019725	cellular homeostasis	5	124	0.178748
GO:0002704	negative regulation of leukocyte mediated immunity	1	8	0.178943
GO:0002711	positive regulation of T cell mediated immunity	1	8	0.178943
GO:0002820	negative regulation of adaptive immune response	1	8	0.178943
GO:0002823	negative regulation of adaptive immune response based on somatic recombination of immune receptors built from immunoglobulin superfamily domains	1	8	0.178943
GO:0003300	cardiac muscle hypertrophy	1	8	0.178943
GO:0006297	nucleotide-excision repair
GO:0006720	isoprenoid metabolic process	1	8	0.178943
GO:0006940	regulation of smooth muscle contraction	1	8	0.178943
GO:0009063	cellular amino acid catabolic process	1	8	0.178943
GO:0010043	response to zinc ion	1	8	0.178943
GO:0010799	regulation of peptidyl-threonine phosphorylation	1	8	0.178943
GO:0014031	mesenchymal cell development	1	8	0.178943
GO:0014897	striated muscle hypertrophy	1	8	0.178943
GO:0014909	smooth muscle cell migration	1	8	0.178943
GO:0015682	ferric iron transport	1	8	0.178943
GO:0015914	phospholipid transport	1	8	0.178943
GO:0015918	sterol transport	1	8	0.178943
GO:0017015	regulation of transforming growth factor beta receptor signaling pathway	1	8	0.178943
GO:0030301	cholesterol transport	1	8	0.178943
GO:0031529	ruffle organization	1	8	0.178943
GO:0032201	telomere maintenance via semi-conservative replication	1	8	0.178943
GO:0032233	positive regulation of actin filament bundle assembly	1	8	0.178943
GO:0032728	positive regulation of interferon-beta production	1	8	0.178943
GO:0032733	positive regulation of interleukin-10 production	1	8	0.178943
GO:0033059	cellular pigmentation	1	8	0.178943
GO:0033628	regulation of cell adhesion mediated by integrin	1	8	0.178943
GO:0035914	skeletal muscle cell differentiation	1	8	0.178943
GO:0038034	signal transduction in absence of ligand	1	8	0.178943
GO:0042982	amyloid precursor protein metabolic process	1	8	0.178943
GO:0045581	negative regulation of T cell differentiation	1	8	0.178943
GO:0045670	regulation of osteoclast differentiation	1	8	0.178943
GO:0048538	thymus development	1	8	0.178943
GO:0061756	leukocyte adhesion to vascular endothelial cell	1	8	0.178943
GO:0071300	cellular response to retinoic acid	1	8	0.178943
GO:0072009	nephron epithelium development	1	8	0.178943
GO:0072512	trivalent inorganic cation transport	1	8	0.178943
GO:0097192	extrinsic apoptotic signaling pathway in absence of ligand	1	8	0.178943
GO:1901606	alpha-amino acid catabolic process	1	8	0.178943
GO:1903844	regulation of cellular response to transforming growth factor beta stimulus	1	8	0.178943
GO:0048522	positive regulation of cellular process	21	722	0.179683
GO:1902807	negative regulation of cell cycle G1/S phase transition	2	32	0.181361
GO:0046903	secretion	8	229	0.183636
GO:0055082	cellular chemical homeostasis	4	93	0.186591
GO:0022407	regulation of cell-cell adhesion	3	62	0.188949
GO:0045785	positive regulation of cell adhesion	3	62	0.188949
GO:0030595	leukocyte chemotaxis	2	33	0.190223
GO:0051494	negative regulation of cytoskeleton organization	2	33	0.190223
GO:0044087	regulation of cellular component biogenesis	5	127	0.191445
GO:0048589	developmental growth	3	63	0.195201
GO:0006796	phosphate-containing compound metabolic process	14	456	0.196001
GO:0016192	vesicle-mediated transport	10	306	0.196864
GO:0042221	response to chemical	17	573	0.198466
GO:0001656	metanephros development	1	9	0.19898
GO:0002437	inflammatory response to antigenic stimulus	1	9	0.19898
GO:0002720	positive regulation of cytokine production involved in immune response	1	9	0.19898
GO:0006296	nucleotide-excision repair
GO:0010591	regulation of lamellipodium assembly	1	9	0.19898
GO:0014896	muscle hypertrophy	1	9	0.19898
GO:0030101	natural killer cell activation	1	9	0.19898
GO:0032653	regulation of interleukin-10 production	1	9	0.19898
GO:0033028	myeloid cell apoptotic process	1	9	0.19898
GO:0033032	regulation of myeloid cell apoptotic process	1	9	0.19898
GO:0033138	positive regulation of peptidyl-serine phosphorylation	1	9	0.19898
GO:0033683	nucleotide-excision repair
GO:0035036	sperm-egg recognition	1	9	0.19898
GO:0035296	regulation of tube diameter	1	9	0.19898
GO:0042088	T-helper 1 type immune response	1	9	0.19898
GO:0042303	molting cycle	1	9	0.19898
GO:0042633	hair cycle	1	9	0.19898
GO:0043372	positive regulation of CD4-positive
GO:0043502	regulation of muscle adaptation	1	9	0.19898
GO:0045058	T cell selection	1	9	0.19898
GO:0045123	cellular extravasation	1	9	0.19898
GO:0046622	positive regulation of organ growth	1	9	0.19898
GO:0048536	spleen development	1	9	0.19898
GO:0048675	axon extension	1	9	0.19898
GO:0050830	defense response to Gram-positive bacterium	1	9	0.19898
GO:0050855	regulation of B cell receptor signaling pathway	1	9	0.19898
GO:0051289	protein homotetramerization	1	9	0.19898
GO:0070059	intrinsic apoptotic signaling pathway in response to endoplasmic reticulum stress	1	9	0.19898
GO:0070252	actin-mediated cell contraction	1	9	0.19898
GO:0072006	nephron development	1	9	0.19898
GO:0090596	sensory organ morphogenesis	1	9	0.19898
GO:0097746	regulation of blood vessel diameter	1	9	0.19898
GO:1901185	negative regulation of ERBB signaling pathway	1	9	0.19898
GO:1901264	carbohydrate derivative transport	1	9	0.19898
GO:0001655	urogenital system development	2	34	0.199146
GO:0002819	regulation of adaptive immune response	2	34	0.199146
GO:0006952	defense response	8	234	0.199607
GO:0051094	positive regulation of developmental process	6	165	0.206635
GO:0050851	antigen receptor-mediated signaling pathway	3	65	0.207862
GO:0032273	positive regulation of protein polymerization	2	35	0.208121
GO:0051146	striated muscle cell differentiation	2	35	0.208121
GO:0007399	nervous system development	8	237	0.209476
GO:0002703	regulation of leukocyte mediated immunity	2	36	0.217142
GO:0006470	protein dephosphorylation	2	36	0.217142
GO:0032944	regulation of mononuclear cell proliferation	2	36	0.217142
GO:0050670	regulation of lymphocyte proliferation	2	36	0.217142
GO:0060562	epithelial tube morphogenesis	2	36	0.217142
GO:0070663	regulation of leukocyte proliferation	2	36	0.217142
GO:0097191	extrinsic apoptotic signaling pathway	2	36	0.217142
GO:0007169	transmembrane receptor protein tyrosine kinase signaling pathway	4	99	0.217185
GO:0001782	B cell homeostasis	1	10	0.218538
GO:0001844	protein insertion into mitochondrial membrane involved in apoptotic signaling pathway	1	10	0.218538
GO:0002637	regulation of immunoglobulin production	1	10	0.218538
GO:0003206	cardiac chamber morphogenesis	1	10	0.218538
GO:0003231	cardiac ventricle development	1	10	0.218538
GO:0006576	cellular biogenic amine metabolic process	1	10	0.218538
GO:0006826	iron ion transport	1	10	0.218538
GO:0006939	smooth muscle contraction	1	10	0.218538
GO:0007045	cell-substrate adherens junction assembly	1	10	0.218538
GO:0009994	oocyte differentiation	1	10	0.218538
GO:0014812	muscle cell migration	1	10	0.218538
GO:0019985	translesion synthesis	1	10	0.218538
GO:0021766	hippocampus development	1	10	0.218538
GO:0021953	central nervous system neuron differentiation	1	10	0.218538
GO:0030279	negative regulation of ossification	1	10	0.218538
GO:0031102	neuron projection regeneration	1	10	0.218538
GO:0031103	axon regeneration	1	10	0.218538
GO:0031113	regulation of microtubule polymerization	1	10	0.218538
GO:0032006	regulation of TOR signaling	1	10	0.218538
GO:0032608	interferon-beta production	1	10	0.218538
GO:0032613	interleukin-10 production	1	10	0.218538
GO:0032637	interleukin-8 production	1	10	0.218538
GO:0032648	regulation of interferon-beta production	1	10	0.218538
GO:0032663	regulation of interleukin-2 production	1	10	0.218538
GO:0032677	regulation of interleukin-8 production	1	10	0.218538
GO:0032720	negative regulation of tumor necrosis factor production	1	10	0.218538
GO:0035150	regulation of tube size	1	10	0.218538
GO:0043029	T cell homeostasis	1	10	0.218538
GO:0045622	regulation of T-helper cell differentiation	1	10	0.218538
GO:0048041	focal adhesion assembly	1	10	0.218538
GO:0048565	digestive tract development	1	10	0.218538
GO:0048599	oocyte development	1	10	0.218538
GO:0050880	regulation of blood vessel size	1	10	0.218538
GO:0051204	protein insertion into mitochondrial membrane	1	10	0.218538
GO:0051205	protein insertion into membrane	1	10	0.218538
GO:0055123	digestive system development	1	10	0.218538
GO:0097006	regulation of plasma lipoprotein particle levels	1	10	0.218538
GO:1900024	regulation of substrate adhesion-dependent cell spreading	1	10	0.218538
GO:1900026	positive regulation of substrate adhesion-dependent cell spreading	1	10	0.218538
GO:1900739	regulation of protein insertion into mitochondrial membrane involved in apoptotic signaling pathway	1	10	0.218538
GO:1900740	positive regulation of protein insertion into mitochondrial membrane involved in apoptotic signaling pathway	1	10	0.218538
GO:1901030	positive regulation of mitochondrial outer membrane permeabilization involved in apoptotic signaling pathway	1	10	0.218538
GO:1902743	regulation of lamellipodium organization	1	10	0.218538
GO:1903556	negative regulation of tumor necrosis factor superfamily cytokine production	1	10	0.218538
GO:2000378	negative regulation of reactive oxygen species metabolic process	1	10	0.218538
GO:2000516	positive regulation of CD4-positive
GO:2001238	positive regulation of extrinsic apoptotic signaling pathway	1	10	0.218538
GO:0043086	negative regulation of catalytic activity	4	100	0.222422
GO:0031346	positive regulation of cell projection organization	2	37	0.226201
GO:2001235	positive regulation of apoptotic signaling pathway	2	37	0.226201
GO:0043087	regulation of GTPase activity	3	68	0.227203
GO:0006875	cellular metal ion homeostasis	3	69	0.233733
GO:0032269	negative regulation of cellular protein metabolic process	6	172	0.23477
GO:0046777	protein autophosphorylation	2	38	0.235291
GO:0048871	multicellular organismal homeostasis	2	38	0.235291
GO:0050821	protein stabilization	2	38	0.235291
GO:0003018	vascular process in circulatory system	1	11	0.237629
GO:0003205	cardiac chamber development	1	11	0.237629
GO:0007612	learning	1	11	0.237629
GO:0010039	response to iron ion	1	11	0.237629
GO:0015748	organophosphate ester transport	1	11	0.237629
GO:0019320	hexose catabolic process	1	11	0.237629
GO:0021761	limbic system development	1	11	0.237629
GO:0022037	metencephalon development	1	11	0.237629
GO:0030032	lamellipodium assembly	1	11	0.237629
GO:0032623	interleukin-2 production	1	11	0.237629
GO:0033077	T cell differentiation in thymus	1	11	0.237629
GO:0033627	cell adhesion mediated by integrin	1	11	0.237629
GO:0042108	positive regulation of cytokine biosynthetic process	1	11	0.237629
GO:0042116	macrophage activation	1	11	0.237629
GO:0043407	negative regulation of MAP kinase activity	1	11	0.237629
GO:0043473	pigmentation	1	11	0.237629
GO:0046849	bone remodeling	1	11	0.237629
GO:0051492	regulation of stress fiber assembly	1	11	0.237629
GO:0061014	positive regulation of mRNA catabolic process	1	11	0.237629
GO:0090288	negative regulation of cellular response to growth factor stimulus	1	11	0.237629
GO:1901028	regulation of mitochondrial outer membrane permeabilization involved in apoptotic signaling pathway	1	11	0.237629
GO:1990138	neuron projection extension	1	11	0.237629
GO:0001818	negative regulation of cytokine production	2	39	0.244406
GO:0006464	cellular protein modification process	15	514	0.245043
GO:0036211	protein modification process	15	514	0.245043
GO:0022604	regulation of cell morphogenesis	3	72	0.253529
GO:0044089	positive regulation of cellular component biogenesis	3	72	0.253529
GO:0060249	anatomical structure homeostasis	3	72	0.253529
GO:0002449	lymphocyte mediated immunity	2	40	0.253538
GO:0042692	muscle cell differentiation	2	40	0.253538
GO:1901214	regulation of neuron death	2	40	0.253538
GO:0001836	release of cytochrome c from mitochondria	1	12	0.256264
GO:0001843	neural tube closure	1	12	0.256264
GO:0002755	MyD88-dependent toll-like receptor signaling pathway	1	12	0.256264
GO:0006301	postreplication repair	1	12	0.256264
GO:0006970	response to osmotic stress	1	12	0.256264
GO:0007044	cell-substrate junction assembly	1	12	0.256264
GO:0008277	regulation of G-protein coupled receptor protein signaling pathway	1	12	0.256264
GO:0008631	intrinsic apoptotic signaling pathway in response to oxidative stress	1	12	0.256264
GO:0009435	NAD biosynthetic process	1	12	0.256264
GO:0009988	cell-cell recognition	1	12	0.256264
GO:0010508	positive regulation of autophagy	1	12	0.256264
GO:0031929	TOR signaling	1	12	0.256264
GO:0032231	regulation of actin filament bundle assembly	1	12	0.256264
GO:0032526	response to retinoic acid	1	12	0.256264
GO:0040014	regulation of multicellular organism growth	1	12	0.256264
GO:0045620	negative regulation of lymphocyte differentiation	1	12	0.256264
GO:0046638	positive regulation of alpha-beta T cell differentiation	1	12	0.256264
GO:0048588	developmental cell growth	1	12	0.256264
GO:0048857	neural nucleus development	1	12	0.256264
GO:0060606	tube closure	1	12	0.256264
GO:0090092	regulation of transmembrane receptor protein serine/threonine kinase signaling pathway	1	12	0.256264
GO:0097345	mitochondrial outer membrane permeabilization	1	12	0.256264
GO:0110020	regulation of actomyosin structure organization	1	12	0.256264
GO:1902108	regulation of mitochondrial membrane permeability involved in apoptotic process	1	12	0.256264
GO:1902110	positive regulation of mitochondrial membrane permeability involved in apoptotic process	1	12	0.256264
GO:2000177	regulation of neural precursor cell proliferation	1	12	0.256264
GO:2001244	positive regulation of intrinsic apoptotic signaling pathway	1	12	0.256264
GO:0051129	negative regulation of cellular component organization	4	107	0.259999
GO:0048872	homeostasis of number of cells	3	73	0.260188
GO:0016236	macroautophagy	2	41	0.262682
GO:0060326	cell chemotaxis	2	41	0.262682
GO:0048856	anatomical structure development	18	641	0.267694
GO:0043207	response to external biotic stimulus	4	109	0.270987
GO:0051707	response to other organism	4	109	0.270987
GO:0031589	cell-substrate adhesion	2	42	0.271833
GO:0070997	neuron death	2	42	0.271833
GO:1902905	positive regulation of supramolecular fiber organization	2	42	0.271833
GO:0006914	autophagy	3	75	0.273583
GO:0061919	process utilizing autophagic mechanism	3	75	0.273583
GO:0001764	neuron migration	1	13	0.274453
GO:0002698	negative regulation of immune effector process	1	13	0.274453
GO:0006487	protein N-linked glycosylation	1	13	0.274453
GO:0008625	extrinsic apoptotic signaling pathway via death domain receptors	1	13	0.274453
GO:0014020	primary neural tube formation	1	13	0.274453
GO:0016202	regulation of striated muscle tissue development	1	13	0.274453
GO:0030038	contractile actin filament bundle assembly	1	13	0.274453
GO:0031110	regulation of microtubule polymerization or depolymerization	1	13	0.274453
GO:0035335	peptidyl-tyrosine dephosphorylation	1	13	0.274453
GO:0035794	positive regulation of mitochondrial membrane permeability	1	13	0.274453
GO:0043149	stress fiber assembly	1	13	0.274453
GO:0043500	muscle adaptation	1	13	0.274453
GO:0043583	ear development	1	13	0.274453
GO:0046365	monosaccharide catabolic process	1	13	0.274453
GO:0072089	stem cell proliferation	1	13	0.274453
GO:1901861	regulation of muscle tissue development	1	13	0.274453
GO:1902686	mitochondrial outer membrane permeabilization involved in programmed cell death	1	13	0.274453
GO:1905710	positive regulation of membrane permeability	1	13	0.274453
GO:0002757	immune response-activating signal transduction	4	110	0.276515
GO:0007010	cytoskeleton organization	7	219	0.277527
GO:2000026	regulation of multicellular organismal development	8	257	0.280015
GO:0007420	brain development	3	76	0.280312
GO:0009966	regulation of signal transduction	12	410	0.280745
GO:0002285	lymphocyte activation involved in immune response	2	43	0.280983
GO:0022409	positive regulation of cell-cell adhesion	2	43	0.280983
GO:0050778	positive regulation of immune response	5	147	0.283367
GO:0016310	phosphorylation	11	373	0.285875
GO:0002764	immune response-regulating signaling pathway	4	112	0.287634
GO:0048731	system development	15	531	0.291566
GO:0001952	regulation of cell-matrix adhesion	1	14	0.292207
GO:0006303	double-strand break repair via nonhomologous end joining	1	14	0.292207
GO:0006672	ceramide metabolic process	1	14	0.292207
GO:0009791	post-embryonic development	1	14	0.292207
GO:0010522	regulation of calcium ion transport into cytosol	1	14	0.292207
GO:0030593	neutrophil chemotaxis	1	14	0.292207
GO:0030902	hindbrain development	1	14	0.292207
GO:0032436	positive regulation of proteasomal ubiquitin-dependent protein catabolic process	1	14	0.292207
GO:0032755	positive regulation of interleukin-6 production	1	14	0.292207
GO:0042769	DNA damage response
GO:0043271	negative regulation of ion transport	1	14	0.292207
GO:0045069	regulation of viral genome replication	1	14	0.292207
GO:0046330	positive regulation of JNK cascade	1	14	0.292207
GO:0046620	regulation of organ growth	1	14	0.292207
GO:0046785	microtubule polymerization	1	14	0.292207
GO:0046902	regulation of mitochondrial membrane permeability	1	14	0.292207
GO:0048477	oogenesis	1	14	0.292207
GO:0048634	regulation of muscle organ development	1	14	0.292207
GO:0071621	granulocyte chemotaxis	1	14	0.292207
GO:1901184	regulation of ERBB signaling pathway	1	14	0.292207
GO:2000060	positive regulation of ubiquitin-dependent protein catabolic process	1	14	0.292207
GO:0045596	negative regulation of cell differentiation	3	78	0.293824
GO:0055065	metal ion homeostasis	3	78	0.293824
GO:0043412	macromolecule modification	15	532	0.294405
GO:0009165	nucleotide biosynthetic process	2	45	0.299266
GO:0042391	regulation of membrane potential	2	45	0.299266
GO:0051259	protein complex oligomerization	2	45	0.299266
GO:0051495	positive regulation of cytoskeleton organization	2	45	0.299266
GO:0009607	response to biotic stimulus	4	115	0.304448
GO:0016311	dephosphorylation	2	46	0.308387
GO:0048193	Golgi vesicle transport	2	46	0.308387
GO:1901293	nucleoside phosphate biosynthetic process	2	46	0.308387
GO:2000045	regulation of G1/S transition of mitotic cell cycle	2	46	0.308387
GO:0000041	transition metal ion transport	1	15	0.309536
GO:0000726	non-recombinational repair	1	15	0.309536
GO:0006283	transcription-coupled nucleotide-excision repair	1	15	0.309536
GO:0006801	superoxide metabolic process	1	15	0.309536
GO:0008037	cell recognition	1	15	0.309536
GO:0009267	cellular response to starvation	1	15	0.309536
GO:0019674	NAD metabolic process	1	15	0.309536
GO:0030048	actin filament-based movement	1	15	0.309536
GO:0034446	substrate adhesion-dependent cell spreading	1	15	0.309536
GO:0045010	actin nucleation	1	15	0.309536
GO:0045582	positive regulation of T cell differentiation	1	15	0.309536
GO:0045621	positive regulation of lymphocyte differentiation	1	15	0.309536
GO:0046635	positive regulation of alpha-beta T cell activation	1	15	0.309536
GO:0050854	regulation of antigen receptor-mediated signaling pathway	1	15	0.309536
GO:0051262	protein tetramerization	1	15	0.309536
GO:0060560	developmental growth involved in morphogenesis	1	15	0.309536
GO:0090559	regulation of membrane permeability	1	15	0.309536
GO:0097581	lamellipodium organization	1	15	0.309536
GO:0120034	positive regulation of plasma membrane bounded cell projection assembly	1	15	0.309536
GO:1901136	carbohydrate derivative catabolic process	1	15	0.309536
GO:0007275	multicellular organism development	16	578	0.312546
GO:0065003	protein-containing complex assembly	9	304	0.312884
GO:0034622	cellular protein-containing complex assembly	7	228	0.313873
GO:0060322	head development	3	81	0.314189
GO:0010506	regulation of autophagy	2	47	0.317489
GO:0043624	cellular protein complex disassembly	2	47	0.317489
GO:1902806	regulation of cell cycle G1/S phase transition	2	47	0.317489
GO:0002253	activation of immune response	4	118	0.32139
GO:0001837	epithelial to mesenchymal transition	1	16	0.32645
GO:0001838	embryonic epithelial tube formation	1	16	0.32645
GO:0001841	neural tube formation	1	16	0.32645
GO:0002702	positive regulation of production of molecular mediator of immune response	1	16	0.32645
GO:0003014	renal system process	1	16	0.32645
GO:0007338	single fertilization	1	16	0.32645
GO:0008217	regulation of blood pressure	1	16	0.32645
GO:0010811	positive regulation of cell-substrate adhesion	1	16	0.32645
GO:0016331	morphogenesis of embryonic epithelium	1	16	0.32645
GO:0031397	negative regulation of protein ubiquitination	1	16	0.32645
GO:0032760	positive regulation of tumor necrosis factor production	1	16	0.32645
GO:0036473	cell death in response to oxidative stress	1	16	0.32645
GO:0048678	response to axon injury	1	16	0.32645
GO:0048754	branching morphogenesis of an epithelial tube	1	16	0.32645
GO:0050773	regulation of dendrite development	1	16	0.32645
GO:0051438	regulation of ubiquitin-protein transferase activity	1	16	0.32645
GO:0071260	cellular response to mechanical stimulus	1	16	0.32645
GO:0072175	epithelial tube formation	1	16	0.32645
GO:1901800	positive regulation of proteasomal protein catabolic process	1	16	0.32645
GO:1903321	negative regulation of protein modification by small protein conjugation or removal	1	16	0.32645
GO:2001237	negative regulation of extrinsic apoptotic signaling pathway	1	16	0.32645
GO:0001558	regulation of cell growth	2	48	0.326568
GO:0072593	reactive oxygen species metabolic process	2	48	0.326568
GO:0019953	sexual reproduction	3	83	0.327803
GO:0040008	regulation of growth	3	84	0.334615
GO:0071214	cellular response to abiotic stimulus	2	49	0.335618
GO:0104004	cellular response to environmental stimulus	2	49	0.335618
GO:0001654	eye development	1	17	0.342958
GO:0002708	positive regulation of lymphocyte mediated immunity	1	17	0.342958
GO:0008203	cholesterol metabolic process	1	17	0.342958
GO:0030316	osteoclast differentiation	1	17	0.342958
GO:0032874	positive regulation of stress-activated MAPK cascade	1	17	0.342958
GO:0033260	nuclear DNA replication	1	17	0.342958
GO:0046328	regulation of JNK cascade	1	17	0.342958
GO:0050777	negative regulation of immune response	1	17	0.342958
GO:1902652	secondary alcohol metabolic process	1	17	0.342958
GO:1903052	positive regulation of proteolysis involved in cellular protein catabolic process	1	17	0.342958
GO:1903313	positive regulation of mRNA metabolic process	1	17	0.342958
GO:1903557	positive regulation of tumor necrosis factor superfamily cytokine production	1	17	0.342958
GO:0032502	developmental process	19	709	0.342977
GO:0048513	animal organ development	12	430	0.343989
GO:0032943	mononuclear cell proliferation	2	50	0.344637
GO:0046651	lymphocyte proliferation	2	50	0.344637
GO:0051251	positive regulation of lymphocyte activation	2	50	0.344637
GO:0070661	leukocyte proliferation	2	50	0.344637
GO:0031334	positive regulation of protein complex assembly	2	51	0.35362
GO:0042113	B cell activation	2	51	0.35362
GO:0071496	cellular response to external stimulus	2	51	0.35362
GO:0022603	regulation of anatomical structure morphogenesis	5	162	0.357605
GO:0002260	lymphocyte homeostasis	1	18	0.359071
GO:0002377	immunoglobulin production	1	18	0.359071
GO:0002688	regulation of leukocyte chemotaxis	1	18	0.359071
GO:0002824	positive regulation of adaptive immune response based on somatic recombination of immune receptors built from immunoglobulin superfamily domains	1	18	0.359071
GO:0003007	heart morphogenesis	1	18	0.359071
GO:0006665	sphingolipid metabolic process	1	18	0.359071
GO:0006890	retrograde vesicle-mediated transport
GO:0008286	insulin receptor signaling pathway	1	18	0.359071
GO:0010507	negative regulation of autophagy	1	18	0.359071
GO:0015850	organic hydroxy compound transport	1	18	0.359071
GO:0016125	sterol metabolic process	1	18	0.359071
GO:0032675	regulation of interleukin-6 production	1	18	0.359071
GO:0035148	tube formation	1	18	0.359071
GO:0042035	regulation of cytokine biosynthetic process	1	18	0.359071
GO:0042102	positive regulation of T cell proliferation	1	18	0.359071
GO:0060402	calcium ion transport into cytosol	1	18	0.359071
GO:0070304	positive regulation of stress-activated protein kinase signaling cascade	1	18	0.359071
GO:0010646	regulation of cell communication	12	435	0.360367
GO:0002429	immune response-activating cell surface receptor signaling pathway	3	88	0.361847
GO:0035556	intracellular signal transduction	11	396	0.36214
GO:0002697	regulation of immune effector process	2	52	0.362565
GO:0007610	behavior	2	52	0.362565
GO:0051056	regulation of small GTPase mediated signal transduction	2	52	0.362565
GO:0033043	regulation of organelle organization	7	241	0.36803
GO:0002768	immune response-regulating cell surface receptor signaling pathway	3	89	0.36864
GO:0016049	cell growth	2	53	0.371466
GO:0023051	regulation of signaling	12	439	0.373592
GO:0000731	DNA synthesis involved in DNA repair	1	19	0.374797
GO:0002821	positive regulation of adaptive immune response	1	19	0.374797
GO:0006754	ATP biosynthetic process	1	19	0.374797
GO:0006959	humoral immune response	1	19	0.374797
GO:0009566	fertilization	1	19	0.374797
GO:0010977	negative regulation of neuron projection development	1	19	0.374797
GO:0014074	response to purine-containing compound	1	19	0.374797
GO:0019079	viral genome replication	1	19	0.374797
GO:0022612	gland morphogenesis	1	19	0.374797
GO:0031109	microtubule polymerization or depolymerization	1	19	0.374797
GO:0032481	positive regulation of type I interferon production	1	19	0.374797
GO:0032635	interleukin-6 production	1	19	0.374797
GO:0042440	pigment metabolic process	1	19	0.374797
GO:0043648	dicarboxylic acid metabolic process	1	19	0.374797
GO:0046683	response to organophosphorus	1	19	0.374797
GO:0055002	striated muscle cell development	1	19	0.374797
GO:1905477	positive regulation of protein localization to membrane	1	19	0.374797
GO:2001243	negative regulation of intrinsic apoptotic signaling pathway	1	19	0.374797
GO:0071345	cellular response to cytokine stimulus	6	204	0.375444
GO:0001503	ossification	2	54	0.380322
GO:0002696	positive regulation of leukocyte activation	2	54	0.380322
GO:0016050	vesicle organization	2	54	0.380322
GO:0035239	tube morphogenesis	3	91	0.382198
GO:0051235	maintenance of location	2	55	0.38913
GO:0051246	regulation of protein metabolic process	11	404	0.389654
GO:0000288	nuclear-transcribed mRNA catabolic process
GO:0002705	positive regulation of leukocyte mediated immunity	1	20	0.390146
GO:0006977	DNA damage response
GO:0007179	transforming growth factor beta receptor signaling pathway	1	20	0.390146
GO:0010332	response to gamma radiation	1	20	0.390146
GO:0019932	second-messenger-mediated signaling	1	20	0.390146
GO:0021915	neural tube development	1	20	0.390146
GO:0042594	response to starvation	1	20	0.390146
GO:0043112	receptor metabolic process	1	20	0.390146
GO:0043433	negative regulation of DNA binding transcription factor activity	1	20	0.390146
GO:0044786	cell cycle DNA replication	1	20	0.390146
GO:0048771	tissue remodeling	1	20	0.390146
GO:0061138	morphogenesis of a branching epithelium	1	20	0.390146
GO:1902106	negative regulation of leukocyte differentiation	1	20	0.390146
GO:1903364	positive regulation of cellular protein catabolic process	1	20	0.390146
GO:0032268	regulation of cellular protein metabolic process	10	365	0.392168
GO:0065007	biological regulation	35	1386	0.39745
GO:0055085	transmembrane transport	6	210	0.402911
GO:0006289	nucleotide-excision repair	1	21	0.405126
GO:0007292	female gamete generation	1	21	0.405126
GO:0009145	purine nucleoside triphosphate biosynthetic process	1	21	0.405126
GO:0009201	ribonucleoside triphosphate biosynthetic process	1	21	0.405126
GO:0009206	purine ribonucleoside triphosphate biosynthetic process	1	21	0.405126
GO:0009952	anterior/posterior pattern specification	1	21	0.405126
GO:0010632	regulation of epithelial cell migration	1	21	0.405126
GO:0030308	negative regulation of cell growth	1	21	0.405126
GO:0031398	positive regulation of protein ubiquitination	1	21	0.405126
GO:0032434	regulation of proteasomal ubiquitin-dependent protein catabolic process	1	21	0.405126
GO:0035264	multicellular organism growth	1	21	0.405126
GO:0042089	cytokine biosynthetic process	1	21	0.405126
GO:0042107	cytokine metabolic process	1	21	0.405126
GO:0043588	skin development	1	21	0.405126
GO:0045165	cell fate commitment	1	21	0.405126
GO:0050729	positive regulation of inflammatory response	1	21	0.405126
GO:0055001	muscle cell development	1	21	0.405126
GO:0072431	signal transduction involved in mitotic G1 DNA damage checkpoint	1	21	0.405126
GO:0090287	regulation of cellular response to growth factor stimulus	1	21	0.405126
GO:1902400	intracellular signal transduction involved in G1 DNA damage checkpoint	1	21	0.405126
GO:0031667	response to nutrient levels	2	57	0.406587
GO:0051128	regulation of cellular component organization	10	369	0.406609
GO:0010638	positive regulation of organelle organization	4	133	0.406821
GO:0006281	DNA repair	3	95	0.409145
GO:0048729	tissue morphogenesis	3	95	0.409145
GO:0034097	response to cytokine	6	212	0.412075
GO:0043547	positive regulation of GTPase activity	2	58	0.415231
GO:1901615	organic hydroxy compound metabolic process	2	58	0.415231
GO:0001763	morphogenesis of a branching structure	1	22	0.419746
GO:0002761	regulation of myeloid leukocyte differentiation	1	22	0.419746
GO:0006906	vesicle fusion	1	22	0.419746
GO:0007254	JNK cascade	1	22	0.419746
GO:0007611	learning or memory	1	22	0.419746
GO:0016241	regulation of macroautophagy	1	22	0.419746
GO:0016358	dendrite development	1	22	0.419746
GO:0019318	hexose metabolic process	1	22	0.419746
GO:0019359	nicotinamide nucleotide biosynthetic process	1	22	0.419746
GO:0019363	pyridine nucleotide biosynthetic process	1	22	0.419746
GO:0031571	mitotic G1 DNA damage checkpoint	1	22	0.419746
GO:0044783	G1 DNA damage checkpoint	1	22	0.419746
GO:0044819	mitotic G1/S transition checkpoint	1	22	0.419746
GO:0045667	regulation of osteoblast differentiation	1	22	0.419746
GO:0051017	actin filament bundle assembly	1	22	0.419746
GO:0060401	cytosolic calcium ion transport	1	22	0.419746
GO:0061572	actin filament bundle organization	1	22	0.419746
GO:0072413	signal transduction involved in mitotic cell cycle checkpoint	1	22	0.419746
GO:0072525	pyridine-containing compound biosynthetic process	1	22	0.419746
GO:1901605	alpha-amino acid metabolic process	1	22	0.419746
GO:1902402	signal transduction involved in mitotic DNA damage checkpoint	1	22	0.419746
GO:1902403	signal transduction involved in mitotic DNA integrity checkpoint	1	22	0.419746
