# Supplementary material for: Comprehensive network modeling from single cell RNA sequencing of human and mouse reveals well conserved transcription regulation of hematopoiesis
Source: BMC Genomics. 2020 Dec 29;21(Suppl 11):849. doi: 10.1186/s12864-020-07241-2 (PMC7771096; doi:10.1186/s12864-020-07241-2)
Supplement: Supplementary file 4 — Additional file 4: Table S3. Gene Ontology enrichment analysis results of TFs at different levels [file 12864_2020_7241_MOESM4_ESM.xlsx]

## Sheet: topGO_zscore_level1
GOid	goterm	countInteresting	countAll	pvalue
GO:1903827	regulation of cellular protein localization	69	120	0.000207364
GO:0043687	post-translational protein modification	38	60	0.000449109
GO:0022402	cell cycle process	198	405	0.000579677
GO:0033157	regulation of intracellular protein transport	36	57	0.000685344
GO:0051301	cell division	100	190	0.000806156
GO:0006335	DNA replication-dependent nucleosome assembly	8	8	0.000860349
GO:0034723	DNA replication-dependent nucleosome organization	8	8	0.000860349
GO:0007049	cell cycle	252	532	0.00109394
GO:0007010	cytoskeleton organization	129	256	0.00144899
GO:0051321	meiotic cell cycle	38	63	0.00173669
GO:0000226	microtubule cytoskeleton organization	65	119	0.00206039
GO:0099072	regulation of postsynaptic membrane neurotransmitter receptor levels	7	7	0.00208318
GO:0006826	iron ion transport	9	10	0.00223274
GO:0006281	DNA repair	88	169	0.0025528
GO:1904375	regulation of protein localization to cell periphery	17	24	0.00334746
GO:0046825	regulation of protein export from nucleus	10	12	0.00378971
GO:0051304	chromosome separation	21	32	0.00476951
GO:0015682	ferric iron transport	6	6	0.00504108
GO:0033572	transferrin transport	6	6	0.00504108
GO:0070935	3'-UTR-mediated mRNA stabilization	6	6	0.00504108
GO:0072512	trivalent inorganic cation transport	6	6	0.00504108
GO:0007017	microtubule-based process	80	155	0.00540709
GO:0000070	mitotic sister chromatid segregation	38	66	0.00545397
GO:0006261	DNA-dependent DNA replication	36	62	0.00561033
GO:0048285	organelle fission	66	125	0.00571045
GO:0000280	nuclear division	64	121	0.00612933
GO:0007009	plasma membrane organization	12	16	0.0067729
GO:1903829	positive regulation of cellular protein localization	42	75	0.00701178
GO:0140014	mitotic nuclear division	51	94	0.00730637
GO:0051338	regulation of transferase activity	106	214	0.00772222
GO:0032387	negative regulation of intracellular transport	9	11	0.00774652
GO:0098876	vesicle-mediated transport to the plasma membrane	9	11	0.00774652
GO:1905475	regulation of protein localization to membrane	20	31	0.00777022
GO:0098813	nuclear chromosome segregation	48	88	0.0080118
GO:1903047	mitotic cell cycle process	146	304	0.00801562
GO:0032201	telomere maintenance via semi-conservative replication	13	18	0.0080543
GO:0007051	spindle organization	33	57	0.00837297
GO:0006839	mitochondrial transport	31	53	0.00858031
GO:0046718	viral entry into host cell	14	20	0.00916667
GO:0032386	regulation of intracellular transport	43	78	0.00927028
GO:0061024	membrane organization	75	147	0.0100412
GO:0000819	sister chromatid segregation	40	72	0.0100584
GO:0060236	regulation of mitotic spindle organization	10	13	0.0103268
GO:0032880	regulation of protein localization	98	198	0.0105951
GO:0090317	negative regulation of intracellular protein transport	7	8	0.010643
GO:1901264	carbohydrate derivative transport	7	8	0.010643
GO:0051347	positive regulation of transferase activity	72	141	0.0112716
GO:0015988	energy coupled proton transmembrane transport
GO:0015991	ATP hydrolysis coupled proton transport	5	5	0.0121918
GO:0090232	positive regulation of spindle checkpoint	5	5	0.0121918
GO:0090267	positive regulation of mitotic cell cycle spindle assembly checkpoint	5	5	0.0121918
GO:0090662	ATP hydrolysis coupled transmembrane transport	5	5	0.0121918
GO:0099131	ATP hydrolysis coupled ion transmembrane transport	5	5	0.0121918
GO:1900262	regulation of DNA-directed DNA polymerase activity	5	5	0.0121918
GO:1900264	positive regulation of DNA-directed DNA polymerase activity	5	5	0.0121918
GO:1901978	positive regulation of cell cycle checkpoint	5	5	0.0121918
GO:0002478	antigen processing and presentation of exogenous peptide antigen	31	54	0.0123093
GO:0051168	nuclear export	31	54	0.0123093
GO:0006336	DNA replication-independent nucleosome assembly	19	30	0.0124676
GO:0034724	DNA replication-independent nucleosome organization	19	30	0.0124676
GO:0046822	regulation of nucleocytoplasmic transport	19	30	0.0124676
GO:0006296	nucleotide-excision repair
GO:0033683	nucleotide-excision repair
GO:0090224	regulation of spindle organization	11	15	0.0125491
GO:0006611	protein export from nucleus	29	50	0.0127017
GO:0051606	detection of stimulus	21	34	0.0129878
GO:1990778	protein localization to cell periphery	27	46	0.0130069
GO:0044772	mitotic cell cycle phase transition	108	222	0.0140385
GO:0000278	mitotic cell cycle	159	338	0.0148622
GO:0044770	cell cycle phase transition	114	236	0.015223
GO:0006260	DNA replication	58	112	0.0154748
GO:0032411	positive regulation of transporter activity	8	10	0.0155801
GO:0015672	monovalent inorganic cation transport	35	63	0.0156032
GO:0048002	antigen processing and presentation of peptide antigen	32	57	0.0168457
GO:1903828	negative regulation of cellular protein localization	14	21	0.0171289
GO:0032147	activation of protein kinase activity	30	53	0.0176462
GO:0051438	regulation of ubiquitin-protein transferase activity	15	23	0.018075
GO:0007059	chromosome segregation	59	115	0.0185642
GO:0032465	regulation of cytokinesis	17	27	0.0193201
GO:0031145	anaphase-promoting complex-dependent catabolic process	24	41	0.0196
GO:1904666	regulation of ubiquitin protein ligase activity	9	12	0.0196169
GO:0016032	viral process	130	274	0.0197584
GO:0006289	nucleotide-excision repair	22	37	0.0199448
GO:0044786	cell cycle DNA replication	21	35	0.0200193
GO:0006893	Golgi to plasma membrane transport	6	7	0.0227885
GO:0007076	mitotic chromosome condensation	6	7	0.0227885
GO:0032148	activation of protein kinase B activity	6	7	0.0227885
GO:0042094	interleukin-2 biosynthetic process	6	7	0.0227885
GO:0043001	Golgi to plasma membrane protein transport	6	7	0.0227885
GO:0046827	positive regulation of protein export from nucleus	6	7	0.0227885
GO:0030261	chromosome condensation	10	14	0.0228024
GO:0038093	Fc receptor signaling pathway	40	75	0.0234642
GO:0019884	antigen processing and presentation of exogenous antigen	31	56	0.0236506
GO:0019985	translesion synthesis	11	16	0.0252568
GO:0031294	lymphocyte costimulation	11	16	0.0252568
GO:0031295	T cell costimulation	11	16	0.0252568
GO:0044403	symbiont process	134	285	0.0254148
GO:0097530	granulocyte migration	12	18	0.0271051
GO:1902850	microtubule cytoskeleton organization involved in mitosis	25	44	0.0275553
GO:0046907	intracellular transport	162	350	0.0278952
GO:0060341	regulation of cellular localization	82	168	0.0279327
GO:0042769	DNA damage response
GO:0034220	ion transmembrane transport	58	115	0.029188
GO:0055085	transmembrane transport	93	193	0.0293466
GO:0030260	entry into host cell	14	22	0.0294084
GO:0044409	entry into host	14	22	0.0294084
GO:0051806	entry into cell of other organism involved in symbiotic interaction	14	22	0.0294084
GO:0051828	entry into other organism involved in symbiotic interaction	14	22	0.0294084
GO:1902600	proton transmembrane transport	20	34	0.0300451
GO:0097529	myeloid leukocyte migration	19	32	0.0303313
GO:0031398	positive regulation of protein ubiquitination	18	30	0.0305034
GO:0033260	nuclear DNA replication	18	30	0.0305034
GO:0043486	histone exchange	17	28	0.0305342
GO:1905818	regulation of chromosome separation	17	28	0.0305342
GO:0061951	establishment of protein localization to plasma membrane	7	9	0.0307356
GO:0043933	protein-containing complex subunit organization	214	472	0.0325275
GO:0044419	interspecies interaction between organisms	134	287	0.0327276
GO:0090087	regulation of peptide transport	69	140	0.0330864
GO:0031396	regulation of protein ubiquitination	29	53	0.0338484
GO:0034765	regulation of ion transmembrane transport	29	53	0.0338484
GO:0006886	intracellular protein transport	104	219	0.0345914
GO:0051783	regulation of nuclear division	35	66	0.0362514
GO:0002183	cytoplasmic translational initiation	8	11	0.0364698
GO:0006892	post-Golgi vesicle-mediated transport	8	11	0.0364698
GO:0009394	2'-deoxyribonucleotide metabolic process	8	11	0.0364698
GO:0019692	deoxyribose phosphate metabolic process	8	11	0.0364698
GO:1902749	regulation of cell cycle G2/M phase transition	47	92	0.0365676
GO:0051641	cellular localization	244	544	0.0387301
GO:0051258	protein polymerization	33	62	0.0389591
GO:0016043	cellular component organization	517	1194	0.039447
GO:0007098	centrosome cycle	23	41	0.0403374
GO:0010256	endomembrane system organization	32	60	0.0403787
GO:0006297	nucleotide-excision repair
GO:0009262	deoxyribonucleotide metabolic process	9	13	0.0405198
GO:0015748	organophosphate ester transport	9	13	0.0405198
GO:0032467	positive regulation of cytokinesis	9	13	0.0405198
GO:0051443	positive regulation of ubiquitin-protein transferase activity	9	13	0.0405198
GO:0072659	protein localization to plasma membrane	22	39	0.0413972
GO:0072657	protein localization to membrane	63	128	0.0419014
GO:0090316	positive regulation of intracellular protein transport	21	37	0.042427
GO:0099132	ATP hydrolysis coupled cation transmembrane transport	10	15	0.043309
GO:1903076	regulation of protein localization to plasma membrane	10	15	0.043309
GO:0046365	monosaccharide catabolic process	11	17	0.0451525
GO:0002479	antigen processing and presentation of exogenous peptide antigen via MHC class I
GO:0006283	transcription-coupled nucleotide-excision repair	17	29	0.0459082
GO:0042590	antigen processing and presentation of exogenous peptide antigen via MHC class I	17	29	0.0459082
GO:1901575	organic substance catabolic process	182	401	0.0461463
GO:0051649	establishment of localization in cell	188	415	0.046301
GO:0009056	catabolic process	206	457	0.0463645
GO:0007091	metaphase/anaphase transition of mitotic cell cycle	16	27	0.0464932
GO:0010965	regulation of mitotic sister chromatid separation	16	27	0.0464932
GO:0031055	chromatin remodeling at centromere	16	27	0.0464932
GO:0044784	metaphase/anaphase transition of cell cycle	16	27	0.0464932
GO:0051306	mitotic sister chromatid separation	16	27	0.0464932
GO:0007229	integrin-mediated signaling pathway	15	25	0.0468887
GO:0061982	meiosis I cell cycle process	15	25	0.0468887
GO:1900182	positive regulation of protein localization to nucleus	14	23	0.047038
GO:0005977	glycogen metabolic process	5	6	0.0479454
GO:0006073	cellular glucan metabolic process	5	6	0.0479454
GO:0044042	glucan metabolic process	5	6	0.0479454
GO:0045076	regulation of interleukin-2 biosynthetic process	5	6	0.0479454
GO:0046823	negative regulation of nucleocytoplasmic transport	5	6	0.0479454
GO:0050765	negative regulation of phagocytosis	5	6	0.0479454
GO:1904376	negative regulation of protein localization to cell periphery	5	6	0.0479454
GO:1904668	positive regulation of ubiquitin protein ligase activity	5	6	0.0479454
GO:1905476	negative regulation of protein localization to membrane	5	6	0.0479454
GO:0010564	regulation of cell cycle process	116	249	0.0487064
GO:0007088	regulation of mitotic nuclear division	33	63	0.0501474
GO:1903046	meiotic cell cycle process	25	46	0.0515451
GO:0051223	regulation of protein transport	66	136	0.0521236
GO:0030041	actin filament polymerization	24	44	0.0533031
GO:0140013	meiotic nuclear division	23	42	0.0550935
GO:0006511	ubiquitin-dependent protein catabolic process	60	123	0.0559737
GO:0070925	organelle assembly	67	139	0.0587461
GO:1903322	positive regulation of protein modification by small protein conjugation or removal	21	38	0.0587479
GO:0006112	energy reserve metabolic process	6	8	0.0592251
GO:0010155	regulation of proton transport	6	8	0.0592251
GO:0030835	negative regulation of actin filament depolymerization	6	8	0.0592251
GO:0006518	peptide metabolic process	103	221	0.0605428
GO:0043549	regulation of kinase activity	81	171	0.0618939
GO:0001736	establishment of planar polarity	19	34	0.0624401
GO:0007006	mitochondrial membrane organization	19	34	0.0624401
GO:0007052	mitotic spindle organization	19	34	0.0624401
GO:0007164	establishment of tissue polarity	19	34	0.0624401
GO:0071840	cellular component organization or biogenesis	530	1232	0.0629866
GO:0019941	modification-dependent protein catabolic process	61	126	0.0633992
GO:0033047	regulation of mitotic sister chromatid segregation	18	32	0.0642665
GO:0098660	inorganic ion transmembrane transport	43	86	0.0645352
GO:0070201	regulation of establishment of protein localization	72	151	0.0654644
GO:0022607	cellular component assembly	249	562	0.0660254
GO:0032409	regulation of transporter activity	17	30	0.066053
GO:0030837	negative regulation of actin filament polymerization	7	10	0.0660982
GO:0042743	hydrogen peroxide metabolic process	7	10	0.0660982
GO:0051169	nuclear transport	47	95	0.0663049
GO:0010389	regulation of G2/M transition of mitotic cell cycle	42	84	0.067209
GO:0034762	regulation of transmembrane transport	37	73	0.0672855
GO:0000910	cytokinesis	25	47	0.0679827
GO:0044282	small molecule catabolic process	25	47	0.0679827
GO:0051260	protein homooligomerization	25	47	0.0679827
GO:0006446	regulation of translational initiation	15	26	0.069386
GO:0051262	protein tetramerization	15	26	0.069386
GO:0097711	ciliary basal body-plasma membrane docking	15	26	0.069386
GO:0051348	negative regulation of transferase activity	36	71	0.0700811
GO:0006081	cellular aldehyde metabolic process	8	12	0.0701757
GO:0018208	peptidyl-proline modification	8	12	0.0701757
GO:0043551	regulation of phosphatidylinositol 3-kinase activity	8	12	0.0701757
GO:0050690	regulation of defense response to virus by virus	8	12	0.0701757
GO:1905508	protein localization to microtubule organizing center	8	12	0.0701757
GO:0007127	meiosis I	14	24	0.0708464
GO:0034080	CENP-A containing nucleosome assembly	14	24	0.0708464
GO:0061641	CENP-A containing chromatin organization	14	24	0.0708464
GO:0006413	translational initiation	45	91	0.0718986
GO:0045132	meiotic chromosome segregation	13	22	0.0720869
GO:0032272	negative regulation of protein polymerization	9	14	0.0724111
GO:0042407	cristae formation	9	14	0.0724111
GO:0043550	regulation of lipid kinase activity	9	14	0.0724111
GO:0045005	DNA-dependent DNA replication maintenance of fidelity	9	14	0.0724111
GO:0045730	respiratory burst	9	14	0.0724111
GO:1903214	regulation of protein targeting to mitochondrion	9	14	0.0724111
GO:1990542	mitochondrial transmembrane transport	9	14	0.0724111
GO:0006996	organelle organization	364	836	0.0726661
GO:0000731	DNA synthesis involved in DNA repair	12	20	0.0730174
GO:0006301	postreplication repair	12	20	0.0730174
GO:0046824	positive regulation of nucleocytoplasmic transport	12	20	0.0730174
GO:0031023	microtubule organizing center organization	23	43	0.0733034
GO:0038095	Fc-epsilon receptor signaling pathway	23	43	0.0733034
GO:0000041	transition metal ion transport	10	16	0.073396
GO:0071621	granulocyte chemotaxis	10	16	0.073396
GO:1990266	neutrophil migration	10	16	0.073396
GO:0034109	homotypic cell-cell adhesion	11	18	0.0735127
GO:0036297	interstrand cross-link repair	11	18	0.0735127
GO:1902369	negative regulation of RNA catabolic process	11	18	0.0735127
GO:0090150	establishment of protein localization to membrane	44	89	0.074882
GO:0034613	cellular protein localization	167	372	0.0811939
GO:0098662	inorganic cation transmembrane transport	42	85	0.0812542
GO:0051493	regulation of cytoskeleton organization	58	121	0.0833996
GO:0008154	actin polymerization or depolymerization	26	50	0.0842177
GO:0002220	innate immune response activating cell surface receptor signaling pathway	19	35	0.085035
GO:0002223	stimulatory C-type lectin receptor signaling pathway	19	35	0.085035
GO:0006913	nucleocytoplasmic transport	45	92	0.0859993
GO:0043632	modification-dependent macromolecule catabolic process	61	128	0.0862268
GO:0051983	regulation of chromosome segregation	25	48	0.0877207
GO:0065003	protein-containing complex assembly	179	401	0.0880946
GO:0030029	actin filament-based process	64	135	0.0888019
GO:0019882	antigen processing and presentation	35	70	0.0896336
GO:0009124	nucleoside monophosphate biosynthetic process	30	59	0.0897539
GO:0055086	nucleobase-containing small molecule metabolic process	71	151	0.0898751
GO:0044839	cell cycle G2/M phase transition	52	108	0.0904293
GO:1902750	negative regulation of cell cycle G2/M phase transition	24	46	0.0913816
GO:0090175	regulation of establishment of planar polarity	17	31	0.0914013
GO:0042886	amide transport	160	357	0.0916505
GO:0051056	regulation of small GTPase mediated signal transduction	29	57	0.0935914
GO:0070727	cellular macromolecule localization	168	376	0.0940131
GO:0033674	positive regulation of kinase activity	51	106	0.0940961
GO:0042180	cellular ketone metabolic process	23	44	0.0952085
GO:0007005	mitochondrion organization	58	122	0.0968283
GO:0015031	protein transport	158	353	0.0972808
GO:0044782	cilium organization	28	55	0.097614
GO:0060271	cilium assembly	28	55	0.097614
GO:0002495	antigen processing and presentation of peptide antigen via MHC class II	15	27	0.098002
GO:0002504	antigen processing and presentation of peptide or polysaccharide antigen via MHC class II	15	27	0.098002
GO:0031146	SCF-dependent proteasomal ubiquitin-dependent protein catabolic process	15	27	0.098002
GO:0002566	somatic diversification of immune receptors via somatic mutation	4	5	0.0985756
GO:0005978	glycogen biosynthetic process	4	5	0.0985756
GO:0009250	glucan biosynthetic process	4	5	0.0985756
GO:0009268	response to pH	4	5	0.0985756
GO:0016446	somatic hypermutation of immunoglobulin genes	4	5	0.0985756
GO:0019682	glyceraldehyde-3-phosphate metabolic process	4	5	0.0985756
GO:0035418	protein localization to synapse	4	5	0.0985756
GO:0044275	cellular carbohydrate catabolic process	4	5	0.0985756
GO:0045116	protein neddylation	4	5	0.0985756
GO:0046854	phosphatidylinositol phosphorylation	4	5	0.0985756
GO:0051085	chaperone cofactor-dependent protein refolding	4	5	0.0985756
GO:0051307	meiotic chromosome separation	4	5	0.0985756
GO:0071312	cellular response to alkaloid	4	5	0.0985756
GO:1900017	positive regulation of cytokine production involved in inflammatory response	4	5	0.0985756
GO:1905449	regulation of Fc-gamma receptor signaling pathway involved in phagocytosis	4	5	0.0985756
GO:1901990	regulation of mitotic cell cycle phase transition	75	161	0.100571
GO:0001909	leukocyte mediated cytotoxicity	14	25	0.101338
GO:0006521	regulation of cellular amino acid metabolic process	14	25	0.101338
GO:0019886	antigen processing and presentation of exogenous peptide antigen via MHC class II	14	25	0.101338
GO:0030071	regulation of mitotic metaphase/anaphase transition	14	25	0.101338
GO:0032412	regulation of ion transmembrane transporter activity	14	25	0.101338
GO:1902099	regulation of metaphase/anaphase transition of cell cycle	14	25	0.101338
GO:0045860	positive regulation of protein kinase activity	49	102	0.101904
GO:0015833	peptide transport	159	356	0.103039
GO:0033046	negative regulation of sister chromatid segregation	13	23	0.104651
GO:0051985	negative regulation of chromosome segregation	13	23	0.104651
GO:0043603	cellular amide metabolic process	113	249	0.10505
GO:0044248	cellular catabolic process	187	422	0.105851
GO:0032886	regulation of microtubule-based process	26	51	0.106261
GO:0001738	morphogenesis of a polarized epithelium	20	38	0.107771
GO:0030595	leukocyte chemotaxis	20	38	0.107771
GO:0051302	regulation of cell division	20	38	0.107771
GO:0045841	negative regulation of mitotic metaphase/anaphase transition	12	21	0.107883
GO:0046605	regulation of centrosome cycle	12	21	0.107883
GO:1902100	negative regulation of metaphase/anaphase transition of cell cycle	12	21	0.107883
GO:1905819	negative regulation of chromosome separation	12	21	0.107883
GO:2000816	negative regulation of mitotic sister chromatid separation	12	21	0.107883
GO:0009141	nucleoside triphosphate metabolic process	51	107	0.109767
GO:0006739	NADP metabolic process	5	7	0.110838
GO:0006760	folic acid-containing compound metabolic process	5	7	0.110838
GO:0007077	mitotic nuclear envelope disassembly	5	7	0.110838
GO:0007096	regulation of exit from mitosis	5	7	0.110838
GO:0009200	deoxyribonucleoside triphosphate metabolic process	5	7	0.110838
GO:0009219	pyrimidine deoxyribonucleotide metabolic process	5	7	0.110838
GO:0009264	deoxyribonucleotide catabolic process	5	7	0.110838
GO:0019068	virion assembly	5	7	0.110838
GO:0032414	positive regulation of ion transmembrane transporter activity	5	7	0.110838
GO:0034110	regulation of homotypic cell-cell adhesion	5	7	0.110838
GO:0046386	deoxyribose phosphate catabolic process	5	7	0.110838
GO:0046653	tetrahydrofolate metabolic process	5	7	0.110838
GO:0051693	actin filament capping	5	7	0.110838
GO:0051926	negative regulation of calcium ion transport	5	7	0.110838
GO:0061081	positive regulation of myeloid leukocyte cytokine production involved in immune response	5	7	0.110838
GO:0061684	chaperone-mediated autophagy	5	7	0.110838
GO:0070206	protein trimerization	5	7	0.110838
GO:0090382	phagosome maturation	5	7	0.110838
GO:1901673	regulation of mitotic spindle assembly	5	7	0.110838
GO:1902410	mitotic cytokinetic process	5	7	0.110838
GO:1905515	non-motile cilium assembly	5	7	0.110838
GO:0032388	positive regulation of intracellular transport	25	49	0.110911
GO:0070507	regulation of microtubule cytoskeleton organization	25	49	0.110911
GO:0007094	mitotic spindle assembly checkpoint	11	19	0.110955
GO:0031577	spindle checkpoint	11	19	0.110955
GO:0071173	spindle assembly checkpoint	11	19	0.110955
GO:0071174	mitotic spindle checkpoint	11	19	0.110955
GO:1903533	regulation of protein targeting	11	19	0.110955
GO:1901987	regulation of cell cycle phase transition	79	171	0.111242
GO:0033045	regulation of sister chromatid segregation	19	36	0.11235
GO:0043489	RNA stabilization	10	17	0.113744
GO:0070527	platelet aggregation	10	17	0.113744
GO:0090307	mitotic spindle assembly	10	17	0.113744
GO:0019058	viral life cycle	38	78	0.114697
GO:0007007	inner mitochondrial membrane organization	9	15	0.116064
GO:0010324	membrane invagination	9	15	0.116064
GO:0019320	hexose catabolic process	9	15	0.116064
GO:0030258	lipid modification	9	15	0.116064
GO:0048255	mRNA stabilization	9	15	0.116064
GO:0051781	positive regulation of cell division	9	15	0.116064
GO:1902373	negative regulation of mRNA catabolic process	9	15	0.116064
GO:0006312	mitotic recombination	6	9	0.116204
GO:0009112	nucleobase metabolic process	6	9	0.116204
GO:0031343	positive regulation of cell killing	6	9	0.116204
GO:0032801	receptor catabolic process	6	9	0.116204
GO:0034383	low-density lipoprotein particle clearance	6	9	0.116204
GO:0042276	error-prone translesion synthesis	6	9	0.116204
GO:0042558	pteridine-containing compound metabolic process	6	9	0.116204
GO:0098927	vesicle-mediated transport between endosomal compartments	6	9	0.116204
GO:1904645	response to amyloid-beta	6	9	0.116204
GO:0030168	platelet activation	18	34	0.117141
GO:0031333	negative regulation of protein complex assembly	18	34	0.117141
GO:0051225	spindle assembly	18	34	0.117141
GO:1902115	regulation of organelle assembly	18	34	0.117141
GO:0006298	mismatch repair	8	13	0.117625
GO:0031297	replication fork processing	8	13	0.117625
GO:0042267	natural killer cell mediated cytotoxicity	8	13	0.117625
GO:0055072	iron ion homeostasis	8	13	0.117625
GO:0097064	ncRNA export from nucleus	8	13	0.117625
GO:0000132	establishment of mitotic spindle orientation	7	11	0.117948
GO:0000413	protein peptidyl-prolyl isomerization	7	11	0.117948
GO:0001910	regulation of leukocyte mediated cytotoxicity	7	11	0.117948
GO:0006911	phagocytosis
GO:0010458	exit from mitosis	7	11	0.117948
GO:0015914	phospholipid transport	7	11	0.117948
GO:0015985	energy coupled proton transport
GO:0015986	ATP synthesis coupled proton transport	7	11	0.117948
GO:0030042	actin filament depolymerization	7	11	0.117948
GO:0030834	regulation of actin filament depolymerization	7	11	0.117948
GO:0032506	cytokinetic process	7	11	0.117948
GO:0042776	mitochondrial ATP synthesis coupled proton transport	7	11	0.117948
GO:0045143	homologous chromosome segregation	7	11	0.117948
GO:0046847	filopodium assembly	7	11	0.117948
GO:0051290	protein heterotetramerization	7	11	0.117948
GO:0051294	establishment of spindle orientation	7	11	0.117948
GO:0071539	protein localization to centrosome	7	11	0.117948
GO:0090169	regulation of spindle assembly	7	11	0.117948
GO:0043161	proteasome-mediated ubiquitin-dependent protein catabolic process	45	94	0.119641
GO:0002474	antigen processing and presentation of peptide antigen via MHC class I	17	32	0.122154
GO:1903320	regulation of protein modification by small protein conjugation or removal	32	65	0.123399
GO:0098655	cation transmembrane transport	44	92	0.124569
GO:0006405	RNA export from nucleus	22	43	0.12635
GO:1904062	regulation of cation transmembrane transport	22	43	0.12635
GO:0014066	regulation of phosphatidylinositol 3-kinase signaling	16	30	0.127398
GO:0060071	Wnt signaling pathway
GO:0016567	protein ubiquitination	78	170	0.129343
GO:0043393	regulation of protein binding	26	52	0.131657
GO:0034622	cellular protein-containing complex assembly	124	277	0.131868
GO:0071166	ribonucleoprotein complex localization	21	41	0.132052
GO:0009123	nucleoside monophosphate metabolic process	50	106	0.132124
GO:0044089	positive regulation of cellular component biogenesis	50	106	0.132124
GO:0000281	mitotic cytokinesis	15	28	0.132883
GO:0022898	regulation of transmembrane transporter activity	15	28	0.132883
GO:0006302	double-strand break repair	34	70	0.135707
GO:0071705	nitrogen compound transport	172	390	0.13663
GO:0009144	purine nucleoside triphosphate metabolic process	49	104	0.137388
GO:0032446	protein modification by small protein conjugation	89	196	0.137576
GO:0006626	protein targeting to mitochondrion	14	26	0.138616
GO:0033238	regulation of cellular amine metabolic process	14	26	0.138616
GO:0006323	DNA packaging	37	77	0.141565
GO:1901293	nucleoside phosphate biosynthetic process	37	77	0.141565
GO:1901565	organonitrogen compound catabolic process	97	215	0.14364
GO:0006406	mRNA export from nucleus	19	37	0.144419
GO:0071427	mRNA-containing ribonucleoprotein complex export from nucleus	19	37	0.144419
GO:0014068	positive regulation of phosphatidylinositol 3-kinase signaling	13	24	0.144601
GO:0043269	regulation of ion transport	40	84	0.146564
GO:0015931	nucleobase-containing compound transport	28	57	0.14677
GO:0090305	nucleic acid phosphodiester bond hydrolysis	28	57	0.14677
GO:0006412	translation	87	192	0.146904
GO:0007015	actin filament organization	36	75	0.147609
GO:0000086	G2/M transition of mitotic cell cycle	47	100	0.148578
GO:0006259	DNA metabolic process	146	330	0.14923
GO:0031100	animal organ regeneration	12	22	0.150839
GO:0033048	negative regulation of mitotic sister chromatid segregation	12	22	0.150839
GO:1903747	regulation of establishment of protein localization to mitochondrion	12	22	0.150839
GO:0050900	leukocyte migration	43	91	0.150847
GO:0006811	ion transport	86	190	0.151782
GO:0045184	establishment of protein localization	168	382	0.151988
GO:0044257	cellular protein catabolic process	70	153	0.152473
GO:0051051	negative regulation of transport	39	82	0.152695
GO:0051259	protein complex oligomerization	39	82	0.152695
GO:0044085	cellular component biogenesis	268	619	0.153627
GO:0055114	oxidation-reduction process	73	160	0.15365
GO:0071702	organic substance transport	189	432	0.156896
GO:0032507	maintenance of protein location in cell	11	20	0.157324
GO:0051291	protein heterooligomerization	11	20	0.157324
GO:0051028	mRNA transport	22	44	0.157491
GO:0033365	protein localization to organelle	106	237	0.158204
GO:1900180	regulation of protein localization to nucleus	17	33	0.15825
GO:0010038	response to metal ion	34	71	0.160577
GO:0002768	immune response-regulating cell surface receptor signaling pathway	55	119	0.162753
GO:0006270	DNA replication initiation	10	18	0.164033
GO:0051865	protein autoubiquitination	10	18	0.164033
GO:0045859	regulation of protein kinase activity	71	156	0.164529
GO:0008380	RNA splicing	58	126	0.164764
GO:0016052	carbohydrate catabolic process	21	42	0.164894
GO:0051701	interaction with host	21	42	0.164894
GO:0002181	cytoplasmic translation	16	31	0.165795
GO:0034508	centromere complex assembly	16	31	0.165795
GO:0140056	organelle localization by membrane tethering	16	31	0.165795
GO:0032200	telomere organization	33	69	0.167536
GO:0043624	cellular protein complex disassembly	25	51	0.167742
GO:0009057	macromolecule catabolic process	136	308	0.167894
GO:0018209	peptidyl-serine modification	29	60	0.168344
GO:0051640	organelle localization	54	117	0.168896
GO:0051222	positive regulation of protein transport	40	85	0.170206
GO:0030036	actin cytoskeleton organization	57	124	0.170867
GO:0009451	RNA modification	9	16	0.170924
GO:0031572	G2 DNA damage checkpoint	9	16	0.170924
GO:1904589	regulation of protein import	9	16	0.170924
GO:0010972	negative regulation of G2/M transition of mitotic cell cycle	20	40	0.172739
GO:0071426	ribonucleoprotein complex export from nucleus	20	40	0.172739
GO:0009165	nucleotide biosynthetic process	36	76	0.172828
GO:0043043	peptide biosynthetic process	88	196	0.173334
GO:0051186	cofactor metabolic process	43	92	0.173907
GO:0006753	nucleoside phosphate metabolic process	66	145	0.175145
GO:0071241	cellular response to inorganic substance	24	49	0.175521
GO:0043405	regulation of MAP kinase activity	28	58	0.175912
GO:0002228	natural killer cell mediated immunity	8	14	0.17791
GO:0002532	production of molecular mediator involved in inflammatory response	8	14	0.17791
GO:0002720	positive regulation of cytokine production involved in immune response	8	14	0.17791
GO:0010824	regulation of centrosome duplication	8	14	0.17791
GO:0030593	neutrophil chemotaxis	8	14	0.17791
GO:0031341	regulation of cell killing	8	14	0.17791
GO:0032613	interleukin-10 production	8	14	0.17791
GO:0035794	positive regulation of mitochondrial membrane permeability	8	14	0.17791
GO:0040001	establishment of mitotic spindle localization	8	14	0.17791
GO:0048814	regulation of dendrite morphogenesis	8	14	0.17791
GO:0051289	protein homotetramerization	8	14	0.17791
GO:0051293	establishment of spindle localization	8	14	0.17791
GO:0051383	kinetochore organization	8	14	0.17791
GO:0070192	chromosome organization involved in meiotic cell cycle	8	14	0.17791
GO:0097006	regulation of plasma lipoprotein particle levels	8	14	0.17791
GO:1902686	mitochondrial outer membrane permeabilization involved in programmed cell death	8	14	0.17791
GO:1905710	positive regulation of membrane permeability	8	14	0.17791
GO:0030163	protein catabolic process	81	180	0.178456
GO:0002433	immune response-regulating cell surface receptor signaling pathway involved in phagocytosis	19	38	0.181067
GO:0030833	regulation of actin filament polymerization	19	38	0.181067
GO:0038094	Fc-gamma receptor signaling pathway	19	38	0.181067
GO:0038096	Fc-gamma receptor signaling pathway involved in phagocytosis	19	38	0.181067
GO:0032092	positive regulation of protein binding	14	27	0.182353
GO:0000184	nuclear-transcribed mRNA catabolic process
GO:0008104	protein localization	218	503	0.182514
GO:0030031	cell projection assembly	45	97	0.184008
GO:0120031	plasma membrane bounded cell projection assembly	45	97	0.184008
GO:0044087	regulation of cellular component biogenesis	83	185	0.184465
GO:0006409	tRNA export from nucleus	7	12	0.184829
GO:0021762	substantia nigra development	7	12	0.184829
GO:0042982	amyloid precursor protein metabolic process	7	12	0.184829
GO:0051031	tRNA transport	7	12	0.184829
GO:0071431	tRNA-containing ribonucleoprotein complex export from nucleus	7	12	0.184829
GO:0097345	mitochondrial outer membrane permeabilization	7	12	0.184829
GO:1902305	regulation of sodium ion transmembrane transport	7	12	0.184829
GO:1904377	positive regulation of protein localization to cell periphery	7	12	0.184829
GO:0002534	cytokine production involved in inflammatory response	6	10	0.191363
GO:0006220	pyrimidine nucleotide metabolic process	6	10	0.191363
GO:0006879	cellular iron ion homeostasis	6	10	0.191363
GO:0042026	protein refolding	6	10	0.191363
GO:0042273	ribosomal large subunit biogenesis	6	10	0.191363
GO:0042987	amyloid precursor protein catabolic process	6	10	0.191363
GO:0051444	negative regulation of ubiquitin-protein transferase activity	6	10	0.191363
GO:0061082	myeloid leukocyte cytokine production	6	10	0.191363
GO:0070987	error-free translesion synthesis	6	10	0.191363
GO:0090231	regulation of spindle checkpoint	6	10	0.191363
GO:0090266	regulation of mitotic cell cycle spindle assembly checkpoint	6	10	0.191363
GO:1900015	regulation of cytokine production involved in inflammatory response	6	10	0.191363
GO:1901880	negative regulation of protein depolymerization	6	10	0.191363
GO:1903504	regulation of mitotic spindle checkpoint	6	10	0.191363
GO:0032091	negative regulation of protein binding	13	25	0.191469
GO:0044265	cellular macromolecule catabolic process	122	277	0.194934
GO:0001912	positive regulation of leukocyte mediated cytotoxicity	5	8	0.196858
GO:0006294	nucleotide-excision repair
GO:0007129	synapsis	5	8	0.196858
GO:0009620	response to fungus	5	8	0.196858
GO:0010543	regulation of platelet activation	5	8	0.196858
GO:0018198	peptidyl-cysteine modification	5	8	0.196858
GO:0021846	cell proliferation in forebrain	5	8	0.196858
GO:0030397	membrane disassembly	5	8	0.196858
GO:0034637	cellular carbohydrate biosynthetic process	5	8	0.196858
GO:0042533	tumor necrosis factor biosynthetic process	5	8	0.196858
GO:0042534	regulation of tumor necrosis factor biosynthetic process	5	8	0.196858
GO:0044264	cellular polysaccharide metabolic process	5	8	0.196858
GO:0045947	negative regulation of translational initiation	5	8	0.196858
GO:0051081	nuclear envelope disassembly	5	8	0.196858
GO:0070252	actin-mediated cell contraction	5	8	0.196858
GO:0072329	monocarboxylic acid catabolic process	5	8	0.196858
GO:1901068	guanosine-containing compound metabolic process	5	8	0.196858
GO:1903078	positive regulation of protein localization to plasma membrane	5	8	0.196858
GO:1904646	cellular response to amyloid-beta	5	8	0.196858
GO:2000104	negative regulation of DNA-dependent DNA replication	5	8	0.196858
GO:2000273	positive regulation of signaling receptor activity	5	8	0.196858
GO:0097435	supramolecular fiber organization	53	116	0.197582
GO:0051726	regulation of cell cycle	152	348	0.198893
GO:0022406	membrane docking	17	34	0.199358
GO:0048015	phosphatidylinositol-mediated signaling	17	34	0.199358
GO:0048017	inositol lipid-mediated signaling	17	34	0.199358
GO:0051224	negative regulation of protein transport	17	34	0.199358
GO:0070498	interleukin-1-mediated signaling pathway	17	34	0.199358
GO:0000154	rRNA modification	4	6	0.199836
GO:0000212	meiotic spindle organization	4	6	0.199836
GO:0000715	nucleotide-excision repair
GO:0001510	RNA methylation	4	6	0.199836
GO:0001522	pseudouridine synthesis	4	6	0.199836
GO:0001732	formation of cytoplasmic translation initiation complex	4	6	0.199836
GO:0006122	mitochondrial electron transport
GO:0016601	Rac protein signal transduction	4	6	0.199836
GO:0017001	antibiotic catabolic process	4	6	0.199836
GO:0030011	maintenance of cell polarity	4	6	0.199836
GO:0030049	muscle filament sliding	4	6	0.199836
GO:0030104	water homeostasis	4	6	0.199836
GO:0033275	actin-myosin filament sliding	4	6	0.199836
GO:0033692	cellular polysaccharide biosynthetic process	4	6	0.199836
GO:0033762	response to glucagon	4	6	0.199836
GO:0042535	positive regulation of tumor necrosis factor biosynthetic process	4	6	0.199836
GO:0044351	macropinocytosis	4	6	0.199836
GO:0046596	regulation of viral entry into host cell	4	6	0.199836
GO:0050891	multicellular organismal water homeostasis	4	6	0.199836
GO:0051084	'de novo' posttranslational protein folding	4	6	0.199836
GO:0051095	regulation of helicase activity	4	6	0.199836
GO:0060368	regulation of Fc receptor mediated stimulatory signaling pathway	4	6	0.199836
GO:0070262	peptidyl-serine dephosphorylation	4	6	0.199836
GO:0071276	cellular response to cadmium ion	4	6	0.199836
GO:0072697	protein localization to cell cortex	4	6	0.199836
GO:0090200	positive regulation of release of cytochrome c from mitochondria	4	6	0.199836
GO:0090330	regulation of platelet aggregation	4	6	0.199836
GO:0097352	autophagosome maturation	4	6	0.199836
GO:0098659	inorganic cation import across plasma membrane	4	6	0.199836
GO:0099587	inorganic ion import across plasma membrane	4	6	0.199836
GO:1903319	positive regulation of protein maturation	4	6	0.199836
GO:1904667	negative regulation of ubiquitin protein ligase activity	4	6	0.199836
GO:1904776	regulation of protein localization to cell cortex	4	6	0.199836
GO:0090329	regulation of DNA-dependent DNA replication	12	23	0.201227
GO:1902904	negative regulation of supramolecular fiber organization	12	23	0.201227
GO:1903557	positive regulation of tumor necrosis factor superfamily cytokine production	12	23	0.201227
GO:2000060	positive regulation of ubiquitin-dependent protein catabolic process	12	23	0.201227
GO:0009199	ribonucleoside triphosphate metabolic process	46	100	0.201267
GO:0009205	purine ribonucleoside triphosphate metabolic process	46	100	0.201267
GO:0009117	nucleotide metabolic process	65	144	0.201666
GO:0045732	positive regulation of protein catabolic process	21	43	0.201686
GO:0050804	modulation of chemical synaptic transmission	21	43	0.201686
GO:0033036	macromolecule localization	237	550	0.203569
GO:0000723	telomere maintenance	32	68	0.204372
GO:0018105	peptidyl-serine phosphorylation	28	59	0.207916
GO:0033673	negative regulation of kinase activity	28	59	0.207916
GO:0000209	protein polyubiquitination	35	75	0.208666
GO:0006909	phagocytosis	35	75	0.208666
GO:0006415	translational termination	16	32	0.209437
GO:0014065	phosphatidylinositol 3-kinase signaling	16	32	0.209437
GO:0032434	regulation of proteasomal ubiquitin-dependent protein catabolic process	16	32	0.209437
GO:0051234	establishment of localization	364	854	0.209899
GO:0032271	regulation of protein polymerization	24	50	0.210521
GO:0006414	translational elongation	20	41	0.211489
GO:0071248	cellular response to metal ion	20	41	0.211489
GO:0032436	positive regulation of proteasomal ubiquitin-dependent protein catabolic process	11	21	0.211708
GO:0048013	ephrin receptor signaling pathway	11	21	0.211708
GO:0034504	protein localization to nucleus	31	66	0.213231
GO:0072521	purine-containing compound metabolic process	57	126	0.214541
GO:0006091	generation of precursor metabolites and energy	60	133	0.215218
GO:0060147	regulation of posttranscriptional gene silencing	15	30	0.22023
GO:0060964	regulation of gene silencing by miRNA	15	30	0.22023
GO:0060966	regulation of gene silencing by RNA	15	30	0.22023
GO:0006605	protein targeting	50	110	0.220274
GO:0002431	Fc receptor mediated stimulatory signaling pathway	19	39	0.221917
GO:0034605	cellular response to heat	19	39	0.221917
GO:0031503	protein-containing complex localization	30	64	0.222528
GO:0072522	purine-containing compound biosynthetic process	30	64	0.222528
GO:0045454	cell redox homeostasis	10	19	0.223008
GO:1905477	positive regulation of protein localization to membrane	10	19	0.223008
GO:0046034	ATP metabolic process	43	94	0.225518
GO:0002758	innate immune response-activating signal transduction	33	71	0.22662
GO:0009161	ribonucleoside monophosphate metabolic process	46	101	0.227146
GO:0006334	nucleosome assembly	26	55	0.227155
GO:0009156	ribonucleoside monophosphate biosynthetic process	26	55	0.227155
GO:0050657	nucleic acid transport	26	55	0.227155
GO:0050658	RNA transport	26	55	0.227155
GO:0002429	immune response-activating cell surface receptor signaling pathway	52	115	0.229317
GO:0006397	mRNA processing	61	136	0.230614
GO:0070585	protein localization to mitochondrion	18	37	0.23303
GO:0006810	transport	348	818	0.235156
GO:0006664	glycolipid metabolic process	9	17	0.235251
GO:0044380	protein localization to cytoskeleton	9	17	0.235251
GO:0046686	response to cadmium ion	9	17	0.235251
GO:0048284	organelle fusion	9	17	0.235251
GO:0072698	protein localization to microtubule cytoskeleton	9	17	0.235251
GO:1901657	glycosyl compound metabolic process	9	17	0.235251
GO:1904951	positive regulation of establishment of protein localization	45	99	0.235716
GO:0019637	organophosphate metabolic process	92	209	0.238549
GO:0008064	regulation of actin polymerization or depolymerization	21	44	0.242038
GO:0016236	macroautophagy	21	44	0.242038
GO:0030832	regulation of actin filament length	21	44	0.242038
GO:0099177	regulation of trans-synaptic signaling	21	44	0.242038
GO:0043604	amide biosynthetic process	94	214	0.24421
GO:0031124	mRNA 3'-end processing	13	26	0.244322
GO:1901800	positive regulation of proteasomal protein catabolic process	13	26	0.244322
GO:0030010	establishment of cell polarity	17	35	0.244901
GO:1904950	negative regulation of establishment of protein localization	17	35	0.244901
GO:0006401	RNA catabolic process	65	146	0.245873
GO:0043085	positive regulation of catalytic activity	127	292	0.246168
GO:1901135	carbohydrate derivative metabolic process	85	193	0.247681
GO:0034249	negative regulation of cellular amide metabolic process	24	51	0.248547
GO:0051495	positive regulation of cytoskeleton organization	24	51	0.248547
GO:0002028	regulation of sodium ion transport	8	15	0.248591
GO:0006801	superoxide metabolic process	8	15	0.248591
GO:0032088	negative regulation of NF-kappaB transcription factor activity	8	15	0.248591
GO:0042306	regulation of protein import into nucleus	8	15	0.248591
GO:0072527	pyrimidine-containing compound metabolic process	8	15	0.248591
GO:1902117	positive regulation of organelle assembly	8	15	0.248591
GO:0033554	cellular response to stress	211	492	0.253288
GO:0110053	regulation of actin filament organization	27	58	0.25332
GO:0006275	regulation of DNA replication	20	42	0.253848
GO:1901566	organonitrogen compound biosynthetic process	158	366	0.254569
GO:0050790	regulation of catalytic activity	184	428	0.257501
GO:0002702	positive regulation of production of molecular mediator of immune response	12	24	0.257854
GO:0051592	response to calcium ion	12	24	0.257854
GO:0051651	maintenance of location in cell	12	24	0.257854
GO:1903312	negative regulation of mRNA metabolic process	12	24	0.257854
GO:0060326	cell chemotaxis	23	49	0.260152
GO:0006812	cation transport	60	135	0.26278
GO:0006007	glucose catabolic process	7	13	0.263234
GO:0006735	NADH regeneration	7	13	0.263234
GO:0007041	lysosomal transport	7	13	0.263234
GO:0007143	female meiotic nuclear division	7	13	0.263234
GO:0035773	insulin secretion involved in cellular response to glucose stimulus	7	13	0.263234
GO:0043407	negative regulation of MAP kinase activity	7	13	0.263234
GO:0044818	mitotic G2/M transition checkpoint	7	13	0.263234
GO:0061615	glycolytic process through fructose-6-phosphate	7	13	0.263234
GO:0061620	glycolytic process through glucose-6-phosphate	7	13	0.263234
GO:0061621	canonical glycolysis	7	13	0.263234
GO:0061718	glucose catabolic process to pyruvate	7	13	0.263234
GO:0099024	plasma membrane invagination	7	13	0.263234
GO:1902108	regulation of mitochondrial membrane permeability involved in apoptotic process	7	13	0.263234
GO:1902110	positive regulation of mitochondrial membrane permeability involved in apoptotic process	7	13	0.263234
GO:1903317	regulation of protein maturation	7	13	0.263234
GO:0007346	regulation of mitotic cell cycle	94	215	0.263851
GO:0009126	purine nucleoside monophosphate metabolic process	45	100	0.263902
GO:0009167	purine ribonucleoside monophosphate metabolic process	45	100	0.263902
GO:0034248	regulation of cellular amide metabolic process	51	114	0.264039
GO:0051236	establishment of RNA localization	26	56	0.264658
GO:0051049	regulation of transport	124	286	0.265126
GO:1903555	regulation of tumor necrosis factor superfamily cytokine production	19	40	0.266411
GO:0031330	negative regulation of cellular catabolic process	29	63	0.267885
GO:0001906	cell killing	15	31	0.271262
GO:0048010	vascular endothelial growth factor receptor signaling pathway	15	31	0.271262
GO:0051897	positive regulation of protein kinase B signaling	15	31	0.271262
GO:0061640	cytoskeleton-dependent cytokinesis	15	31	0.271262
GO:0006754	ATP biosynthetic process	22	47	0.272426
GO:0006303	double-strand break repair via nonhomologous end joining	11	22	0.272576
GO:0006814	sodium ion transport	11	22	0.272576
GO:0016482	cytosolic transport	11	22	0.272576
GO:0032760	positive regulation of tumor necrosis factor production	11	22	0.272576
GO:0045185	maintenance of protein location	11	22	0.272576
GO:1901136	carbohydrate derivative catabolic process	11	22	0.272576
GO:0000377	RNA splicing
GO:0000398	mRNA splicing
GO:0009127	purine nucleoside monophosphate biosynthetic process	25	54	0.276594
GO:0009168	purine ribonucleoside monophosphate biosynthetic process	25	54	0.276594
GO:0006906	vesicle fusion	6	11	0.279461
GO:0006968	cellular defense response	6	11	0.279461
GO:0007095	mitotic G2 DNA damage checkpoint	6	11	0.279461
GO:0008156	negative regulation of DNA replication	6	11	0.279461
GO:0009119	ribonucleoside metabolic process	6	11	0.279461
GO:0032435	negative regulation of proteasomal ubiquitin-dependent protein catabolic process	6	11	0.279461
GO:0034381	plasma lipoprotein particle clearance	6	11	0.279461
GO:0038034	signal transduction in absence of ligand	6	11	0.279461
GO:0042278	purine nucleoside metabolic process	6	11	0.279461
GO:0042307	positive regulation of protein import into nucleus	6	11	0.279461
GO:0042475	odontogenesis of dentin-containing tooth	6	11	0.279461
GO:0043242	negative regulation of protein complex disassembly	6	11	0.279461
GO:0061842	microtubule organizing center localization	6	11	0.279461
GO:0070613	regulation of protein processing	6	11	0.279461
GO:0070979	protein K11-linked ubiquitination	6	11	0.279461
GO:0097192	extrinsic apoptotic signaling pathway in absence of ligand	6	11	0.279461
GO:1901028	regulation of mitochondrial outer membrane permeabilization involved in apoptotic signaling pathway	6	11	0.279461
GO:1904591	positive regulation of protein import	6	11	0.279461
GO:0007093	mitotic cell cycle checkpoint	28	61	0.279473
GO:0009260	ribonucleotide biosynthetic process	28	61	0.279473
GO:0046390	ribose phosphate biosynthetic process	28	61	0.279473
GO:0010565	regulation of cellular ketone metabolic process	18	38	0.279798
GO:0043123	positive regulation of I-kappaB kinase/NF-kappaB signaling	18	38	0.279798
GO:2000058	regulation of ubiquitin-dependent protein catabolic process	18	38	0.279798
GO:0034728	nucleosome organization	31	68	0.281416
GO:0002764	immune response-regulating signaling pathway	66	150	0.285415
GO:0010821	regulation of mitochondrion organization	21	45	0.285424
GO:0017148	negative regulation of translation	21	45	0.285424
GO:0010469	regulation of signaling receptor activity	14	29	0.285965
GO:0070125	mitochondrial translational elongation	14	29	0.285965
GO:0070126	mitochondrial translational termination	14	29	0.285965
GO:0019674	NAD metabolic process	10	20	0.288693
GO:0031532	actin cytoskeleton reorganization	10	20	0.288693
GO:0048813	dendrite morphogenesis	10	20	0.288693
GO:0051310	metaphase plate congression	10	20	0.288693
GO:0120034	positive regulation of plasma membrane bounded cell projection assembly	10	20	0.288693
GO:0006163	purine nucleotide metabolic process	54	122	0.290633
GO:0035567	non-canonical Wnt signaling pathway	17	36	0.294093
GO:0072655	establishment of protein localization to mitochondrion	17	36	0.294093
GO:0051603	proteolysis involved in cellular protein catabolic process	62	141	0.295809
GO:0017144	drug metabolic process	73	167	0.297619
GO:0005976	polysaccharide metabolic process	5	9	0.297676
GO:0006370	7-methylguanosine mRNA capping	5	9	0.297676
GO:0006458	'de novo' protein folding	5	9	0.297676
GO:0007030	Golgi organization	5	9	0.297676
GO:0007032	endosome organization	5	9	0.297676
GO:0007040	lysosome organization	5	9	0.297676
GO:0007131	reciprocal meiotic recombination	5	9	0.297676
GO:0010259	multicellular organism aging	5	9	0.297676
GO:0032233	positive regulation of actin filament bundle assembly	5	9	0.297676
GO:0032456	endocytic recycling	5	9	0.297676
GO:0033120	positive regulation of RNA splicing	5	9	0.297676
GO:0033627	cell adhesion mediated by integrin	5	9	0.297676
GO:0034394	protein localization to cell surface	5	9	0.297676
GO:0035088	establishment or maintenance of apical/basal cell polarity	5	9	0.297676
GO:0035825	homologous recombination	5	9	0.297676
GO:0042554	superoxide anion generation	5	9	0.297676
GO:0042737	drug catabolic process	5	9	0.297676
GO:0045197	establishment or maintenance of epithelial cell apical/basal polarity	5	9	0.297676
GO:0045624	positive regulation of T-helper cell differentiation	5	9	0.297676
GO:0045737	positive regulation of cyclin-dependent protein serine/threonine kinase activity	5	9	0.297676
GO:0046928	regulation of neurotransmitter secretion	5	9	0.297676
GO:0051457	maintenance of protein location in nucleus	5	9	0.297676
GO:0061245	establishment or maintenance of bipolar cell polarity	5	9	0.297676
GO:0072583	clathrin-dependent endocytosis	5	9	0.297676
GO:0080171	lytic vacuole organization	5	9	0.297676
GO:1903955	positive regulation of protein targeting to mitochondrion	5	9	0.297676
GO:2000649	regulation of sodium ion transmembrane transporter activity	5	9	0.297676
GO:0000724	double-strand break repair via homologous recombination	20	43	0.299207
GO:0000725	recombinational repair	20	43	0.299207
GO:0051604	protein maturation	20	43	0.299207
GO:0019693	ribose phosphate metabolic process	53	120	0.300278
GO:0001776	leukocyte homeostasis	13	27	0.301865
GO:0045471	response to ethanol	13	27	0.301865
GO:0051784	negative regulation of nuclear division	13	27	0.301865
GO:0009142	nucleoside triphosphate biosynthetic process	23	50	0.30243
GO:0000375	RNA splicing
GO:0032535	regulation of cellular component size	35	78	0.305869
GO:0032956	regulation of actin cytoskeleton organization	32	71	0.305906
GO:0006998	nuclear envelope organization	9	18	0.306469
GO:0043271	negative regulation of ion transport	9	18	0.306469
GO:0051668	localization within membrane	9	18	0.306469
GO:0090559	regulation of membrane permeability	9	18	0.306469
GO:1903169	regulation of calcium ion transmembrane transport	9	18	0.306469
GO:1903509	liposaccharide metabolic process	9	18	0.306469
GO:1903725	regulation of phospholipid metabolic process	9	18	0.306469
GO:0009259	ribonucleotide metabolic process	52	118	0.310209
GO:0034655	nucleobase-containing compound catabolic process	85	196	0.312161
GO:0043086	negative regulation of catalytic activity	63	144	0.312464
GO:0051896	regulation of protein kinase B signaling	19	41	0.313843
GO:0071706	tumor necrosis factor superfamily cytokine production	19	41	0.313843
GO:0009145	purine nucleoside triphosphate biosynthetic process	22	48	0.316425
GO:0009201	ribonucleoside triphosphate biosynthetic process	22	48	0.316425
GO:0009206	purine ribonucleoside triphosphate biosynthetic process	22	48	0.316425
GO:0048193	Golgi vesicle transport	22	48	0.316425
GO:0006520	cellular amino acid metabolic process	28	62	0.318331
GO:0000186	activation of MAPKK activity	4	7	0.318501
GO:0000271	polysaccharide biosynthetic process	4	7	0.318501
GO:0000303	response to superoxide	4	7	0.318501
GO:0000305	response to oxygen radical	4	7	0.318501
GO:0000722	telomere maintenance via recombination	4	7	0.318501
GO:0000768	syncytium formation by plasma membrane fusion	4	7	0.318501
GO:0001578	microtubule bundle formation	4	7	0.318501
GO:0002830	positive regulation of type 2 immune response	4	7	0.318501
GO:0006268	DNA unwinding involved in DNA replication	4	7	0.318501
GO:0006378	mRNA polyadenylation	4	7	0.318501
GO:0006541	glutamine metabolic process	4	7	0.318501
GO:0006949	syncytium formation	4	7	0.318501
GO:0007029	endoplasmic reticulum organization	4	7	0.318501
GO:0007100	mitotic centrosome separation	4	7	0.318501
GO:0009581	detection of external stimulus	4	7	0.318501
GO:0010470	regulation of gastrulation	4	7	0.318501
GO:0010518	positive regulation of phospholipase activity	4	7	0.318501
GO:0015949	nucleobase-containing small molecule interconversion	4	7	0.318501
GO:0021772	olfactory bulb development	4	7	0.318501
GO:0021988	olfactory lobe development	4	7	0.318501
GO:0034308	primary alcohol metabolic process	4	7	0.318501
GO:0035735	intraciliary transport involved in cilium assembly	4	7	0.318501
GO:0043631	RNA polyadenylation	4	7	0.318501
GO:0046688	response to copper ion	4	7	0.318501
GO:0046834	lipid phosphorylation	4	7	0.318501
GO:0050994	regulation of lipid catabolic process	4	7	0.318501
GO:0051187	cofactor catabolic process	4	7	0.318501
GO:0051299	centrosome separation	4	7	0.318501
GO:0051453	regulation of intracellular pH	4	7	0.318501
GO:0051489	regulation of filopodium assembly	4	7	0.318501
GO:0071402	cellular response to lipoprotein particle stimulus	4	7	0.318501
GO:0071985	multivesicular body sorting pathway	4	7	0.318501
GO:0072528	pyrimidine-containing compound biosynthetic process	4	7	0.318501
GO:0140253	cell-cell fusion	4	7	0.318501
GO:1900271	regulation of long-term synaptic potentiation	4	7	0.318501
GO:1902017	regulation of cilium assembly	4	7	0.318501
GO:2000251	positive regulation of actin cytoskeleton reorganization	4	7	0.318501
GO:2000765	regulation of cytoplasmic translation	4	7	0.318501
GO:0070647	protein modification by small protein conjugation or removal	103	239	0.31879
GO:0000726	non-recombinational repair	12	25	0.319132
GO:0016999	antibiotic metabolic process	12	25	0.319132
GO:0010498	proteasomal protein catabolic process	45	102	0.32414
GO:0009308	amine metabolic process	15	32	0.325813
GO:0032543	mitochondrial translation	15	32	0.325813
GO:0044106	cellular amine metabolic process	15	32	0.325813
GO:0007080	mitotic metaphase plate congression	8	16	0.326258
GO:0009116	nucleoside metabolic process	8	16	0.326258
GO:0009435	NAD biosynthetic process	8	16	0.326258
GO:0021782	glial cell development	8	16	0.326258
GO:0030888	regulation of B cell proliferation	8	16	0.326258
GO:0043279	response to alkaloid	8	16	0.326258
GO:0045670	regulation of osteoclast differentiation	8	16	0.326258
GO:0045840	positive regulation of mitotic nuclear division	8	16	0.326258
GO:0046902	regulation of mitochondrial membrane permeability	8	16	0.326258
GO:1903749	positive regulation of establishment of protein localization to mitochondrion	8	16	0.326258
GO:2000059	negative regulation of ubiquitin-dependent protein catabolic process	8	16	0.326258
GO:0007569	cell aging	18	39	0.32941
GO:0019359	nicotinamide nucleotide biosynthetic process	18	39	0.32941
GO:0019363	pyridine nucleotide biosynthetic process	18	39	0.32941
GO:0032680	regulation of tumor necrosis factor production	18	39	0.32941
GO:0072525	pyridine-containing compound biosynthetic process	18	39	0.32941
GO:0006612	protein targeting to membrane	30	67	0.331183
GO:0009408	response to heat	21	46	0.331211
GO:0071347	cellular response to interleukin-1	21	46	0.331211
GO:0006402	mRNA catabolic process	61	140	0.331665
GO:0009152	purine ribonucleotide biosynthetic process	27	60	0.331792
GO:0006119	oxidative phosphorylation	24	53	0.331879
GO:0002708	positive regulation of lymphocyte mediated immunity	11	23	0.33798
GO:0016054	organic acid catabolic process	11	23	0.33798
GO:0046395	carboxylic acid catabolic process	11	23	0.33798
GO:1903008	organelle disassembly	11	23	0.33798
GO:0032984	protein-containing complex disassembly	35	79	0.341344
GO:0000022	mitotic spindle elongation	3	5	0.342987
GO:0000027	ribosomal large subunit assembly	3	5	0.342987
GO:0000717	nucleotide-excision repair
GO:0001780	neutrophil homeostasis	3	5	0.342987
GO:0002438	acute inflammatory response to antigenic stimulus	3	5	0.342987
GO:0002679	respiratory burst involved in defense response	3	5	0.342987
GO:0002715	regulation of natural killer cell mediated immunity	3	5	0.342987
GO:0003009	skeletal muscle contraction	3	5	0.342987
GO:0006144	purine nucleobase metabolic process	3	5	0.342987
GO:0006293	nucleotide-excision repair
GO:0006295	nucleotide-excision repair
GO:0006379	mRNA cleavage	3	5	0.342987
GO:0006851	mitochondrial calcium ion transmembrane transport	3	5	0.342987
GO:0006999	nuclear pore organization	3	5	0.342987
GO:0007157	heterophilic cell-cell adhesion via plasma membrane cell adhesion molecules	3	5	0.342987
GO:0008333	endosome to lysosome transport	3	5	0.342987
GO:0009263	deoxyribonucleotide biosynthetic process	3	5	0.342987
GO:0010457	centriole-centriole cohesion	3	5	0.342987
GO:0010762	regulation of fibroblast migration	3	5	0.342987
GO:0010765	positive regulation of sodium ion transport	3	5	0.342987
GO:0010863	positive regulation of phospholipase C activity	3	5	0.342987
GO:0014003	oligodendrocyte development	3	5	0.342987
GO:0019430	removal of superoxide radicals	3	5	0.342987
GO:0030317	flagellated sperm motility	3	5	0.342987
GO:0032239	regulation of nucleobase-containing compound transport	3	5	0.342987
GO:0032410	negative regulation of transporter activity	3	5	0.342987
GO:0032740	positive regulation of interleukin-17 production	3	5	0.342987
GO:0032799	low-density lipoprotein receptor particle metabolic process	3	5	0.342987
GO:0032875	regulation of DNA endoreduplication	3	5	0.342987
GO:0033137	negative regulation of peptidyl-serine phosphorylation	3	5	0.342987
GO:0034698	response to gonadotropin	3	5	0.342987
GO:0035774	positive regulation of insulin secretion involved in cellular response to glucose stimulus	3	5	0.342987
GO:0035987	endodermal cell differentiation	3	5	0.342987
GO:0040020	regulation of meiotic nuclear division	3	5	0.342987
GO:0042023	DNA endoreduplication	3	5	0.342987
GO:0042181	ketone biosynthetic process	3	5	0.342987
GO:0042269	regulation of natural killer cell mediated cytotoxicity	3	5	0.342987
GO:0043518	negative regulation of DNA damage response
GO:0045472	response to ether	3	5	0.342987
GO:0045630	positive regulation of T-helper 2 cell differentiation	3	5	0.342987
GO:0045724	positive regulation of cilium assembly	3	5	0.342987
GO:0045742	positive regulation of epidermal growth factor receptor signaling pathway	3	5	0.342987
GO:0045851	pH reduction	3	5	0.342987
GO:0046164	alcohol catabolic process	3	5	0.342987
GO:0046831	regulation of RNA export from nucleus	3	5	0.342987
GO:0048247	lymphocyte chemotaxis	3	5	0.342987
GO:0050832	defense response to fungus	3	5	0.342987
GO:0050879	multicellular organismal movement	3	5	0.342987
GO:0050881	musculoskeletal movement	3	5	0.342987
GO:0051016	barbed-end actin filament capping	3	5	0.342987
GO:0051231	spindle elongation	3	5	0.342987
GO:0051452	intracellular pH reduction	3	5	0.342987
GO:0051645	Golgi localization	3	5	0.342987
GO:0060142	regulation of syncytium formation by plasma membrane fusion	3	5	0.342987
GO:0060143	positive regulation of syncytium formation by plasma membrane fusion	3	5	0.342987
GO:0060749	mammary gland alveolus development	3	5	0.342987
GO:0061377	mammary gland lobule development	3	5	0.342987
GO:0061512	protein localization to cilium	3	5	0.342987
GO:0070509	calcium ion import	3	5	0.342987
GO:0070911	global genome nucleotide-excision repair	3	5	0.342987
GO:0071287	cellular response to manganese ion	3	5	0.342987
GO:0071450	cellular response to oxygen radical	3	5	0.342987
GO:0071451	cellular response to superoxide	3	5	0.342987
GO:0071624	positive regulation of granulocyte chemotaxis	3	5	0.342987
GO:0071731	response to nitric oxide	3	5	0.342987
GO:0071801	regulation of podosome assembly	3	5	0.342987
GO:0071850	mitotic cell cycle arrest	3	5	0.342987
GO:0072529	pyrimidine-containing compound catabolic process	3	5	0.342987
GO:0075713	establishment of integrated proviral latency	3	5	0.342987
GO:0090023	positive regulation of neutrophil chemotaxis	3	5	0.342987
GO:0097186	amelogenesis	3	5	0.342987
GO:0097722	sperm motility	3	5	0.342987
GO:0098815	modulation of excitatory postsynaptic potential	3	5	0.342987
GO:1901032	negative regulation of response to reactive oxygen species	3	5	0.342987
GO:1901616	organic hydroxy compound catabolic process	3	5	0.342987
GO:1902170	cellular response to reactive nitrogen species	3	5	0.342987
GO:1902307	positive regulation of sodium ion transmembrane transport	3	5	0.342987
GO:1902570	protein localization to nucleolus	3	5	0.342987
GO:1902624	positive regulation of neutrophil migration	3	5	0.342987
GO:1902803	regulation of synaptic vesicle transport	3	5	0.342987
GO:1903206	negative regulation of hydrogen peroxide-induced cell death	3	5	0.342987
GO:1905517	macrophage migration	3	5	0.342987
GO:2000300	regulation of synaptic vesicle exocytosis	3	5	0.342987
GO:2000341	regulation of chemokine (C-X-C motif) ligand 2 production	3	5	0.342987
GO:2001039	negative regulation of cellular response to drug	3	5	0.342987
GO:0032970	regulation of actin filament-based process	32	72	0.3431
GO:0010822	positive regulation of mitochondrion organization	14	30	0.343485
GO:1900034	regulation of cellular response to heat	14	30	0.343485
GO:1903052	positive regulation of proteolysis involved in cellular protein catabolic process	14	30	0.343485
GO:0010948	negative regulation of cell cycle process	57	131	0.3444
GO:0070972	protein localization to endoplasmic reticulum	29	65	0.344644
GO:0006613	cotranslational protein targeting to membrane	26	58	0.345885
GO:0006614	SRP-dependent cotranslational protein targeting to membrane	26	58	0.345885
GO:0045931	positive regulation of mitotic cell cycle	26	58	0.345885
GO:0017038	protein import	17	37	0.345997
GO:0043467	regulation of generation of precursor metabolites and energy	17	37	0.345997
GO:0009108	coenzyme biosynthetic process	23	51	0.346691
GO:0044281	small molecule metabolic process	141	331	0.347963
GO:0006734	NADH metabolic process	7	14	0.348558
GO:0007034	vacuolar transport	7	14	0.348558
GO:0009064	glutamine family amino acid metabolic process	7	14	0.348558
GO:0030890	positive regulation of B cell proliferation	7	14	0.348558
GO:0035725	sodium ion transmembrane transport	7	14	0.348558
GO:0046849	bone remodeling	7	14	0.348558
GO:0048857	neural nucleus development	7	14	0.348558
GO:0061025	membrane fusion	7	14	0.348558
GO:1901879	regulation of protein depolymerization	7	14	0.348558
GO:1901976	regulation of cell cycle checkpoint	7	14	0.348558
GO:0019439	aromatic compound catabolic process	86	200	0.349418
GO:0044270	cellular nitrogen compound catabolic process	86	200	0.349418
GO:0009150	purine ribonucleotide metabolic process	51	117	0.350044
GO:0006974	cellular response to DNA damage stimulus	112	262	0.351559
GO:1901564	organonitrogen compound metabolic process	477	1138	0.35261
GO:0006120	mitochondrial electron transport
GO:0007062	sister chromatid cohesion	10	21	0.35868
GO:0006732	coenzyme metabolic process	28	63	0.358687
GO:0031497	chromatin assembly	28	63	0.358687
GO:0007163	establishment or maintenance of cell polarity	22	49	0.362277
GO:0002821	positive regulation of adaptive immune response	13	28	0.362567
GO:0016197	endosomal transport	13	28	0.362567
GO:0031123	RNA 3'-end processing	13	28	0.362567
GO:0032946	positive regulation of mononuclear cell proliferation	13	28	0.362567
GO:0050671	positive regulation of lymphocyte proliferation	13	28	0.362567
GO:0051494	negative regulation of cytoskeleton organization	13	28	0.362567
GO:0060491	regulation of cell projection assembly	13	28	0.362567
GO:0120032	regulation of plasma membrane bounded cell projection assembly	13	28	0.362567
GO:0033209	tumor necrosis factor-mediated signaling pathway	19	42	0.363404
GO:0070588	calcium ion transmembrane transport	16	35	0.363704
GO:0140053	mitochondrial gene expression	16	35	0.363704
GO:1901361	organic cyclic compound catabolic process	87	203	0.363894
GO:0030001	metal ion transport	41	94	0.370979
GO:0046700	heterocycle catabolic process	86	201	0.372892
GO:0006164	purine nucleotide biosynthetic process	27	61	0.37334
GO:0072599	establishment of protein localization to endoplasmic reticulum	27	61	0.37334
GO:0032653	regulation of interleukin-10 production	6	12	0.374093
GO:0036498	IRE1-mediated unfolded protein response	6	12	0.374093

## Sheet: topGO_zscore_level2
GOid	goterm	countInteresting	countAll	pvalue
GO:0060389	pathway-restricted SMAD protein phosphorylation	9	11	0.00029445
GO:0010862	positive regulation of pathway-restricted SMAD protein phosphorylation	5	5	0.00163353
GO:0036230	granulocyte activation	55	141	0.00190893
GO:0042119	neutrophil activation	55	141	0.00190893
GO:0009988	cell-cell recognition	9	13	0.00217853
GO:0031102	neuron projection regeneration	7	9	0.00258446
GO:0060393	regulation of pathway-restricted SMAD protein phosphorylation	7	9	0.00258446
GO:0002446	neutrophil mediated immunity	54	140	0.00280908
GO:0002283	neutrophil activation involved in immune response	53	138	0.00341856
GO:0043312	neutrophil degranulation	53	138	0.00341856
GO:0030308	negative regulation of cell growth	18	36	0.00359448
GO:0016192	vesicle-mediated transport	117	344	0.00361798
GO:0031175	neuron projection development	51	133	0.00421718
GO:0060485	mesenchyme development	20	42	0.00449551
GO:0006810	transport	255	818	0.00456191
GO:0002275	myeloid cell activation involved in immune response	56	149	0.00459951
GO:0040008	regulation of growth	50	131	0.00512052
GO:0043299	leukocyte degranulation	56	150	0.00542946
GO:0045926	negative regulation of growth	23	51	0.00557768
GO:0016049	cell growth	36	89	0.00577232
GO:0006928	movement of cell or subcellular component	111	329	0.00622424
GO:0051179	localization	322	1059	0.00623174
GO:0002444	myeloid leukocyte mediated immunity	57	154	0.00624257
GO:0040011	locomotion	103	303	0.00655025
GO:0001558	regulation of cell growth	31	75	0.00700432
GO:0002691	regulation of cellular extravasation	6	8	0.00737844
GO:0006835	dicarboxylic acid transport	6	8	0.00737844
GO:0031103	axon regeneration	6	8	0.00737844
GO:0048753	pigment granule organization	6	8	0.00737844
GO:0006123	mitochondrial electron transport
GO:0015800	acidic amino acid transport	5	6	0.00754527
GO:0019646	aerobic electron transport chain	5	6	0.00754527
GO:0035456	response to interferon-beta	5	6	0.00754527
GO:0022900	electron transport chain	25	58	0.00799744
GO:0061564	axon development	27	64	0.0083888
GO:0006887	exocytosis	68	191	0.00843472
GO:0051270	regulation of cellular component movement	61	169	0.00890372
GO:2000145	regulation of cell motility	59	163	0.00938847
GO:0048870	cell motility	94	277	0.00990782
GO:0051674	localization of cell	94	277	0.00990782
GO:0048666	neuron development	54	148	0.0106704
GO:0045055	regulated exocytosis	64	180	0.0108452
GO:0006865	amino acid transport	8	13	0.0109904
GO:0007045	cell-substrate adherens junction assembly	8	13	0.0109904
GO:0048041	focal adhesion assembly	8	13	0.0109904
GO:0040012	regulation of locomotion	62	174	0.0114819
GO:0008037	cell recognition	10	18	0.0116997
GO:0009100	glycoprotein metabolic process	16	34	0.0122512
GO:0009101	glycoprotein biosynthetic process	13	26	0.0128743
GO:0016477	cell migration	88	260	0.0135015
GO:0051234	establishment of localization	261	854	0.0136747
GO:0010771	negative regulation of cell morphogenesis involved in differentiation	7	11	0.013749
GO:0033059	cellular pigmentation	7	11	0.013749
GO:0033574	response to testosterone	7	11	0.013749
GO:0006796	phosphate-containing compound metabolic process	184	586	0.0144671
GO:0006793	phosphorus metabolic process	184	587	0.0156104
GO:0009066	aspartate family amino acid metabolic process	6	9	0.0169664
GO:0010559	regulation of glycoprotein biosynthetic process	6	9	0.0169664
GO:0031529	ruffle organization	6	9	0.0169664
GO:0097066	response to thyroid hormone	6	9	0.0169664
GO:0006898	receptor-mediated endocytosis	17	38	0.0178513
GO:0030307	positive regulation of cell growth	13	27	0.0186706
GO:0000288	nuclear-transcribed mRNA catabolic process
GO:0002274	myeloid leukocyte activation	62	178	0.0194153
GO:0034333	adherens junction assembly	8	14	0.0194982
GO:0043506	regulation of JUN kinase activity	8	14	0.0194982
GO:0032438	melanosome organization	5	7	0.02038
GO:0050771	negative regulation of axonogenesis	5	7	0.02038
GO:1903825	organic acid transmembrane transport	5	7	0.02038
GO:1905039	carboxylic acid transmembrane transport	5	7	0.02038
GO:0007160	cell-matrix adhesion	16	36	0.0228096
GO:0007292	female gamete generation	16	36	0.0228096
GO:0006029	proteoglycan metabolic process	4	5	0.0230054
GO:0007257	activation of JUN kinase activity	4	5	0.0230054
GO:0009651	response to salt stress	4	5	0.0230054
GO:0010560	positive regulation of glycoprotein biosynthetic process	4	5	0.0230054
GO:0035723	interleukin-15-mediated signaling pathway	4	5	0.0230054
GO:0042759	long-chain fatty acid biosynthetic process	4	5	0.0230054
GO:0048070	regulation of developmental pigmentation	4	5	0.0230054
GO:0065002	intracellular protein transmembrane transport	4	5	0.0230054
GO:0070672	response to interleukin-15	4	5	0.0230054
GO:0071350	cellular response to interleukin-15	4	5	0.0230054
GO:1903020	positive regulation of glycoprotein metabolic process	4	5	0.0230054
GO:0019637	organophosphate metabolic process	71	209	0.0234836
GO:0030334	regulation of cell migration	55	157	0.0239865
GO:0007044	cell-substrate junction assembly	9	17	0.0243339
GO:0008608	attachment of spindle microtubules to kinetochore	9	17	0.0243339
GO:0046907	intracellular transport	113	350	0.0252006
GO:0001676	long-chain fatty acid metabolic process	7	12	0.0252027
GO:0048066	developmental pigmentation	7	12	0.0252027
GO:0070534	protein K63-linked ubiquitination	7	12	0.0252027
GO:0051271	negative regulation of cellular component movement	22	54	0.025705
GO:0051649	establishment of localization in cell	132	415	0.0261115
GO:0048762	mesenchymal cell differentiation	15	34	0.0291522
GO:0006790	sulfur compound metabolic process	16	37	0.030146
GO:0010975	regulation of neuron projection development	27	70	0.0306207
GO:0048640	negative regulation of developmental growth	8	15	0.0318178
GO:0055021	regulation of cardiac muscle tissue growth	8	15	0.0318178
GO:0045927	positive regulation of growth	20	49	0.0319659
GO:0060338	regulation of type I interferon-mediated signaling pathway	6	10	0.0325799
GO:1903018	regulation of glycoprotein metabolic process	6	10	0.0325799
GO:0001952	regulation of cell-matrix adhesion	12	26	0.0338979
GO:0048634	regulation of muscle organ development	13	29	0.0358155
GO:0032210	regulation of telomere maintenance via telomerase	9	18	0.0369681
GO:0035722	interleukin-12-mediated signaling pathway	9	18	0.0369681
GO:0006468	protein phosphorylation	111	348	0.0376538
GO:0034329	cell junction assembly	15	35	0.0383374
GO:0030030	cell projection organization	72	217	0.0386573
GO:0000956	nuclear-transcribed mRNA catabolic process	32	87	0.0392978
GO:0007409	axonogenesis	22	56	0.039358
GO:0009060	aerobic respiration	10	21	0.0409102
GO:0072676	lymphocyte migration	10	21	0.0409102
GO:0007339	binding of sperm to zona pellucida	5	8	0.0420492
GO:0043647	inositol phosphate metabolic process	5	8	0.0420492
GO:0045980	negative regulation of nucleotide metabolic process	5	8	0.0420492
GO:0046470	phosphatidylcholine metabolic process	5	8	0.0420492
GO:1900543	negative regulation of purine nucleotide metabolic process	5	8	0.0420492
GO:1903579	negative regulation of ATP metabolic process	5	8	0.0420492
GO:0000904	cell morphogenesis involved in differentiation	34	94	0.0436118
GO:0006605	protein targeting	39	110	0.043822
GO:0007411	axon guidance	11	24	0.0438821
GO:0097485	neuron projection guidance	11	24	0.0438821
GO:0120036	plasma membrane bounded cell projection organization	71	215	0.0441129
GO:0006278	RNA-dependent DNA biosynthetic process	12	27	0.0460798
GO:0015849	organic acid transport	12	27	0.0460798
GO:0046942	carboxylic acid transport	12	27	0.0460798
GO:0018108	peptidyl-tyrosine phosphorylation	23	60	0.047202
GO:0018212	peptidyl-tyrosine modification	23	60	0.047202
GO:0098657	import into cell	49	143	0.0473219
GO:0006897	endocytosis	45	130	0.0475147
GO:0040013	negative regulation of locomotion	22	57	0.0479075
GO:0045333	cellular respiration	22	57	0.0479075
GO:0048638	regulation of developmental growth	22	57	0.0479075
GO:0001954	positive regulation of cell-matrix adhesion	8	16	0.0485391
GO:0006939	smooth muscle contraction	8	16	0.0485391
GO:0034332	adherens junction organization	8	16	0.0485391
GO:0045740	positive regulation of DNA replication	8	16	0.0485391
GO:0060420	regulation of heart growth	8	16	0.0485391
GO:0048588	developmental cell growth	14	33	0.0487434
GO:0050821	protein stabilization	19	48	0.0495002
GO:0034330	cell junction organization	16	39	0.0497918
GO:0001932	regulation of protein phosphorylation	76	233	0.0498338
GO:0006650	glycerophospholipid metabolic process	17	42	0.0498938
GO:0010769	regulation of cell morphogenesis involved in differentiation	17	42	0.0498938
GO:1901135	carbohydrate derivative metabolic process	64	193	0.0501948
GO:0022604	regulation of cell morphogenesis	28	76	0.0507321
GO:0032989	cellular component morphogenesis	49	144	0.05318
GO:0006970	response to osmotic stress	9	19	0.0534322
GO:0035335	peptidyl-tyrosine dephosphorylation	9	19	0.0534322
GO:0045123	cellular extravasation	9	19	0.0534322
GO:0051972	regulation of telomerase activity	9	19	0.0534322
GO:0070671	response to interleukin-12	9	19	0.0534322
GO:0071349	cellular response to interleukin-12	9	19	0.0534322
GO:0002063	chondrocyte development	4	6	0.0539256
GO:0003333	amino acid transmembrane transport	4	6	0.0539256
GO:0006637	acyl-CoA metabolic process	4	6	0.0539256
GO:0006929	substrate-dependent cell migration	4	6	0.0539256
GO:0015807	L-amino acid transport	4	6	0.0539256
GO:0017004	cytochrome complex assembly	4	6	0.0539256
GO:0030574	collagen catabolic process	4	6	0.0539256
GO:0033280	response to vitamin D	4	6	0.0539256
GO:0033865	nucleoside bisphosphate metabolic process	4	6	0.0539256
GO:0033875	ribonucleoside bisphosphate metabolic process	4	6	0.0539256
GO:0034032	purine nucleoside bisphosphate metabolic process	4	6	0.0539256
GO:0035383	thioester metabolic process	4	6	0.0539256
GO:0042059	negative regulation of epidermal growth factor receptor signaling pathway	4	6	0.0539256
GO:0046621	negative regulation of organ growth	4	6	0.0539256
GO:0051156	glucose 6-phosphate metabolic process	4	6	0.0539256
GO:0051782	negative regulation of cell division	4	6	0.0539256
GO:0051955	regulation of amino acid transport	4	6	0.0539256
GO:0070202	regulation of establishment of protein localization to chromosome	4	6	0.0539256
GO:0070203	regulation of establishment of protein localization to telomere	4	6	0.0539256
GO:1903405	protein localization to nuclear body	4	6	0.0539256
GO:1904851	positive regulation of establishment of protein localization to telomere	4	6	0.0539256
GO:1904867	protein localization to Cajal body	4	6	0.0539256
GO:1904869	regulation of protein localization to Cajal body	4	6	0.0539256
GO:1904871	positive regulation of protein localization to Cajal body	4	6	0.0539256
GO:0002931	response to ischemia	6	11	0.055177
GO:0042551	neuron maturation	6	11	0.055177
GO:0050931	pigment cell differentiation	6	11	0.055177
GO:0061077	chaperone-mediated protein folding	6	11	0.055177
GO:0071364	cellular response to epidermal growth factor stimulus	6	11	0.055177
GO:1903727	positive regulation of phospholipid metabolic process	6	11	0.055177
GO:2000401	regulation of lymphocyte migration	6	11	0.055177
GO:0006644	phospholipid metabolic process	23	61	0.0566252
GO:0000902	cell morphogenesis	47	138	0.0566979
GO:0034644	cellular response to UV	10	22	0.0569226
GO:0045321	leukocyte activation	103	326	0.0569536
GO:0002443	leukocyte mediated immunity	66	201	0.0572343
GO:2000147	positive regulation of cell motility	34	96	0.0581758
GO:0007004	telomere maintenance via telomerase	11	25	0.0593507
GO:0016202	regulation of striated muscle tissue development	12	28	0.0609668
GO:0032874	positive regulation of stress-activated MAPK cascade	12	28	0.0609668
GO:0070304	positive regulation of stress-activated protein kinase signaling cascade	12	28	0.0609668
GO:1901861	regulation of muscle tissue development	12	28	0.0609668
GO:0016311	dephosphorylation	27	74	0.0609956
GO:0031099	regeneration	16	40	0.0623936
GO:2000278	regulation of DNA biosynthetic process	16	40	0.0623936
GO:0010976	positive regulation of neuron projection development	15	37	0.0625761
GO:0042773	ATP synthesis coupled electron transport	15	37	0.0625761
GO:0042775	mitochondrial ATP synthesis coupled electron transport	15	37	0.0625761
GO:0001775	cell activation	109	348	0.0635874
GO:0000245	spliceosomal complex assembly	7	14	0.0640692
GO:0032212	positive regulation of telomere maintenance via telomerase	7	14	0.0640692
GO:0034121	regulation of toll-like receptor signaling pathway	7	14	0.0640692
GO:0045058	T cell selection	7	14	0.0640692
GO:0046456	icosanoid biosynthetic process	7	14	0.0640692
GO:0050905	neuromuscular process	7	14	0.0640692
GO:1901570	fatty acid derivative biosynthetic process	7	14	0.0640692
GO:0016310	phosphorylation	142	463	0.0687938
GO:0071900	regulation of protein serine/threonine kinase activity	37	107	0.0691105
GO:0055024	regulation of cardiac muscle tissue development	8	17	0.0700549
GO:0090100	positive regulation of transmembrane receptor protein serine/threonine kinase signaling pathway	8	17	0.0700549
GO:0006119	oxidative phosphorylation	20	53	0.0718929
GO:0055114	oxidation-reduction process	53	160	0.0719295
GO:0051641	cellular localization	165	544	0.0728488
GO:0032890	regulation of organic acid transport	5	9	0.0734027
GO:0035036	sperm-egg recognition	5	9	0.0734027
GO:0035307	positive regulation of protein dephosphorylation	5	9	0.0734027
GO:0044346	fibroblast apoptotic process	5	9	0.0734027
GO:0050885	neuromuscular process controlling balance	5	9	0.0734027
GO:0071470	cellular response to osmotic stress	5	9	0.0734027
GO:0071806	protein transmembrane transport	5	9	0.0734027
GO:1901998	toxin transport	5	9	0.0734027
GO:0040017	positive regulation of locomotion	35	101	0.0736106
GO:0046620	regulation of organ growth	9	20	0.0740171
GO:1904356	regulation of telomere maintenance via telomere lengthening	9	20	0.0740171
GO:0006457	protein folding	18	47	0.0746719
GO:0032990	cell part morphogenesis	30	85	0.0752583
GO:0071482	cellular response to light stimulus	10	23	0.0765394
GO:0048858	cell projection morphogenesis	29	82	0.0775619
GO:0120039	plasma membrane bounded cell projection morphogenesis	29	82	0.0775619
GO:0002685	regulation of leukocyte migration	15	38	0.0778947
GO:0030335	positive regulation of cell migration	33	95	0.0784038
GO:0008654	phospholipid biosynthetic process	14	35	0.0785371
GO:0022610	biological adhesion	68	212	0.0842596
GO:0006636	unsaturated fatty acid biosynthetic process	6	12	0.0851514
GO:0009409	response to cold	6	12	0.0851514
GO:0043507	positive regulation of JUN kinase activity	6	12	0.0851514
GO:0006470	protein dephosphorylation	20	54	0.0856309
GO:0051272	positive regulation of cellular component movement	34	99	0.0861574
GO:0046777	protein autophosphorylation	19	51	0.0877205
GO:2000146	negative regulation of cell motility	19	51	0.0877205
GO:0010562	positive regulation of phosphorus metabolic process	58	179	0.0895941
GO:0045937	positive regulation of phosphate metabolic process	58	179	0.0895941
GO:0030336	negative regulation of cell migration	18	48	0.0897749
GO:0006612	protein targeting to membrane	24	67	0.0900058
GO:0001836	release of cytochrome c from mitochondria	7	15	0.0922892
GO:0001934	positive regulation of protein phosphorylation	51	156	0.0936046
GO:0071478	cellular response to radiation	16	42	0.0936786
GO:0030182	neuron differentiation	62	193	0.093882
GO:0019220	regulation of phosphate metabolic process	96	309	0.0946381
GO:0051174	regulation of phosphorus metabolic process	96	309	0.0946381
GO:0007264	small GTPase mediated signal transduction	31	90	0.0949842
GO:0010810	regulation of cell-substrate adhesion	15	39	0.095459
GO:0022904	respiratory electron transport chain	15	39	0.095459
GO:0043473	pigmentation	8	18	0.0965243
GO:0062014	negative regulation of small molecule metabolic process	8	18	0.0965243
GO:0006091	generation of precursor metabolites and energy	44	133	0.0968652
GO:0007254	JNK cascade	14	36	0.0970606
GO:0006959	humoral immune response	13	33	0.0984147
GO:0000076	DNA replication checkpoint	4	7	0.0986532
GO:0002363	alpha-beta T cell lineage commitment	4	7	0.0986532
GO:0006576	cellular biogenic amine metabolic process	4	7	0.0986532
GO:0014850	response to muscle activity	4	7	0.0986532
GO:0015837	amine transport	4	7	0.0986532
GO:0030511	positive regulation of transforming growth factor beta receptor signaling pathway	4	7	0.0986532
GO:0043369	CD4-positive or CD8-positive
GO:0051928	positive regulation of calcium ion transport	4	7	0.0986532
GO:0051952	regulation of amine transport	4	7	0.0986532
GO:0061462	protein localization to lysosome	4	7	0.0986532
GO:0061844	antimicrobial humoral immune response mediated by antimicrobial peptide	4	7	0.0986532
GO:0070200	establishment of protein localization to telomere	4	7	0.0986532
GO:0097067	cellular response to thyroid hormone stimulus	4	7	0.0986532
GO:0097178	ruffle assembly	4	7	0.0986532
GO:1903846	positive regulation of cellular response to transforming growth factor beta stimulus	4	7	0.0986532
GO:1904816	positive regulation of protein localization to chromosome
GO:1990173	protein localization to nucleoplasm	4	7	0.0986532
GO:2000725	regulation of cardiac muscle cell differentiation	4	7	0.0986532
GO:0019693	ribose phosphate metabolic process	40	120	0.0996913
GO:0006633	fatty acid biosynthetic process	10	24	0.0998661
GO:0050000	chromosome localization	10	24	0.0998661
GO:0051303	establishment of chromosome localization	10	24	0.0998661
GO:0033108	mitochondrial respiratory chain complex assembly	11	27	0.0999723
GO:0046474	glycerophospholipid biosynthetic process	11	27	0.0999723
GO:0051403	stress-activated MAPK cascade	20	55	0.100985
GO:0007155	cell adhesion	67	211	0.10268
GO:0009150	purine ribonucleotide metabolic process	39	117	0.103093
GO:0051640	organelle localization	39	117	0.103093
GO:0044255	cellular lipid metabolic process	42	127	0.103568
GO:0046486	glycerolipid metabolic process	19	52	0.103837
GO:0009117	nucleotide metabolic process	47	144	0.106892
GO:0000184	nuclear-transcribed mRNA catabolic process
GO:0015980	energy derivation by oxidation of organic compounds	23	65	0.107427
GO:0071214	cellular response to abiotic stimulus	23	65	0.107427
GO:0104004	cellular response to environmental stimulus	23	65	0.107427
GO:0071902	positive regulation of protein serine/threonine kinase activity	22	62	0.110845
GO:0032872	regulation of stress-activated MAPK cascade	16	43	0.112467
GO:0072594	establishment of protein localization to organelle	48	148	0.113634
GO:0002833	positive regulation of response to biotic stimulus	5	10	0.114225
GO:0006940	regulation of smooth muscle contraction	5	10	0.114225
GO:0009247	glycolipid biosynthetic process	5	10	0.114225
GO:0010677	negative regulation of cellular carbohydrate metabolic process	5	10	0.114225
GO:0022617	extracellular matrix disassembly	5	10	0.114225
GO:0045655	regulation of monocyte differentiation	5	10	0.114225
GO:0045912	negative regulation of carbohydrate metabolic process	5	10	0.114225
GO:0051893	regulation of focal adhesion assembly	5	10	0.114225
GO:0055023	positive regulation of cardiac muscle tissue growth	5	10	0.114225
GO:0090109	regulation of cell-substrate junction assembly	5	10	0.114225
GO:0090670	RNA localization to Cajal body	5	10	0.114225
GO:0090671	telomerase RNA localization to Cajal body	5	10	0.114225
GO:0090672	telomerase RNA localization	5	10	0.114225
GO:0090685	RNA localization to nucleus	5	10	0.114225
GO:0098656	anion transmembrane transport	5	10	0.114225
GO:0098760	response to interleukin-7	5	10	0.114225
GO:0098761	cellular response to interleukin-7	5	10	0.114225
GO:1900024	regulation of substrate adhesion-dependent cell spreading	5	10	0.114225
GO:1901606	alpha-amino acid catabolic process	5	10	0.114225
GO:1904872	regulation of telomerase RNA localization to Cajal body	5	10	0.114225
GO:1904874	positive regulation of telomerase RNA localization to Cajal body	5	10	0.114225
GO:0009259	ribonucleotide metabolic process	39	118	0.114587
GO:0006753	nucleoside phosphate metabolic process	47	145	0.117481
GO:0031098	stress-activated protein kinase signaling cascade	20	56	0.117976
GO:0031589	cell-substrate adhesion	20	56	0.117976
GO:0002366	leukocyte activation involved in immune response	64	203	0.122266
GO:0000381	regulation of alternative mRNA splicing
GO:0030224	monocyte differentiation	6	13	0.122324
GO:0043300	regulation of leukocyte degranulation	6	13	0.122324
GO:0043407	negative regulation of MAP kinase activity	6	13	0.122324
GO:0045844	positive regulation of striated muscle tissue development	6	13	0.122324
GO:0048636	positive regulation of muscle organ development	6	13	0.122324
GO:0055013	cardiac muscle cell development	6	13	0.122324
GO:0070849	response to epidermal growth factor	6	13	0.122324
GO:1901863	positive regulation of muscle tissue development	6	13	0.122324
GO:1903131	mononuclear cell differentiation	6	13	0.122324
GO:0048812	neuron projection morphogenesis	27	79	0.122993
GO:0032204	regulation of telomere maintenance	11	28	0.125211
GO:0044344	cellular response to fibroblast growth factor stimulus	11	28	0.125211
GO:0000380	alternative mRNA splicing
GO:0042440	pigment metabolic process	7	16	0.126317
GO:0048678	response to axon injury	7	16	0.126317
GO:0051973	positive regulation of telomerase activity	7	16	0.126317
GO:1904358	positive regulation of telomere maintenance via telomere lengthening	7	16	0.126317
GO:0014823	response to activity	8	19	0.127864
GO:0048146	positive regulation of fibroblast proliferation	8	19	0.127864
GO:0098869	cellular oxidant detoxification	8	19	0.127864
GO:0050770	regulation of axonogenesis	9	22	0.127872
GO:0072089	stem cell proliferation	9	22	0.127872
GO:0097164	ammonium ion metabolic process	9	22	0.127872
GO:1901568	fatty acid derivative metabolic process	9	22	0.127872
GO:0002263	cell activation involved in immune response	64	204	0.132038
GO:0070302	regulation of stress-activated protein kinase signaling cascade	16	44	0.133357
GO:0000002	mitochondrial genome maintenance	3	5	0.134621
GO:0001325	formation of extrachromosomal circular DNA	3	5	0.134621
GO:0001767	establishment of lymphocyte polarity	3	5	0.134621
GO:0001768	establishment of T cell polarity	3	5	0.134621
GO:0001865	NK T cell differentiation	3	5	0.134621
GO:0003197	endocardial cushion development	3	5	0.134621
GO:0006622	protein targeting to lysosome	3	5	0.134621
GO:0006623	protein targeting to vacuole	3	5	0.134621
GO:0006825	copper ion transport	3	5	0.134621
GO:0006855	drug transmembrane transport	3	5	0.134621
GO:0015804	neutral amino acid transport	3	5	0.134621
GO:0019371	cyclooxygenase pathway	3	5	0.134621
GO:0030212	hyaluronan metabolic process	3	5	0.134621
GO:0030728	ovulation	3	5	0.134621
GO:0030809	negative regulation of nucleotide biosynthetic process	3	5	0.134621
GO:0030812	negative regulation of nucleotide catabolic process	3	5	0.134621
GO:0034661	ncRNA catabolic process	3	5	0.134621
GO:0035404	histone-serine phosphorylation	3	5	0.134621
GO:0035455	response to interferon-alpha	3	5	0.134621
GO:0043922	negative regulation by host of viral transcription	3	5	0.134621
GO:0045657	positive regulation of monocyte differentiation	3	5	0.134621
GO:0045820	negative regulation of glycolytic process	3	5	0.134621
GO:0048096	chromatin-mediated maintenance of transcription	3	5	0.134621
GO:0050860	negative regulation of T cell receptor signaling pathway	3	5	0.134621
GO:0051198	negative regulation of coenzyme metabolic process	3	5	0.134621
GO:0055022	negative regulation of cardiac muscle tissue growth	3	5	0.134621
GO:0060317	cardiac epithelial to mesenchymal transition	3	5	0.134621
GO:0061117	negative regulation of heart growth	3	5	0.134621
GO:0070669	response to interleukin-2	3	5	0.134621
GO:0071157	negative regulation of cell cycle arrest	3	5	0.134621
GO:0071305	cellular response to vitamin D	3	5	0.134621
GO:0071352	cellular response to interleukin-2	3	5	0.134621
GO:0072321	chaperone-mediated protein transport	3	5	0.134621
GO:0090313	regulation of protein targeting to membrane	3	5	0.134621
GO:0090656	t-circle formation	3	5	0.134621
GO:0090737	telomere maintenance via telomere trimming	3	5	0.134621
GO:1900372	negative regulation of purine nucleotide biosynthetic process	3	5	0.134621
GO:1901016	regulation of potassium ion transmembrane transporter activity	3	5	0.134621
GO:1902475	L-alpha-amino acid transmembrane transport	3	5	0.134621
GO:1903779	regulation of cardiac conduction	3	5	0.134621
GO:2001170	negative regulation of ATP biosynthetic process	3	5	0.134621
GO:0042325	regulation of phosphorylation	84	273	0.135352
GO:0031647	regulation of protein stability	24	70	0.136323
GO:0009199	ribonucleoside triphosphate metabolic process	33	100	0.140768
GO:0009205	purine ribonucleoside triphosphate metabolic process	33	100	0.140768
GO:0051656	establishment of organelle localization	29	87	0.145273
GO:0006886	intracellular protein transport	68	219	0.145349
GO:0045807	positive regulation of endocytosis	13	35	0.145573
GO:0048659	smooth muscle cell proliferation	13	35	0.145573
GO:0048660	regulation of smooth muscle cell proliferation	13	35	0.145573
GO:0051128	regulation of cellular component organization	151	508	0.146834
GO:0055086	nucleobase-containing small molecule metabolic process	48	151	0.148229
GO:0032543	mitochondrial translation	12	32	0.149643
GO:0035821	modification of morphology or physiology of other organism	12	32	0.149643
GO:0043901	negative regulation of multi-organism process	12	32	0.149643
GO:0043085	positive regulation of catalytic activity	89	292	0.150944
GO:0050790	regulation of catalytic activity	128	428	0.151988
GO:0042327	positive regulation of phosphorylation	52	165	0.153256
GO:0010833	telomere maintenance via telomere lengthening	11	29	0.153622
GO:0045638	negative regulation of myeloid cell differentiation	11	29	0.153622
GO:0071774	response to fibroblast growth factor	11	29	0.153622
GO:0000289	nuclear-transcribed mRNA poly(A) tail shortening	4	8	0.155257
GO:0000291	nuclear-transcribed mRNA catabolic process
GO:0002360	T cell lineage commitment	4	8	0.155257
GO:0003254	regulation of membrane depolarization	4	8	0.155257
GO:0006779	porphyrin-containing compound biosynthetic process	4	8	0.155257
GO:0006783	heme biosynthetic process	4	8	0.155257
GO:0010224	response to UV-B	4	8	0.155257
GO:0021955	central nervous system neuron axonogenesis	4	8	0.155257
GO:0030318	melanocyte differentiation	4	8	0.155257
GO:0033014	tetrapyrrole biosynthetic process	4	8	0.155257
GO:0036336	dendritic cell migration	4	8	0.155257
GO:0042147	retrograde transport
GO:0043928	exonucleolytic nuclear-transcribed mRNA catabolic process involved in deadenylation-dependent decay	4	8	0.155257
GO:0051131	chaperone-mediated protein complex assembly	4	8	0.155257
GO:0070265	necrotic cell death	4	8	0.155257
GO:0071804	cellular potassium ion transport	4	8	0.155257
GO:0071805	potassium ion transmembrane transport	4	8	0.155257
GO:0072132	mesenchyme morphogenesis	4	8	0.155257
GO:0072665	protein localization to vacuole	4	8	0.155257
GO:1901185	negative regulation of ERBB signaling pathway	4	8	0.155257
GO:1904814	regulation of protein localization to chromosome
GO:1904837	beta-catenin-TCF complex assembly	4	8	0.155257
GO:1905207	regulation of cardiocyte differentiation	4	8	0.155257
GO:2000105	positive regulation of DNA-dependent DNA replication	4	8	0.155257
GO:2000269	regulation of fibroblast apoptotic process	4	8	0.155257
GO:0006613	cotranslational protein targeting to membrane	20	58	0.156825
GO:0006614	SRP-dependent cotranslational protein targeting to membrane	20	58	0.156825
GO:0001837	epithelial to mesenchymal transition	10	26	0.157414
GO:0016485	protein processing	10	26	0.157414
GO:0010811	positive regulation of cell-substrate adhesion	9	23	0.160872
GO:0016054	organic acid catabolic process	9	23	0.160872
GO:0022612	gland morphogenesis	9	23	0.160872
GO:0046330	positive regulation of JNK cascade	9	23	0.160872
GO:0046395	carboxylic acid catabolic process	9	23	0.160872
GO:0046488	phosphatidylinositol metabolic process	9	23	0.160872
GO:0071479	cellular response to ionizing radiation	9	23	0.160872
GO:0040007	growth	60	193	0.16117
GO:0010657	muscle cell apoptotic process	5	11	0.163433
GO:0010660	regulation of muscle cell apoptotic process	5	11	0.163433
GO:0019730	antimicrobial humoral response	5	11	0.163433
GO:0019935	cyclic-nucleotide-mediated signaling	5	11	0.163433
GO:0034501	protein localization to kinetochore	5	11	0.163433
GO:0035306	positive regulation of dephosphorylation	5	11	0.163433
GO:0043368	positive T cell selection	5	11	0.163433
GO:0055025	positive regulation of cardiac muscle tissue development	5	11	0.163433
GO:0060421	positive regulation of heart growth	5	11	0.163433
GO:1902230	negative regulation of intrinsic apoptotic signaling pathway in response to DNA damage	5	11	0.163433
GO:1903391	regulation of adherens junction organization	5	11	0.163433
GO:0006690	icosanoid metabolic process	8	20	0.163762
GO:0051310	metaphase plate congression	8	20	0.163762
GO:0055017	cardiac muscle tissue growth	8	20	0.163762
GO:0098754	detoxification	8	20	0.163762
GO:1990748	cellular detoxification	8	20	0.163762
GO:0006486	protein glycosylation	7	17	0.165701
GO:0007173	epidermal growth factor receptor signaling pathway	7	17	0.165701
GO:0043413	macromolecule glycosylation	7	17	0.165701
GO:0044070	regulation of anion transport	7	17	0.165701
GO:0050766	positive regulation of phagocytosis	7	17	0.165701
GO:0070085	glycosylation	7	17	0.165701
GO:0070972	protein localization to endoplasmic reticulum	22	65	0.165957
GO:0010507	negative regulation of autophagy	6	14	0.166014
GO:0033559	unsaturated fatty acid metabolic process	6	14	0.166014
GO:0042552	myelination	6	14	0.166014
GO:0046148	pigment biosynthetic process	6	14	0.166014
GO:0055006	cardiac cell development	6	14	0.166014
GO:1901976	regulation of cell cycle checkpoint	6	14	0.166014
GO:0031344	regulation of cell projection organization	31	95	0.167477
GO:0120035	regulation of plasma membrane bounded cell projection organization	31	95	0.167477
GO:0048667	cell morphogenesis involved in neuron differentiation	25	75	0.167579
GO:0006163	purine nucleotide metabolic process	39	122	0.168522
GO:1901564	organonitrogen compound metabolic process	327	1138	0.170772
GO:0007265	Ras protein signal transduction	21	62	0.172131
GO:0072655	establishment of protein localization to mitochondrion	13	36	0.172993
GO:0050801	ion homeostasis	30	92	0.173547
GO:0072521	purine-containing compound metabolic process	40	126	0.177815
GO:1904029	regulation of cyclin-dependent protein kinase activity	12	33	0.178917
GO:0034613	cellular protein localization	111	372	0.182278
GO:0006464	cellular protein modification process	207	711	0.183406
GO:0036211	protein modification process	207	711	0.183406
GO:0045017	glycerolipid biosynthetic process	11	30	0.184998
GO:0045766	positive regulation of angiogenesis	11	30	0.184998
GO:0046328	regulation of JNK cascade	11	30	0.184998
GO:0050679	positive regulation of epithelial cell proliferation	11	30	0.184998
GO:2000573	positive regulation of DNA biosynthetic process	11	30	0.184998
GO:0071705	nitrogen compound transport	116	390	0.186789
GO:0070727	cellular macromolecule localization	112	376	0.186979
GO:0043412	macromolecule modification	215	740	0.18755
GO:0051604	protein maturation	15	43	0.188045
GO:0043270	positive regulation of ion transport	10	27	0.191203
GO:0006732	coenzyme metabolic process	21	63	0.194314
GO:0009126	purine nucleoside monophosphate metabolic process	32	100	0.196249
GO:0009167	purine ribonucleoside monophosphate metabolic process	32	100	0.196249
GO:0006836	neurotransmitter transport	9	24	0.197475
GO:0016241	regulation of macroautophagy	9	24	0.197475
GO:0021953	central nervous system neuron differentiation	9	24	0.197475
GO:0051702	interaction with symbiont	9	24	0.197475
GO:0060337	type I interferon signaling pathway	9	24	0.197475
GO:0071357	cellular response to type I interferon	9	24	0.197475
GO:1903522	regulation of blood circulation	9	24	0.197475
GO:0070371	ERK1 and ERK2 cascade	17	50	0.200039
GO:0071897	DNA biosynthetic process	23	70	0.201841
GO:0045047	protein targeting to ER	20	60	0.201851
GO:0070585	protein localization to mitochondrion	13	37	0.202754
GO:0001764	neuron migration	8	21	0.20371
GO:0006120	mitochondrial electron transport
GO:0007498	mesoderm development	8	21	0.20371
GO:0008016	regulation of heart contraction	8	21	0.20371
GO:0008543	fibroblast growth factor receptor signaling pathway	8	21	0.20371
GO:0010257	NADH dehydrogenase complex assembly	8	21	0.20371
GO:0017015	regulation of transforming growth factor beta receptor signaling pathway	8	21	0.20371
GO:0032206	positive regulation of telomere maintenance	8	21	0.20371
GO:0032981	mitochondrial respiratory chain complex I assembly	8	21	0.20371
GO:0044766	multi-organism transport	8	21	0.20371
GO:0048144	fibroblast proliferation	8	21	0.20371
GO:0048145	regulation of fibroblast proliferation	8	21	0.20371
GO:0055007	cardiac muscle cell differentiation	8	21	0.20371
GO:0060419	heart growth	8	21	0.20371
GO:1902579	multi-organism localization	8	21	0.20371
GO:1903844	regulation of cellular response to transforming growth factor beta stimulus	8	21	0.20371
GO:2001021	negative regulation of response to DNA damage stimulus	8	21	0.20371
GO:0009144	purine nucleoside triphosphate metabolic process	33	104	0.207431
GO:1901137	carbohydrate derivative biosynthetic process	33	104	0.207431
GO:2000377	regulation of reactive oxygen species metabolic process	16	47	0.207961
GO:0006270	DNA replication initiation	7	18	0.209722
GO:0006643	membrane lipid metabolic process	12	34	0.210685
GO:0019932	second-messenger-mediated signaling	12	34	0.210685
GO:0090092	regulation of transmembrane receptor protein serine/threonine kinase signaling pathway	12	34	0.210685
GO:1902600	proton transmembrane transport	12	34	0.210685
GO:0046034	ATP metabolic process	30	94	0.210771
GO:0019953	sexual reproduction	42	135	0.212403
GO:0009161	ribonucleoside monophosphate metabolic process	32	101	0.214881
GO:0007272	ensheathment of neurons	6	15	0.215165
GO:0008366	axon ensheathment	6	15	0.215165
GO:0030048	actin filament-based movement	6	15	0.215165
GO:0031623	receptor internalization	6	15	0.215165
GO:0043648	dicarboxylic acid metabolic process	6	15	0.215165
GO:0072678	T cell migration	6	15	0.215165
GO:0000096	sulfur amino acid metabolic process	3	6	0.215316
GO:0002090	regulation of receptor internalization	3	6	0.215316
GO:0002295	T-helper cell lineage commitment	3	6	0.215316
GO:0003094	glomerular filtration	3	6	0.215316
GO:0006471	protein ADP-ribosylation	3	6	0.215316
GO:0006505	GPI anchor metabolic process	3	6	0.215316
GO:0006506	GPI anchor biosynthetic process	3	6	0.215316
GO:0006691	leukotriene metabolic process	3	6	0.215316
GO:0006978	DNA damage response
GO:0007019	microtubule depolymerization	3	6	0.215316
GO:0010463	mesenchymal cell proliferation	3	6	0.215316
GO:0010464	regulation of mesenchymal cell proliferation	3	6	0.215316
GO:0021515	cell differentiation in spinal cord	3	6	0.215316
GO:0021795	cerebral cortex cell migration	3	6	0.215316
GO:0021799	cerebral cortex radially oriented cell migration	3	6	0.215316
GO:0021801	cerebral cortex radial glia guided migration	3	6	0.215316
GO:0022030	telencephalon glial cell migration	3	6	0.215316
GO:0031579	membrane raft organization	3	6	0.215316
GO:0031640	killing of cells of other organism	3	6	0.215316
GO:0032516	positive regulation of phosphoprotein phosphatase activity	3	6	0.215316
GO:0032928	regulation of superoxide anion generation	3	6	0.215316
GO:0040018	positive regulation of multicellular organism growth	3	6	0.215316
GO:0042220	response to cocaine	3	6	0.215316
GO:0042772	DNA damage response
GO:0043113	receptor clustering	3	6	0.215316
GO:0043373	CD4-positive
GO:0043552	positive regulation of phosphatidylinositol 3-kinase activity	3	6	0.215316
GO:0044091	membrane biogenesis	3	6	0.215316
GO:0044364	disruption of cells of other organism	3	6	0.215316
GO:0046039	GTP metabolic process	3	6	0.215316
GO:0046189	phenol-containing compound biosynthetic process	3	6	0.215316
GO:0048103	somatic stem cell division	3	6	0.215316
GO:0048333	mesodermal cell differentiation	3	6	0.215316
GO:0050858	negative regulation of antigen receptor-mediated signaling pathway	3	6	0.215316
GO:0051195	negative regulation of cofactor metabolic process	3	6	0.215316
GO:0051894	positive regulation of focal adhesion assembly	3	6	0.215316
GO:0051900	regulation of mitochondrial depolarization	3	6	0.215316
GO:0055026	negative regulation of cardiac muscle tissue development	3	6	0.215316
GO:0071295	cellular response to vitamin	3	6	0.215316
GO:0072666	establishment of protein localization to vacuole	3	6	0.215316
GO:0090083	regulation of inclusion body assembly	3	6	0.215316
GO:0090201	negative regulation of release of cytochrome c from mitochondria	3	6	0.215316
GO:0090218	positive regulation of lipid kinase activity	3	6	0.215316
GO:0090630	activation of GTPase activity	3	6	0.215316
GO:0097205	renal filtration	3	6	0.215316
GO:1901379	regulation of potassium ion transmembrane transport	3	6	0.215316
GO:1901890	positive regulation of cell junction assembly	3	6	0.215316
GO:2000403	positive regulation of lymphocyte migration	3	6	0.215316
GO:2000826	regulation of heart morphogenesis	3	6	0.215316
GO:0030003	cellular cation homeostasis	24	74	0.21621
GO:0043547	positive regulation of GTPase activity	24	74	0.21621
GO:0007018	microtubule-based movement	15	44	0.216332
GO:0016050	vesicle organization	15	44	0.216332
GO:0071695	anatomical structure maturation	15	44	0.216332
GO:0045859	regulation of protein kinase activity	48	156	0.218493
GO:0050900	leukocyte migration	29	91	0.218516
GO:0000079	regulation of cyclin-dependent protein serine/threonine kinase activity	11	31	0.219044
GO:0048639	positive regulation of developmental growth	11	31	0.219044
GO:0000387	spliceosomal snRNP assembly	5	12	0.219348
GO:0001707	mesoderm formation	5	12	0.219348
GO:0008347	glial cell migration	5	12	0.219348
GO:0009063	cellular amino acid catabolic process	5	12	0.219348
GO:0010717	regulation of epithelial to mesenchymal transition	5	12	0.219348
GO:0046717	acid secretion	5	12	0.219348
GO:0050732	negative regulation of peptidyl-tyrosine phosphorylation	5	12	0.219348
GO:0050856	regulation of T cell receptor signaling pathway	5	12	0.219348
GO:0051591	response to cAMP	5	12	0.219348
GO:0072091	regulation of stem cell proliferation	5	12	0.219348
GO:1904705	regulation of vascular smooth muscle cell proliferation	5	12	0.219348
GO:1990874	vascular smooth muscle cell proliferation	5	12	0.219348
GO:0000729	DNA double-strand break processing	4	9	0.220741
GO:0002920	regulation of humoral immune response	4	9	0.220741
GO:0003073	regulation of systemic arterial blood pressure	4	9	0.220741
GO:0006099	tricarboxylic acid cycle	4	9	0.220741
GO:0006101	citrate metabolic process	4	9	0.220741
GO:0006767	water-soluble vitamin metabolic process	4	9	0.220741
GO:0006778	porphyrin-containing compound metabolic process	4	9	0.220741
GO:0010039	response to iron ion	4	9	0.220741
GO:0014031	mesenchymal cell development	4	9	0.220741
GO:0018958	phenol-containing compound metabolic process	4	9	0.220741
GO:0033032	regulation of myeloid cell apoptotic process	4	9	0.220741
GO:0033555	multicellular organismal response to stress	4	9	0.220741
GO:0038128	ERBB2 signaling pathway	4	9	0.220741
GO:0042168	heme metabolic process	4	9	0.220741
GO:0043266	regulation of potassium ion transport	4	9	0.220741
GO:0045577	regulation of B cell differentiation	4	9	0.220741
GO:0046627	negative regulation of insulin receptor signaling pathway	4	9	0.220741
GO:0051155	positive regulation of striated muscle cell differentiation	4	9	0.220741
GO:0051988	regulation of attachment of spindle microtubules to kinetochore	4	9	0.220741
GO:0072350	tricarboxylic acid metabolic process	4	9	0.220741
GO:0098739	import across plasma membrane	4	9	0.220741
GO:1903510	mucopolysaccharide metabolic process	4	9	0.220741
GO:0034470	ncRNA processing	23	71	0.224564
GO:0072599	establishment of protein localization to endoplasmic reticulum	20	61	0.226475
GO:0043087	regulation of GTPase activity	28	88	0.22661
GO:0006364	rRNA processing	17	51	0.227011
GO:0033002	muscle cell proliferation	17	51	0.227011
GO:0002224	toll-like receptor signaling pathway	10	28	0.227865
GO:0007259	JAK-STAT cascade	10	28	0.227865
GO:0008637	apoptotic mitochondrial changes	10	28	0.227865
GO:0051648	vesicle localization	10	28	0.227865
GO:0097696	STAT cascade	10	28	0.227865
GO:0044281	small molecule metabolic process	98	331	0.229464
GO:0046903	secretion	90	303	0.230164
GO:0035556	intracellular signal transduction	149	511	0.23096
GO:2000134	negative regulation of G1/S transition of mitotic cell cycle	13	38	0.234618
GO:0042330	taxis	27	85	0.235077
GO:0098662	inorganic cation transmembrane transport	27	85	0.235077
GO:0043405	regulation of MAP kinase activity	19	58	0.235591
GO:1902806	regulation of cell cycle G1/S phase transition	19	58	0.235591
GO:0097305	response to alcohol	16	48	0.236387
GO:0032940	secretion by cell	85	286	0.236388
GO:0034340	response to type I interferon	9	25	0.237187
GO:0038127	ERBB signaling pathway	9	25	0.237187
GO:0060047	heart contraction	9	25	0.237187
GO:0019080	viral gene expression	29	92	0.239216
GO:0098655	cation transmembrane transport	29	92	0.239216
GO:0090407	organophosphate biosynthetic process	36	116	0.240192
GO:0051188	cofactor biosynthetic process	21	65	0.242598
GO:0030705	cytoskeleton-dependent intracellular transport	12	35	0.244657
GO:0042742	defense response to bacterium	12	35	0.244657
GO:0071901	negative regulation of protein serine/threonine kinase activity	12	35	0.244657
GO:0140053	mitochondrial gene expression	12	35	0.244657
GO:0010632	regulation of epithelial cell migration	15	45	0.246346
GO:0050730	regulation of peptidyl-tyrosine phosphorylation	15	45	0.246346
GO:0007338	single fertilization	8	22	0.247045
GO:0048477	oogenesis	8	22	0.247045
GO:0051851	modification by host of symbiont morphology or physiology	8	22	0.247045
GO:0019083	viral transcription	28	89	0.248058
GO:0090150	establishment of protein localization to membrane	28	89	0.248058
GO:0072330	monocarboxylic acid biosynthetic process	20	62	0.252353
GO:0071702	organic substance transport	126	432	0.254879
GO:0010634	positive regulation of epithelial cell migration	11	32	0.255397
GO:2000045	regulation of G1/S transition of mitotic cell cycle	17	52	0.255445
GO:0098660	inorganic ion transmembrane transport	27	86	0.257306
GO:0003018	vascular process in circulatory system	7	19	0.257472
GO:0040014	regulation of multicellular organism growth	7	19	0.257472
GO:1905897	regulation of response to endoplasmic reticulum stress	7	19	0.257472
GO:0006875	cellular metal ion homeostasis	22	69	0.258173
GO:0006873	cellular ion homeostasis	24	76	0.262981
GO:0000086	G2/M transition of mitotic cell cycle	31	100	0.263682
GO:0009141	nucleoside triphosphate metabolic process	33	107	0.266177
GO:0007163	establishment or maintenance of cell polarity	16	49	0.266299
GO:0009612	response to mechanical stimulus	10	29	0.266941
GO:0051817	modification of morphology or physiology of other organism involved in symbiotic interaction	10	29	0.266941
GO:0070125	mitochondrial translational elongation	10	29	0.266941
GO:0070126	mitochondrial translational termination	10	29	0.266941
GO:0006935	chemotaxis	26	83	0.266985
GO:1902807	negative regulation of cell cycle G1/S phase transition	13	39	0.268305
GO:0001938	positive regulation of endothelial cell proliferation	6	16	0.268473
GO:0002062	chondrocyte differentiation	6	16	0.268473
GO:0002886	regulation of myeloid leukocyte mediated immunity	6	16	0.268473
GO:0003014	renal system process	6	16	0.268473
GO:0007080	mitotic metaphase plate congression	6	16	0.268473
GO:0009116	nucleoside metabolic process	6	16	0.268473
GO:0019751	polyol metabolic process	6	16	0.268473
GO:0021987	cerebral cortex development	6	16	0.268473
GO:0048259	regulation of receptor-mediated endocytosis	6	16	0.268473
GO:0048599	oocyte development	6	16	0.268473
GO:0051149	positive regulation of muscle cell differentiation	6	16	0.268473
GO:0061097	regulation of protein tyrosine kinase activity	6	16	0.268473
GO:0070059	intrinsic apoptotic signaling pathway in response to endoplasmic reticulum stress	6	16	0.268473
GO:0099504	synaptic vesicle cycle	6	16	0.268473
GO:1903036	positive regulation of response to wounding	6	16	0.268473
GO:0072657	protein localization to membrane	39	128	0.271666
GO:0055080	cation homeostasis	25	80	0.277126
GO:0007276	gamete generation	34	111	0.277552
GO:0048699	generation of neurons	67	226	0.277692
GO:0019362	pyridine nucleotide metabolic process	15	46	0.277863
GO:0046496	nicotinamide nucleotide metabolic process	15	46	0.277863
GO:0050808	synapse organization	15	46	0.277863
GO:0072524	pyridine-containing compound metabolic process	15	46	0.277863
GO:0045839	negative regulation of mitotic nuclear division	9	26	0.279419
GO:0001556	oocyte maturation	5	13	0.279988
GO:0006813	potassium ion transport	5	13	0.279988
GO:0008631	intrinsic apoptotic signaling pathway in response to oxidative stress	5	13	0.279988
GO:0010812	negative regulation of cell-substrate adhesion	5	13	0.279988
GO:0015893	drug transport	5	13	0.279988
GO:0034446	substrate adhesion-dependent cell spreading	5	13	0.279988
GO:0035150	regulation of tube size	5	13	0.279988
GO:0042246	tissue regeneration	5	13	0.279988
GO:0048332	mesoderm morphogenesis	5	13	0.279988
GO:0050848	regulation of calcium-mediated signaling	5	13	0.279988
GO:0050880	regulation of blood vessel size	5	13	0.279988
GO:0051588	regulation of neurotransmitter transport	5	13	0.279988
GO:0070198	protein localization to chromosome
GO:0070542	response to fatty acid	5	13	0.279988
GO:0098742	cell-cell adhesion via plasma-membrane adhesion molecules	5	13	0.279988
GO:1901888	regulation of cell junction assembly	5	13	0.279988
GO:0015031	protein transport	103	353	0.281044
GO:0022008	neurogenesis	72	244	0.284269
GO:0030100	regulation of endocytosis	17	53	0.285156
GO:0008610	lipid biosynthetic process	31	101	0.285293
GO:0034220	ion transmembrane transport	35	115	0.288712
GO:0007005	mitochondrion organization	37	122	0.289995
GO:0009411	response to UV	14	43	0.290226
GO:0001516	prostaglandin biosynthetic process	4	10	0.291751
GO:0002704	negative regulation of leukocyte mediated immunity	4	10	0.291751
GO:0002755	MyD88-dependent toll-like receptor signaling pathway	4	10	0.291751
GO:0006111	regulation of gluconeogenesis	4	10	0.291751
GO:0006900	vesicle budding from membrane	4	10	0.291751
GO:0007405	neuroblast proliferation	4	10	0.291751
GO:0010823	negative regulation of mitochondrion organization	4	10	0.291751
GO:0016239	positive regulation of macroautophagy	4	10	0.291751
GO:0019748	secondary metabolic process	4	10	0.291751
GO:0030004	cellular monovalent inorganic cation homeostasis	4	10	0.291751
GO:0030203	glycosaminoglycan metabolic process	4	10	0.291751
GO:0033013	tetrapyrrole metabolic process	4	10	0.291751
GO:0033028	myeloid cell apoptotic process	4	10	0.291751
GO:0035855	megakaryocyte development	4	10	0.291751
GO:0036503	ERAD pathway	4	10	0.291751
GO:0042058	regulation of epidermal growth factor receptor signaling pathway	4	10	0.291751
GO:0046128	purine ribonucleoside metabolic process	4	10	0.291751
GO:0046457	prostanoid biosynthetic process	4	10	0.291751
GO:0048260	positive regulation of receptor-mediated endocytosis	4	10	0.291751
GO:0051382	kinetochore assembly	4	10	0.291751
GO:0051445	regulation of meiotic cell cycle	4	10	0.291751
GO:0051642	centrosome localization	4	10	0.291751
GO:0099518	vesicle cytoskeletal trafficking	4	10	0.291751
GO:1900077	negative regulation of cellular response to insulin stimulus	4	10	0.291751
GO:1905898	positive regulation of response to endoplasmic reticulum stress	4	10	0.291751
GO:0019722	calcium-mediated signaling	8	23	0.293005
GO:0046467	membrane lipid biosynthetic process	8	23	0.293005
GO:0010720	positive regulation of cell development	28	91	0.293373
GO:0008360	regulation of cell shape	11	33	0.293637
GO:0035265	organ growth	11	33	0.293637
GO:0045727	positive regulation of translation	11	33	0.293637
GO:0090596	sensory organ morphogenesis	11	33	0.293637
GO:1901605	alpha-amino acid metabolic process	11	33	0.293637
GO:1904018	positive regulation of vasculature development	11	33	0.293637
GO:0007050	cell cycle arrest	21	67	0.295338
GO:0009056	catabolic process	132	457	0.295816
GO:0000377	RNA splicing
GO:0000398	mRNA splicing
GO:0023052	signaling	268	943	0.299813
GO:0044248	cellular catabolic process	122	422	0.301494
GO:0051054	positive regulation of DNA metabolic process	25	81	0.301822
GO:0098771	inorganic ion homeostasis	25	81	0.301822
GO:0000045	autophagosome assembly	3	7	0.302814
GO:0002082	regulation of oxidative phosphorylation	3	7	0.302814
GO:0002407	dendritic cell chemotaxis	3	7	0.302814
GO:0007097	nuclear migration	3	7	0.302814
GO:0008334	histone mRNA metabolic process	3	7	0.302814
GO:0010043	response to zinc ion	3	7	0.302814
GO:0014032	neural crest cell development	3	7	0.302814
GO:0019369	arachidonic acid metabolic process	3	7	0.302814
GO:0021591	ventricular system development	3	7	0.302814
GO:0031638	zymogen activation	3	7	0.302814
GO:0032007	negative regulation of TOR signaling	3	7	0.302814
GO:0032897	negative regulation of viral transcription	3	7	0.302814
GO:0033262	regulation of nuclear cell cycle DNA replication	3	7	0.302814
GO:0034243	regulation of transcription elongation from RNA polymerase II promoter	3	7	0.302814
GO:0036465	synaptic vesicle recycling	3	7	0.302814
GO:0043276	anoikis	3	7	0.302814
GO:0045932	negative regulation of muscle contraction	3	7	0.302814
GO:0045948	positive regulation of translational initiation	3	7	0.302814
GO:0051453	regulation of intracellular pH	3	7	0.302814
GO:0051647	nucleus localization	3	7	0.302814
GO:0060416	response to growth hormone	3	7	0.302814
GO:0070098	chemokine-mediated signaling pathway	3	7	0.302814
GO:0070266	necroptotic process	3	7	0.302814
GO:0070841	inclusion body assembly	3	7	0.302814
GO:0090162	establishment of epithelial cell polarity	3	7	0.302814
GO:0097009	energy homeostasis	3	7	0.302814
GO:0097300	programmed necrotic cell death	3	7	0.302814
GO:0097755	positive regulation of blood vessel diameter	3	7	0.302814
GO:0140029	exocytic process	3	7	0.302814
GO:1902166	negative regulation of intrinsic apoptotic signaling pathway in response to DNA damage by p53 class mediator	3	7	0.302814
GO:1903393	positive regulation of adherens junction organization	3	7	0.302814
GO:2000036	regulation of stem cell population maintenance	3	7	0.302814
GO:2000404	regulation of T cell migration	3	7	0.302814
GO:0006631	fatty acid metabolic process	13	40	0.303496
GO:0045860	positive regulation of protein kinase activity	31	102	0.307538
GO:1903034	regulation of response to wounding	10	30	0.307912
GO:0006890	retrograde vesicle-mediated transport
GO:0010977	negative regulation of neuron projection development	7	20	0.307931
GO:0033077	T cell differentiation in thymus	7	20	0.307931
GO:0060249	anatomical structure homeostasis	33	109	0.308737
GO:0043408	regulation of MAPK cascade	35	116	0.309677
GO:0032606	type I interferon production	15	47	0.31063
GO:0044282	small molecule catabolic process	15	47	0.31063
GO:1902533	positive regulation of intracellular signal transduction	53	179	0.311122
GO:0051186	cofactor metabolic process	28	92	0.317067
GO:0002221	pattern recognition receptor signaling pathway	12	37	0.317802
GO:0015833	peptide transport	103	356	0.318544
GO:0000375	RNA splicing
GO:0009123	nucleoside monophosphate metabolic process	32	106	0.319331
GO:0033674	positive regulation of kinase activity	32	106	0.319331
GO:0072593	reactive oxygen species metabolic process	19	61	0.319959
GO:0000165	MAPK cascade	48	162	0.320727
GO:0051345	positive regulation of hydrolase activity	46	155	0.32097
GO:0030155	regulation of cell adhesion	44	148	0.321125
GO:0051347	positive regulation of transferase activity	42	141	0.32118
GO:0044267	cellular protein metabolic process	262	924	0.322875
GO:0002495	antigen processing and presentation of peptide antigen via MHC class II	9	27	0.323527
GO:0002504	antigen processing and presentation of peptide or polysaccharide antigen via MHC class II	9	27	0.323527
GO:0003015	heart process	9	27	0.323527
GO:0006665	sphingolipid metabolic process	9	27	0.323527
GO:0050764	regulation of phagocytosis	9	27	0.323527
GO:0051650	establishment of vesicle localization	9	27	0.323527
GO:0051784	negative regulation of nuclear division	9	27	0.323527
GO:2000379	positive regulation of reactive oxygen species metabolic process	9	27	0.323527
GO:0007165	signal transduction	255	899	0.323865
GO:0006661	phosphatidylinositol biosynthetic process	6	17	0.324531
GO:0006664	glycolipid metabolic process	6	17	0.324531
GO:0007033	vacuole organization	6	17	0.324531
GO:0009994	oocyte differentiation	6	17	0.324531
GO:0042771	intrinsic apoptotic signaling pathway in response to DNA damage by p53 class mediator	6	17	0.324531
GO:0046427	positive regulation of JAK-STAT cascade	6	17	0.324531
GO:1901657	glycosyl compound metabolic process	6	17	0.324531
GO:1902229	regulation of intrinsic apoptotic signaling pathway in response to DNA damage	6	17	0.324531
GO:1904894	positive regulation of STAT cascade	6	17	0.324531
GO:0016236	macroautophagy	14	44	0.324711
GO:0071559	response to transforming growth factor beta	14	44	0.324711
GO:0090287	regulation of cellular response to growth factor stimulus	14	44	0.324711
GO:1901654	response to ketone	14	44	0.324711
GO:0055065	metal ion homeostasis	23	75	0.325398
GO:0033993	response to lipid	61	208	0.325776
GO:0019752	carboxylic acid metabolic process	49	166	0.329689
GO:0044703	multi-organism reproductive process	49	166	0.329689
GO:0034976	response to endoplasmic reticulum stress	16	51	0.329694
GO:0043624	cellular protein complex disassembly	16	51	0.329694
GO:0042886	amide transport	103	357	0.331447
GO:0051336	regulation of hydrolase activity	66	226	0.331685
GO:0045184	establishment of protein localization	110	382	0.33322
GO:0022406	membrane docking	11	34	0.33331
GO:0050684	regulation of mRNA processing	11	34	0.33331
GO:0050731	positive regulation of peptidyl-tyrosine phosphorylation	11	34	0.33331
GO:0051225	spindle assembly	11	34	0.33331
GO:0010631	epithelial cell migration	18	58	0.333355
GO:0072507	divalent inorganic cation homeostasis	18	58	0.333355
GO:0090130	tissue migration	18	58	0.333355
GO:0090132	epithelium migration	18	58	0.333355
GO:0033365	protein localization to organelle	69	237	0.338035
GO:0016567	protein ubiquitination	50	170	0.33853
GO:0043436	oxoacid metabolic process	50	170	0.33853
GO:0023014	signal transduction by protein phosphorylation	48	163	0.339225
GO:0043410	positive regulation of MAPK cascade	24	79	0.33955
GO:0046394	carboxylic acid biosynthetic process	24	79	0.33955
GO:0006414	translational elongation	13	41	0.339848
GO:0015711	organic anion transport	13	41	0.339848
GO:0002576	platelet degranulation	8	24	0.34077
GO:0002687	positive regulation of leukocyte migration	8	24	0.34077
GO:0009566	fertilization	8	24	0.34077
GO:0014068	positive regulation of phosphatidylinositol 3-kinase signaling	8	24	0.34077
GO:0045815	positive regulation of gene expression
GO:0006396	RNA processing	63	216	0.341266
GO:0045664	regulation of neuron differentiation	30	100	0.341778
GO:0000280	nuclear division	36	121	0.341959
GO:0006284	base-excision repair	5	14	0.343306
GO:0007260	tyrosine phosphorylation of STAT protein	5	14	0.343306
GO:0016572	histone phosphorylation	5	14	0.343306
GO:0030516	regulation of axon extension	5	14	0.343306
GO:0030593	neutrophil chemotaxis	5	14	0.343306
GO:0042509	regulation of tyrosine phosphorylation of STAT protein	5	14	0.343306
GO:0046622	positive regulation of organ growth	5	14	0.343306
GO:0051383	kinetochore organization	5	14	0.343306
GO:0051899	membrane depolarization	5	14	0.343306
GO:0051984	positive regulation of chromosome segregation	5	14	0.343306
GO:0061387	regulation of extent of cell growth	5	14	0.343306
GO:0098751	bone cell development	5	14	0.343306
GO:1901184	regulation of ERBB signaling pathway	5	14	0.343306
GO:1902808	positive regulation of cell cycle G1/S phase transition	5	14	0.343306
GO:2000378	negative regulation of reactive oxygen species metabolic process	5	14	0.343306
GO:0006733	oxidoreduction coenzyme metabolic process	15	48	0.344377
GO:0031669	cellular response to nutrient levels	15	48	0.344377
GO:0031346	positive regulation of cell projection organization	17	55	0.347571
GO:0045666	positive regulation of neuron differentiation	17	55	0.347571
GO:0055074	calcium ion homeostasis	17	55	0.347571
GO:0017144	drug metabolic process	49	167	0.348154
GO:0034508	centromere complex assembly	10	31	0.350231
GO:0140056	organelle localization by membrane tethering	10	31	0.350231
GO:0010563	negative regulation of phosphorus metabolic process	39	132	0.351976
GO:0045936	negative regulation of phosphate metabolic process	39	132	0.351976
GO:0052547	regulation of peptidase activity	23	76	0.352485
GO:0048285	organelle fission	37	125	0.352543
GO:0032879	regulation of localization	125	437	0.353356
GO:0045088	regulation of innate immune response	31	104	0.353606
GO:0051302	regulation of cell division	12	38	0.356194
GO:0051480	regulation of cytosolic calcium ion concentration	12	38	0.356194
GO:0006082	organic acid metabolic process	50	171	0.356953
GO:0045841	negative regulation of mitotic metaphase/anaphase transition	7	21	0.360042
GO:0048661	positive regulation of smooth muscle cell proliferation	7	21	0.360042
GO:0090288	negative regulation of cellular response to growth factor stimulus	7	21	0.360042
GO:0099173	postsynapse organization	7	21	0.360042
GO:1902100	negative regulation of metaphase/anaphase transition of cell cycle	7	21	0.360042
GO:1905819	negative regulation of chromosome separation	7	21	0.360042
GO:2000816	negative regulation of mitotic sister chromatid separation	7	21	0.360042
GO:0006936	muscle contraction	14	45	0.360101
GO:0010821	regulation of mitochondrion organization	14	45	0.360101
GO:0048469	cell maturation	14	45	0.360101
GO:0006955	immune response	129	452	0.362365
GO:0009266	response to temperature stimulus	18	59	0.364391
GO:0000413	protein peptidyl-prolyl isomerization	4	11	0.365076
GO:0002673	regulation of acute inflammatory response	4	11	0.365076
GO:0002686	negative regulation of leukocyte migration	4	11	0.365076
GO:0002762	negative regulation of myeloid leukocyte differentiation	4	11	0.365076
GO:0006022	aminoglycan metabolic process	4	11	0.365076
GO:0006692	prostanoid metabolic process	4	11	0.365076
GO:0006693	prostaglandin metabolic process	4	11	0.365076
GO:0007188	adenylate cyclase-modulating G protein-coupled receptor signaling pathway	4	11	0.365076
GO:0009119	ribonucleoside metabolic process	4	11	0.365076
GO:0010165	response to X-ray	4	11	0.365076
GO:0014910	regulation of smooth muscle cell migration	4	11	0.365076
GO:0021510	spinal cord development	4	11	0.365076
GO:0032735	positive regulation of interleukin-12 production	4	11	0.365076
GO:0032835	glomerulus development	4	11	0.365076
GO:0042278	purine nucleoside metabolic process	4	11	0.365076
GO:0043392	negative regulation of DNA binding	4	11	0.365076
GO:0043457	regulation of cellular respiration	4	11	0.365076
GO:0048662	negative regulation of smooth muscle cell proliferation	4	11	0.365076
GO:0055067	monovalent inorganic cation homeostasis	4	11	0.365076
GO:0060043	regulation of cardiac muscle cell proliferation	4	11	0.365076
GO:0061098	positive regulation of protein tyrosine kinase activity	4	11	0.365076
GO:0061842	microtubule organizing center localization	4	11	0.365076
GO:0070979	protein K11-linked ubiquitination	4	11	0.365076
GO:0098930	axonal transport	4	11	0.365076
GO:1990776	response to angiotensin	4	11	0.365076
GO:1990868	response to chemokine	4	11	0.365076
GO:1990869	cellular response to chemokine	4	11	0.365076
GO:2001257	regulation of cation channel activity	4	11	0.365076
GO:0044839	cell cycle G2/M phase transition	32	108	0.365105
GO:0044843	cell cycle G1/S phase transition	32	108	0.365105
GO:0000082	G1/S transition of mitotic cell cycle	30	101	0.365644
GO:0140014	mitotic nuclear division	28	94	0.366047
GO:0001667	ameboidal-type cell migration	22	73	0.366055
GO:0016053	organic acid biosynthetic process	24	80	0.366304
GO:0051338	regulation of transferase activity	62	214	0.366852
GO:0009267	cellular response to starvation	9	28	0.368841
GO:0022898	regulation of transmembrane transporter activity	9	28	0.368841
GO:0002252	immune effector process	87	303	0.370553
GO:0030162	regulation of proteolysis	39	133	0.373018
GO:0006140	regulation of nucleotide metabolic process	11	35	0.373942
GO:0030010	establishment of cell polarity	11	35	0.373942
GO:0051170	import into nucleus	11	35	0.373942
GO:0034502	protein localization to chromosome	13	42	0.377005
GO:0071560	cellular response to transforming growth factor beta stimulus	13	42	0.377005
GO:0042326	negative regulation of phosphorylation	31	105	0.377257
GO:0031570	DNA integrity checkpoint	17	56	0.379825
GO:0072503	cellular divalent inorganic cation homeostasis	17	56	0.379825
GO:0042254	ribosome biogenesis	19	63	0.380267
GO:0070661	leukocyte proliferation	19	63	0.380267
GO:0006403	RNA localization	21	70	0.380307
GO:0044057	regulation of system process	21	70	0.380307
GO:0001704	formation of primary germ layer	6	18	0.381936
GO:0002526	acute inflammatory response	6	18	0.381936
GO:0033273	response to vitamin	6	18	0.381936
GO:0046794	transport of virus	6	18	0.381936
GO:0048592	eye morphogenesis	6	18	0.381936
GO:0048675	axon extension	6	18	0.381936

## Sheet: topGO_zscore_level3
GOid	goterm	countInteresting	countAll	pvalue
GO:0006366	transcription by RNA polymerase II	180	635	1.04841e-13
GO:0006357	regulation of transcription by RNA polymerase II	172	600	1.76738e-13
GO:0051252	regulation of RNA metabolic process	219	844	1.50114e-12
GO:0006355	regulation of transcription
GO:0006351	transcription
GO:1903506	regulation of nucleic acid-templated transcription	206	790	8.70281e-12
GO:2001141	regulation of RNA biosynthetic process	206	790	8.70281e-12
GO:0032774	RNA biosynthetic process	213	826	9.48897e-12
GO:0016070	RNA metabolic process	249	1016	1.35667e-11
GO:0097659	nucleic acid-templated transcription	212	824	1.47979e-11
GO:0019219	regulation of nucleobase-containing compound metabolic process	227	918	1.47643e-10
GO:0045893	positive regulation of transcription
GO:0010468	regulation of gene expression	239	989	4.06988e-10
GO:0010467	gene expression	269	1152	4.64112e-10
GO:0018130	heterocycle biosynthetic process	230	944	5.55799e-10
GO:1901362	organic cyclic compound biosynthetic process	232	955	5.90947e-10
GO:0051254	positive regulation of RNA metabolic process	135	477	8.90958e-10
GO:0019438	aromatic compound biosynthetic process	229	944	1.07106e-09
GO:1902680	positive regulation of RNA biosynthetic process	130	456	1.25272e-09
GO:1903508	positive regulation of nucleic acid-templated transcription	130	456	1.25272e-09
GO:0034654	nucleobase-containing compound biosynthetic process	226	934	2.16908e-09
GO:2000112	regulation of cellular macromolecule biosynthetic process	214	876	3.77428e-09
GO:0045944	positive regulation of transcription by RNA polymerase II	99	327	7.6415e-09
GO:0031326	regulation of cellular biosynthetic process	222	925	9.07648e-09
GO:0009889	regulation of biosynthetic process	223	932	1.11449e-08
GO:0044271	cellular nitrogen compound biosynthetic process	253	1095	1.55448e-08
GO:0010556	regulation of macromolecule biosynthetic process	216	901	2.13875e-08
GO:0045935	positive regulation of nucleobase-containing compound metabolic process	142	531	2.18791e-08
GO:0010628	positive regulation of gene expression	139	517	2.27863e-08
GO:0034645	cellular macromolecule biosynthetic process	243	1068	2.74849e-07
GO:0031323	regulation of cellular metabolic process	266	1195	3.19253e-07
GO:0009058	biosynthetic process	276	1253	4.09601e-07
GO:1901576	organic substance biosynthetic process	274	1243	4.57594e-07
GO:0051171	regulation of nitrogen compound metabolic process	258	1157	5.74413e-07
GO:0060255	regulation of macromolecule metabolic process	270	1224	6.24408e-07
GO:0090304	nucleic acid metabolic process	258	1160	7.67601e-07
GO:0080090	regulation of primary metabolic process	260	1172	8.46874e-07
GO:0044249	cellular biosynthetic process	271	1234	9.5497e-07
GO:0031328	positive regulation of cellular biosynthetic process	137	537	1.12696e-06
GO:0045892	negative regulation of transcription
GO:0019222	regulation of metabolic process	279	1285	1.73865e-06
GO:0009059	macromolecule biosynthetic process	244	1093	1.85467e-06
GO:0009891	positive regulation of biosynthetic process	137	542	2.04769e-06
GO:0010557	positive regulation of macromolecule biosynthetic process	133	524	2.43745e-06
GO:1902679	negative regulation of RNA biosynthetic process	95	345	2.73065e-06
GO:1903507	negative regulation of nucleic acid-templated transcription	95	345	2.73065e-06
GO:0000122	negative regulation of transcription by RNA polymerase II	75	256	3.23677e-06
GO:0001935	endothelial cell proliferation	15	25	3.63809e-06
GO:0046483	heterocycle metabolic process	276	1282	5.97987e-06
GO:0006725	cellular aromatic compound metabolic process	275	1285	1.24956e-05
GO:1901360	organic cyclic compound metabolic process	278	1303	1.38742e-05
GO:0051253	negative regulation of RNA metabolic process	98	371	1.39536e-05
GO:0006139	nucleobase-containing compound metabolic process	272	1272	1.70585e-05
GO:0010629	negative regulation of gene expression	132	539	2.24448e-05
GO:0050673	epithelial cell proliferation	28	73	3.27524e-05
GO:0034641	cellular nitrogen compound metabolic process	289	1377	3.76502e-05
GO:0001936	regulation of endothelial cell proliferation	12	21	7.07911e-05
GO:0003158	endothelium development	13	24	7.43234e-05
GO:0031325	positive regulation of cellular metabolic process	171	749	7.65686e-05
GO:2000113	negative regulation of cellular macromolecule biosynthetic process	99	391	8.63233e-05
GO:0051173	positive regulation of nitrogen compound metabolic process	168	735	8.68676e-05
GO:0009890	negative regulation of biosynthetic process	104	416	9.58069e-05
GO:0010558	negative regulation of macromolecule biosynthetic process	101	403	0.000112301
GO:0031327	negative regulation of cellular biosynthetic process	103	413	0.000116611
GO:0048518	positive regulation of biological process	250	1181	0.00018436
GO:0001937	negative regulation of endothelial cell proliferation	5	5	0.000198894
GO:0045934	negative regulation of nucleobase-containing compound metabolic process	99	399	0.000204909
GO:0009893	positive regulation of metabolic process	178	798	0.000217714
GO:0010604	positive regulation of macromolecule metabolic process	170	760	0.000289885
GO:0050678	regulation of epithelial cell proliferation	23	62	0.000301277
GO:0048519	negative regulation of biological process	230	1082	0.000377129
GO:0009888	tissue development	86	344	0.000455
GO:0010605	negative regulation of macromolecule metabolic process	154	684	0.00049079
GO:0032101	regulation of response to external stimulus	41	138	0.000498422
GO:0051239	regulation of multicellular organismal process	131	568	0.000546044
GO:0048522	positive regulation of cellular process	230	1088	0.000571528
GO:0031324	negative regulation of cellular metabolic process	135	590	0.000629956
GO:0050857	positive regulation of antigen receptor-mediated signaling pathway	8	13	0.000632709
GO:0009892	negative regulation of metabolic process	160	719	0.000667958
GO:0045446	endothelial cell differentiation	10	19	0.000711042
GO:0051240	positive regulation of multicellular organismal process	80	321	0.000831233
GO:0043009	chordate embryonic development	40	138	0.001009
GO:0045746	negative regulation of Notch signaling pathway	5	6	0.00101352
GO:0014013	regulation of gliogenesis	11	23	0.00108298
GO:0060429	epithelium development	56	211	0.00115802
GO:0048706	embryonic skeletal system development	10	20	0.00119349
GO:0050789	regulation of biological process	357	1820	0.00142428
GO:0051172	negative regulation of nitrogen compound metabolic process	127	561	0.00157766
GO:0001667	ameboidal-type cell migration	24	73	0.0016772
GO:0044260	cellular macromolecule metabolic process	300	1493	0.00171242
GO:0030856	regulation of epithelial cell differentiation	13	31	0.00175993
GO:0009792	embryo development ending in birth or egg hatching	40	142	0.00184889
GO:0032102	negative regulation of response to external stimulus	18	50	0.00203027
GO:0061515	myeloid cell development	12	28	0.00211219
GO:0048523	negative regulation of cellular process	200	947	0.00217798
GO:0032501	multicellular organismal process	230	1109	0.00221028
GO:0048704	embryonic skeletal system morphogenesis	8	15	0.00224324
GO:0043170	macromolecule metabolic process	323	1630	0.00245313
GO:0032103	positive regulation of response to external stimulus	18	51	0.00261983
GO:0009790	embryo development	52	200	0.00285776
GO:0050854	regulation of antigen receptor-mediated signaling pathway	10	22	0.00294519
GO:0002467	germinal center formation	5	7	0.00301524
GO:0030857	negative regulation of epithelial cell differentiation	5	7	0.00301524
GO:0042490	mechanoreceptor differentiation	5	7	0.00301524
GO:0042491	inner ear auditory receptor cell differentiation	5	7	0.00301524
GO:0060113	inner ear receptor cell differentiation	5	7	0.00301524
GO:0048513	animal organ development	144	659	0.00339067
GO:0051101	regulation of DNA binding	13	33	0.00342897
GO:0050794	regulation of cellular process	337	1718	0.00382063
GO:0060563	neuroepithelial cell differentiation	6	10	0.00387116
GO:0048856	anatomical structure development	197	941	0.0040099
GO:0014015	positive regulation of gliogenesis	7	13	0.00401098
GO:0043542	endothelial cell migration	16	45	0.0041168
GO:0043534	blood vessel endothelial cell migration	12	30	0.00421873
GO:0048568	embryonic organ development	24	78	0.0045064
GO:0051094	positive regulation of developmental process	60	242	0.00454032
GO:0046890	regulation of lipid biosynthetic process	13	34	0.00465027
GO:0065007	biological regulation	364	1880	0.004886
GO:0031348	negative regulation of defense response	14	38	0.00495943
GO:0008544	epidermis development	15	42	0.00516299
GO:0048562	embryonic organ morphogenesis	15	42	0.00516299
GO:0045739	positive regulation of DNA repair	9	20	0.00518303
GO:0010631	epithelial cell migration	19	58	0.00523771
GO:0090130	tissue migration	19	58	0.00523771
GO:0090132	epithelium migration	19	58	0.00523771
GO:0030218	erythrocyte differentiation	18	54	0.00530232
GO:0032502	developmental process	210	1017	0.00570507
GO:2000026	regulation of multicellular organismal development	90	392	0.00600817
GO:0050793	regulation of developmental process	111	498	0.00604988
GO:0040012	regulation of locomotion	45	174	0.00609665
GO:0006305	DNA alkylation	10	24	0.0063071
GO:0006306	DNA methylation	10	24	0.0063071
GO:0045648	positive regulation of erythrocyte differentiation	7	14	0.00677907
GO:0030097	hemopoiesis	67	280	0.00678575
GO:0048872	homeostasis of number of cells	26	89	0.00683926
GO:0030810	positive regulation of nucleotide biosynthetic process	5	8	0.00684055
GO:0035315	hair cell differentiation	5	8	0.00684055
GO:0051574	positive regulation of histone H3-K9 methylation	5	8	0.00684055
GO:1900373	positive regulation of purine nucleotide biosynthetic process	5	8	0.00684055
GO:2001171	positive regulation of ATP biosynthetic process	5	8	0.00684055
GO:0044728	DNA methylation or demethylation	11	28	0.00715096
GO:0045685	regulation of glial cell differentiation	6	11	0.00721818
GO:0050680	negative regulation of epithelial cell proliferation	9	21	0.00763565
GO:2001022	positive regulation of response to DNA damage stimulus	12	32	0.0077457
GO:0030099	myeloid cell differentiation	38	144	0.00808091
GO:0034101	erythrocyte homeostasis	18	56	0.00810871
GO:0045165	cell fate commitment	13	36	0.00813107
GO:0051092	positive regulation of NF-kappaB transcription factor activity	13	36	0.00813107
GO:0048534	hematopoietic or lymphoid organ development	69	292	0.00824463
GO:0034968	histone lysine methylation	17	52	0.00828394
GO:0043620	regulation of DNA-templated transcription in response to stress	17	52	0.00828394
GO:0043618	regulation of transcription from RNA polymerase II promoter in response to stress	16	48	0.00839572
GO:0043535	regulation of blood vessel endothelial cell migration	10	25	0.00883792
GO:0001817	regulation of cytokine production	43	168	0.00887464
GO:0002009	morphogenesis of an epithelium	28	100	0.00957143
GO:0006807	nitrogen compound metabolic process	338	1740	0.00980154
GO:0051270	regulation of cellular component movement	43	169	0.00990623
GO:0045597	positive regulation of cell differentiation	47	188	0.010055
GO:0018022	peptidyl-lysine methylation	17	53	0.0101975
GO:0061418	regulation of transcription from RNA polymerase II promoter in response to hypoxia	13	37	0.0105085
GO:0050727	regulation of inflammatory response	21	70	0.0105134
GO:0008285	negative regulation of cell proliferation	36	137	0.0105533
GO:0010632	regulation of epithelial cell migration	15	45	0.0105782
GO:0010952	positive regulation of peptidase activity	15	45	0.0105782
GO:0006952	defense response	71	305	0.0107175
GO:0048821	erythrocyte development	7	15	0.0107479
GO:0001819	positive regulation of cytokine production	32	119	0.0109714
GO:0045595	regulation of cell differentiation	83	365	0.0110021
GO:0044283	small molecule biosynthetic process	35	133	0.0113521
GO:0007275	multicellular organism development	182	880	0.0116927
GO:0009617	response to bacterium	29	106	0.0118454
GO:0031347	regulation of defense response	42	166	0.0119002
GO:0016571	histone methylation	18	58	0.0120045
GO:0021983	pituitary gland development	4	6	0.0120525
GO:0032232	negative regulation of actin filament bundle assembly	4	6	0.0120525
GO:0043619	regulation of transcription from RNA polymerase II promoter in response to oxidative stress	4	6	0.0120525
GO:0048710	regulation of astrocyte differentiation	4	6	0.0120525
GO:0051497	negative regulation of stress fiber assembly	4	6	0.0120525
GO:0051705	multi-organism behavior	4	6	0.0120525
GO:1902186	regulation of viral release from host cell	4	6	0.0120525
GO:0043583	ear development	10	26	0.0120795
GO:0071704	organic substance metabolic process	351	1819	0.0120912
GO:0006954	inflammatory response	32	120	0.012463
GO:0032496	response to lipopolysaccharide	21	71	0.012465
GO:0043207	response to external biotic stimulus	44	176	0.0126237
GO:0051707	response to other organism	44	176	0.0126237
GO:0009605	response to external stimulus	87	387	0.0126361
GO:0050728	negative regulation of inflammatory response	11	30	0.012835
GO:0045601	regulation of endothelial cell differentiation	5	9	0.0131059
GO:0061005	cell differentiation involved in kidney development	5	9	0.0131059
GO:1903053	regulation of extracellular matrix organization	5	9	0.0131059
GO:1903978	regulation of microglial cell activation	5	9	0.0131059
GO:0044238	primary metabolic process	345	1786	0.0133162
GO:0050890	cognition	14	42	0.0133427
GO:0048585	negative regulation of response to stimulus	68	293	0.0134244
GO:0032259	methylation	25	89	0.0134298
GO:0007167	enzyme linked receptor protein signaling pathway	44	177	0.0139815
GO:0051241	negative regulation of multicellular organismal process	54	225	0.0140114
GO:0071310	cellular response to organic substance	119	553	0.0148651
GO:0051567	histone H3-K9 methylation	9	23	0.0150648
GO:0062013	positive regulation of small molecule metabolic process	9	23	0.0150648
GO:0030855	epithelial cell differentiation	29	108	0.0154315
GO:0051272	positive regulation of cellular component movement	27	99	0.0155572
GO:0062012	regulation of small molecule metabolic process	27	99	0.0155572
GO:0048584	positive regulation of response to stimulus	99	451	0.0156106
GO:0038061	NIK/NF-kappaB signaling	16	51	0.0156519
GO:0007166	cell surface receptor signaling pathway	105	482	0.015909
GO:0009913	epidermal cell differentiation	10	27	0.016143
GO:0001816	cytokine production	46	188	0.0161515
GO:0001938	positive regulation of endothelial cell proliferation	7	16	0.0161669
GO:0008593	regulation of Notch signaling pathway	7	16	0.0161669
GO:0030279	negative regulation of ossification	7	16	0.0161669
GO:0048708	astrocyte differentiation	7	16	0.0161669
GO:0010950	positive regulation of endopeptidase activity	14	43	0.0165811
GO:0030183	B cell differentiation	13	39	0.0168522
GO:0042742	defense response to bacterium	12	35	0.0169234
GO:0010720	positive regulation of cell development	25	91	0.0178421
GO:0032611	interleukin-1 beta production	8	20	0.0187538
GO:0032651	regulation of interleukin-1 beta production	8	20	0.0187538
GO:0003170	heart valve development	6	13	0.0193017
GO:0006695	cholesterol biosynthetic process	6	13	0.0193017
GO:0016126	sterol biosynthetic process	6	13	0.0193017
GO:0046889	positive regulation of lipid biosynthetic process	6	13	0.0193017
GO:1901522	positive regulation of transcription from RNA polymerase II promoter involved in cellular response to chemical stimulus	6	13	0.0193017
GO:1902653	secondary alcohol biosynthetic process	6	13	0.0193017
GO:0006479	protein methylation	19	65	0.0193628
GO:0008213	protein alkylation	19	65	0.0193628
GO:0080134	regulation of response to stress	74	328	0.0197645
GO:0002237	response to molecule of bacterial origin	21	74	0.0200951
GO:0010595	positive regulation of endothelial cell migration	9	24	0.0203195
GO:0043414	macromolecule methylation	23	83	0.0204222
GO:0002262	myeloid cell homeostasis	18	61	0.0204689
GO:0010033	response to organic substance	135	642	0.0204843
GO:0071495	cellular response to endogenous stimulus	64	279	0.021074
GO:0007219	Notch signaling pathway	10	28	0.0211385
GO:0048869	cellular developmental process	148	711	0.0211918
GO:0010594	regulation of endothelial cell migration	12	36	0.0213195
GO:0009314	response to radiation	28	106	0.0213378
GO:0048732	gland development	28	106	0.0213378
GO:0010634	positive regulation of epithelial cell migration	11	32	0.0214205
GO:0043280	positive regulation of cysteine-type endopeptidase activity involved in apoptotic process	11	32	0.0214205
GO:0001501	skeletal system development	24	88	0.0219121
GO:0021536	diencephalon development	5	10	0.0223406
GO:0097028	dendritic cell differentiation	5	10	0.0223406
GO:0150077	regulation of neuroinflammatory response	5	10	0.0223406
GO:0009607	response to biotic stimulus	44	182	0.02268
GO:2000145	regulation of cell motility	40	163	0.0230769
GO:0043388	positive regulation of DNA binding	7	17	0.0232694
GO:0043536	positive regulation of blood vessel endothelial cell migration	7	17	0.0232694
GO:0045682	regulation of epidermis development	7	17	0.0232694
GO:0070167	regulation of biomineral tissue development	7	17	0.0232694
GO:0110020	regulation of actomyosin structure organization	7	17	0.0232694
GO:0009653	anatomical structure morphogenesis	91	417	0.0240337
GO:0001832	blastocyst growth	4	7	0.0241022
GO:0002455	humoral immune response mediated by circulating immunoglobulin	4	7	0.0241022
GO:0003176	aortic valve development	4	7	0.0241022
GO:0006349	regulation of gene expression by genetic imprinting	4	7	0.0241022
GO:0014002	astrocyte development	4	7	0.0241022
GO:0019076	viral release from host cell	4	7	0.0241022
GO:0019098	reproductive behavior	4	7	0.0241022
GO:0035890	exit from host	4	7	0.0241022
GO:0035891	exit from host cell	4	7	0.0241022
GO:0042304	regulation of fatty acid biosynthetic process	4	7	0.0241022
GO:0045687	positive regulation of glial cell differentiation	4	7	0.0241022
GO:0045744	negative regulation of G protein-coupled receptor signaling pathway	4	7	0.0241022
GO:0048873	homeostasis of number of cells within a tissue	4	7	0.0241022
GO:0050862	positive regulation of T cell receptor signaling pathway	4	7	0.0241022
GO:0052126	movement in host environment	4	7	0.0241022
GO:0052192	movement in environment of other organism involved in symbiotic interaction	4	7	0.0241022
GO:0070168	negative regulation of biomineral tissue development	4	7	0.0241022
GO:0090343	positive regulation of cell aging	4	7	0.0241022
GO:1905314	semi-lunar valve development	4	7	0.0241022
GO:0021700	developmental maturation	18	62	0.0241273
GO:0035295	tube development	45	188	0.0252266
GO:0048839	inner ear development	8	21	0.0255958
GO:0050729	positive regulation of inflammatory response	8	21	0.0255958
GO:0007611	learning or memory	12	37	0.0265088
GO:2001056	positive regulation of cysteine-type endopeptidase activity	12	37	0.0265088
GO:0002065	columnar/cuboidal epithelial cell differentiation	9	25	0.0267779
GO:0045646	regulation of erythrocyte differentiation	9	25	0.0267779
GO:0007610	behavior	21	76	0.0269227
GO:0050769	positive regulation of neurogenesis	21	76	0.0269227
GO:1902903	regulation of supramolecular fiber organization	21	76	0.0269227
GO:0006282	regulation of DNA repair	11	33	0.0270246
GO:0006304	DNA modification	11	33	0.0270246
GO:1903531	negative regulation of secretion by cell	11	33	0.0270246
GO:0042752	regulation of circadian rhythm	10	29	0.0271716
GO:0002520	immune system development	69	308	0.0282242
GO:0048729	tissue morphogenesis	29	113	0.0282602
GO:0098542	defense response to other organism	24	90	0.0285106
GO:0031110	regulation of microtubule polymerization or depolymerization	6	14	0.0286937
GO:0045604	regulation of epidermal cell differentiation	6	14	0.0286937
GO:0048731	system development	164	802	0.0287162
GO:0051098	regulation of binding	25	95	0.0300433
GO:0009887	animal organ morphogenesis	41	171	0.031128
GO:0051099	positive regulation of binding	16	55	0.0319218
GO:2000027	regulation of animal organ morphogenesis	16	55	0.0319218
GO:0030154	cell differentiation	140	677	0.0319909
GO:0006919	activation of cysteine-type endopeptidase activity involved in apoptotic process	7	18	0.0322601
GO:0050877	nervous system process	24	91	0.0323321
GO:0030334	regulation of cell migration	38	157	0.0324698
GO:0035239	tube morphogenesis	38	157	0.0324698
GO:0010565	regulation of cellular ketone metabolic process	12	38	0.0325618
GO:1903708	positive regulation of hemopoiesis	18	64	0.0329066
GO:0030879	mammary gland development	11	34	0.0336142
GO:0048762	mesenchymal cell differentiation	11	34	0.0336142
GO:0006364	rRNA processing	15	51	0.0338301
GO:0001701	in utero embryonic development	25	96	0.0339098
GO:0032612	interleukin-1 production	8	22	0.0340032
GO:0032652	regulation of interleukin-1 production	8	22	0.0340032
GO:0045995	regulation of embryonic development	8	22	0.0340032
GO:0060359	response to ammonium ion	8	22	0.0340032
GO:0070887	cellular response to chemical stimulus	135	652	0.0341917
GO:0050777	negative regulation of immune response	10	30	0.03434
GO:0001837	epithelial to mesenchymal transition	9	26	0.0345594
GO:1901701	cellular response to oxygen-containing compound	55	241	0.0347818
GO:0001885	endothelial cell development	5	11	0.0349426
GO:0050855	regulation of B cell receptor signaling pathway	5	11	0.0349426
GO:0061053	somite development	5	11	0.0349426
GO:0051091	positive regulation of DNA-binding transcription factor activity	17	60	0.0351245
GO:0022603	regulation of anatomical structure morphogenesis	44	187	0.0352481
GO:0071363	cellular response to growth factor stimulus	29	115	0.0352516
GO:0034660	ncRNA metabolic process	26	101	0.0353813
GO:0040017	positive regulation of locomotion	26	101	0.0353813
GO:0051962	positive regulation of nervous system development	21	78	0.0353869
GO:0009416	response to light stimulus	19	69	0.0355574
GO:1902905	positive regulation of supramolecular fiber organization	14	47	0.0357625
GO:0070848	response to growth factor	30	120	0.0363411
GO:0009968	negative regulation of signal transduction	54	237	0.0373681
GO:0048646	anatomical structure formation involved in morphogenesis	43	183	0.0379565
GO:0042127	regulation of cell proliferation	72	328	0.0388913
GO:0030278	regulation of ossification	12	39	0.0395438
GO:0042221	response to chemical	158	777	0.0395838
GO:0040011	locomotion	67	303	0.0396673
GO:0070555	response to interleukin-1	15	52	0.0398721
GO:0051046	regulation of secretion	30	121	0.0402991
GO:0006383	transcription by RNA polymerase III	6	15	0.0406575
GO:0030865	cortical cytoskeleton organization	6	15	0.0406575
GO:0032515	negative regulation of phosphoprotein phosphatase activity	6	15	0.0406575
GO:0050710	negative regulation of cytokine secretion	6	15	0.0406575
GO:0051492	regulation of stress fiber assembly	6	15	0.0406575
GO:0051570	regulation of histone H3-K9 methylation	6	15	0.0406575
GO:0032481	positive regulation of type I interferon production	11	35	0.0412642
GO:0007632	visual behavior	4	8	0.0413638
GO:0008542	visual learning	4	8	0.0413638
GO:0014033	neural crest cell differentiation	4	8	0.0413638
GO:0032703	negative regulation of interleukin-2 production	4	8	0.0413638
GO:0035850	epithelial cell differentiation involved in kidney development	4	8	0.0413638
GO:0035924	cellular response to vascular endothelial growth factor stimulus	4	8	0.0413638
GO:0045540	regulation of cholesterol biosynthetic process	4	8	0.0413638
GO:0061028	establishment of endothelial barrier	4	8	0.0413638
GO:0090102	cochlea development	4	8	0.0413638
GO:0106118	regulation of sterol biosynthetic process	4	8	0.0413638
GO:1905953	negative regulation of lipid localization	4	8	0.0413638
GO:0008152	metabolic process	357	1878	0.0423143
GO:0010921	regulation of phosphatase activity	10	31	0.0427305
GO:0045621	positive regulation of lymphocyte differentiation	10	31	0.0427305
GO:0060538	skeletal muscle organ development	10	31	0.0427305
GO:0044237	cellular metabolic process	347	1821	0.0431138
GO:0002260	lymphocyte homeostasis	7	19	0.0433053
GO:0030038	contractile actin filament bundle assembly	7	19	0.0433053
GO:0033138	positive regulation of peptidyl-serine phosphorylation	7	19	0.0433053
GO:0043149	stress fiber assembly	7	19	0.0433053
GO:0031056	regulation of histone modification	16	57	0.0436395
GO:0061647	histone H3-K9 modification	9	27	0.0437676
GO:0071456	cellular response to hypoxia	18	66	0.0438538
GO:1902275	regulation of chromatin organization	18	66	0.0438538
GO:0002698	negative regulation of immune effector process	8	23	0.0441037
GO:0035019	somatic stem cell population maintenance	8	23	0.0441037
GO:0071559	response to transforming growth factor beta	13	44	0.0449377
GO:0090287	regulation of cellular response to growth factor stimulus	13	44	0.0449377
GO:0001562	response to protozoan	3	5	0.0452027
GO:0001709	cell fate determination	3	5	0.0452027
GO:0010888	negative regulation of lipid storage	3	5	0.0452027
GO:0030502	negative regulation of bone mineralization	3	5	0.0452027
GO:0030949	positive regulation of vascular endothelial growth factor receptor signaling pathway	3	5	0.0452027
GO:0031111	negative regulation of microtubule polymerization or depolymerization	3	5	0.0452027
GO:0032332	positive regulation of chondrocyte differentiation	3	5	0.0452027
GO:0032352	positive regulation of hormone metabolic process	3	5	0.0452027
GO:0033194	response to hydroperoxide	3	5	0.0452027
GO:0035024	negative regulation of Rho protein signal transduction	3	5	0.0452027
GO:0035136	forelimb morphogenesis	3	5	0.0452027
GO:0035176	social behavior	3	5	0.0452027
GO:0042832	defense response to protozoan	3	5	0.0452027
GO:0043249	erythrocyte maturation	3	5	0.0452027
GO:0044546	NLRP3 inflammasome complex assembly	3	5	0.0452027
GO:0048711	positive regulation of astrocyte differentiation	3	5	0.0452027
GO:0050861	positive regulation of B cell receptor signaling pathway	3	5	0.0452027
GO:0051703	intraspecies interaction between organisms	3	5	0.0452027
GO:0051937	catecholamine transport	3	5	0.0452027
GO:0060119	inner ear receptor cell development	3	5	0.0452027
GO:0060211	regulation of nuclear-transcribed mRNA poly(A) tail shortening	3	5	0.0452027
GO:0060213	positive regulation of nuclear-transcribed mRNA poly(A) tail shortening	3	5	0.0452027
GO:0060644	mammary gland epithelial cell differentiation	3	5	0.0452027
GO:1904424	regulation of GTP binding	3	5	0.0452027
GO:1905144	response to acetylcholine	3	5	0.0452027
GO:1905145	cellular response to acetylcholine	3	5	0.0452027
GO:1905153	regulation of membrane invagination	3	5	0.0452027
GO:2000310	regulation of NMDA receptor activity	3	5	0.0452027
GO:0031349	positive regulation of defense response	27	108	0.0456494
GO:0060284	regulation of cell development	37	156	0.045884
GO:1903706	regulation of hemopoiesis	38	161	0.0464328
GO:0060562	epithelial tube morphogenesis	15	53	0.04665
GO:0071453	cellular response to oxygen levels	19	71	0.0466645
GO:1905330	regulation of morphogenesis of an epithelium	12	40	0.0475135
GO:0001666	response to hypoxia	25	99	0.0477665
GO:0048583	regulation of response to stimulus	154	760	0.0479113
GO:0072359	circulatory system development	45	196	0.0489691
GO:0051047	positive regulation of secretion	18	67	0.0502157
GO:0001774	microglial cell activation	5	12	0.0511556
GO:0002269	leukocyte activation involved in inflammatory response	5	12	0.0511556
GO:0030500	regulation of bone mineralization	5	12	0.0511556
GO:0045981	positive regulation of nucleotide metabolic process	5	12	0.0511556
GO:0050702	interleukin-1 beta secretion	5	12	0.0511556
GO:0050706	regulation of interleukin-1 beta secretion	5	12	0.0511556
GO:0050856	regulation of T cell receptor signaling pathway	5	12	0.0511556
GO:0060216	definitive hemopoiesis	5	12	0.0511556
GO:0061900	glial cell activation	5	12	0.0511556
GO:0071514	genetic imprinting	5	12	0.0511556
GO:1900544	positive regulation of purine nucleotide metabolic process	5	12	0.0511556
GO:1903580	positive regulation of ATP metabolic process	5	12	0.0511556
GO:0030335	positive regulation of cell migration	24	95	0.0515615
GO:1903530	regulation of secretion by cell	28	114	0.0519138
GO:0002831	regulation of response to biotic stimulus	10	32	0.0524169
GO:0043062	extracellular structure organization	13	45	0.0531115
GO:1905269	positive regulation of chromatin organization	13	45	0.0531115
GO:0042254	ribosome biogenesis	17	63	0.0540353
GO:0006470	protein dephosphorylation	15	54	0.0542004
GO:0051494	negative regulation of cytoskeleton organization	9	28	0.0544866
GO:0042303	molting cycle	6	16	0.0553518
GO:0042471	ear morphogenesis	6	16	0.0553518
GO:0042633	hair cycle	6	16	0.0553518
GO:0050810	regulation of steroid biosynthetic process	6	16	0.0553518
GO:2000516	positive regulation of CD4-positive
GO:0010923	negative regulation of phosphatase activity	8	24	0.0559957
GO:0051568	histone H3-K4 methylation	8	24	0.0559957
GO:0009410	response to xenobiotic stimulus	12	41	0.0565212
GO:0034341	response to interferon-gamma	12	41	0.0565212
GO:0045814	negative regulation of gene expression
GO:0043666	regulation of phosphoprotein phosphatase activity	7	20	0.0565252
GO:0061180	mammary gland epithelium development	7	20	0.0565252
GO:0002244	hematopoietic progenitor cell differentiation	18	68	0.0572053
GO:0036294	cellular response to decreased oxygen levels	18	68	0.0572053
GO:0001525	angiogenesis	24	96	0.0574454
GO:2000147	positive regulation of cell motility	24	96	0.0574454
GO:0002521	leukocyte differentiation	36	154	0.0586128
GO:0036293	response to decreased oxygen levels	25	101	0.0590549
GO:0051048	negative regulation of secretion	11	37	0.0599954
GO:0010648	negative regulation of cell communication	55	249	0.0607945
GO:0023057	negative regulation of signaling	55	249	0.0607945
GO:0050878	regulation of body fluid levels	23	92	0.0620541
GO:0007178	transmembrane receptor protein serine/threonine kinase signaling pathway	15	55	0.0625548
GO:0048871	multicellular organismal homeostasis	20	78	0.0626448
GO:0009628	response to abiotic stimulus	61	280	0.0632746
GO:0006959	humoral immune response	10	33	0.063457
GO:0043588	skin development	10	33	0.063457
GO:0016569	covalent chromatin modification	36	155	0.0636355
GO:0051090	regulation of DNA-binding transcription factor activity	24	97	0.0637922
GO:0009649	entrainment of circadian clock	4	9	0.0639701
GO:0014888	striated muscle adaptation	4	9	0.0639701
GO:0019217	regulation of fatty acid metabolic process	4	9	0.0639701
GO:0033006	regulation of mast cell activation involved in immune response	4	9	0.0639701
GO:0042789	mRNA transcription by RNA polymerase II	4	9	0.0639701
GO:0043153	entrainment of circadian clock by photoperiod	4	9	0.0639701
GO:0043304	regulation of mast cell degranulation	4	9	0.0639701
GO:0045913	positive regulation of carbohydrate metabolic process	4	9	0.0639701
GO:0046580	negative regulation of Ras protein signal transduction	4	9	0.0639701
GO:0051571	positive regulation of histone H3-K4 methylation	4	9	0.0639701
GO:0060078	regulation of postsynaptic membrane potential	4	9	0.0639701
GO:0060079	excitatory postsynaptic potential	4	9	0.0639701
GO:0070229	negative regulation of lymphocyte apoptotic process	4	9	0.0639701
GO:0090181	regulation of cholesterol metabolic process	4	9	0.0639701
GO:0099565	chemical synaptic transmission
GO:2000781	positive regulation of double-strand break repair	4	9	0.0639701
GO:0006325	chromatin organization	57	260	0.0643935
GO:0007169	transmembrane receptor protein tyrosine kinase signaling pathway	31	131	0.0659266
GO:0007249	I-kappaB kinase/NF-kappaB signaling	16	60	0.066512
GO:0016072	rRNA metabolic process	16	60	0.066512
GO:0001890	placenta development	12	42	0.066608
GO:0060485	mesenchyme development	12	42	0.066608
GO:0071560	cellular response to transforming growth factor beta stimulus	12	42	0.066608
GO:0045765	regulation of angiogenesis	14	51	0.0672923
GO:0071219	cellular response to molecule of bacterial origin	14	51	0.0672923
GO:0071222	cellular response to lipopolysaccharide	14	51	0.0672923
GO:1901700	response to oxygen-containing compound	70	327	0.0673204
GO:0016311	dephosphorylation	19	74	0.0676827
GO:0048863	stem cell differentiation	19	74	0.0676827
GO:0048514	blood vessel morphogenesis	27	112	0.0680389
GO:0019752	carboxylic acid metabolic process	38	166	0.0696841
GO:0001892	embryonic placenta development	8	25	0.0697453
GO:0006694	steroid biosynthetic process	8	25	0.0697453
GO:0010508	positive regulation of autophagy	8	25	0.0697453
GO:0031214	biomineral tissue development	8	25	0.0697453
GO:0050853	B cell receptor signaling pathway	8	25	0.0697453
GO:0006082	organic acid metabolic process	39	171	0.0699592
GO:1903532	positive regulation of secretion by cell	17	65	0.0700302
GO:0051336	regulation of hydrolase activity	50	226	0.0701866
GO:0009615	response to virus	20	79	0.0702208
GO:0019216	regulation of lipid metabolic process	20	79	0.0702208
GO:0008284	positive regulation of cell proliferation	43	191	0.0705699
GO:0008652	cellular amino acid biosynthetic process	5	13	0.0710642
GO:0030866	cortical actin cytoskeleton organization	5	13	0.0710642
GO:0033144	negative regulation of intracellular steroid hormone receptor signaling pathway	5	13	0.0710642
GO:0043372	positive regulation of CD4-positive
GO:0050701	interleukin-1 secretion	5	13	0.0710642
GO:0050704	regulation of interleukin-1 secretion	5	13	0.0710642
GO:0061756	leukocyte adhesion to vascular endothelial cell	5	13	0.0710642
GO:0070228	regulation of lymphocyte apoptotic process	5	13	0.0710642
GO:0072009	nephron epithelium development	5	13	0.0710642
GO:0150076	neuroinflammatory response	5	13	0.0710642
GO:1902930	regulation of alcohol biosynthetic process	5	13	0.0710642
GO:0048870	cell motility	60	277	0.0717732
GO:0051674	localization of cell	60	277	0.0717732
GO:0032637	interleukin-8 production	7	21	0.07199
GO:0032677	regulation of interleukin-8 production	7	21	0.07199
GO:0043281	regulation of cysteine-type endopeptidase activity involved in apoptotic process	13	47	0.0723711
GO:0030522	intracellular receptor signaling pathway	21	84	0.0724895
GO:1901699	cellular response to nitrogen compound	32	137	0.0725954
GO:0030282	bone mineralization	6	17	0.0728513
GO:0032231	regulation of actin filament bundle assembly	6	17	0.0728513
GO:0032663	regulation of interleukin-2 production	6	17	0.0728513
GO:0035308	negative regulation of protein dephosphorylation	6	17	0.0728513
GO:0035914	skeletal muscle cell differentiation	6	17	0.0728513
GO:0042102	positive regulation of T cell proliferation	6	17	0.0728513
GO:0009719	response to endogenous stimulus	70	329	0.0752013
GO:0007267	cell-cell signaling	47	212	0.0754637
GO:0001659	temperature homeostasis	10	34	0.0758914
GO:0001662	behavioral fear response	3	6	0.0783529
GO:0001779	natural killer cell differentiation	3	6	0.0783529
GO:0001833	inner cell mass cell proliferation	3	6	0.0783529
GO:0002701	negative regulation of production of molecular mediator of immune response	3	6	0.0783529
GO:0006195	purine nucleotide catabolic process	3	6	0.0783529
GO:0010575	positive regulation of vascular endothelial growth factor production	3	6	0.0783529
GO:0010826	negative regulation of centrosome duplication	3	6	0.0783529
GO:0032330	regulation of chondrocyte differentiation	3	6	0.0783529
GO:0032691	negative regulation of interleukin-1 beta production	3	6	0.0783529
GO:0032692	negative regulation of interleukin-1 production	3	6	0.0783529
GO:0032800	receptor biosynthetic process	3	6	0.0783529
GO:0032965	regulation of collagen biosynthetic process	3	6	0.0783529
GO:0035510	DNA dealkylation	3	6	0.0783529
GO:0040019	positive regulation of embryonic development	3	6	0.0783529
GO:0042226	interleukin-6 biosynthetic process	3	6	0.0783529
GO:0042596	fear response	3	6	0.0783529
GO:0045408	regulation of interleukin-6 biosynthetic process	3	6	0.0783529
GO:0046628	positive regulation of insulin receptor signaling pathway	3	6	0.0783529
GO:0046641	positive regulation of alpha-beta T cell proliferation	3	6	0.0783529
GO:0051181	cofactor transport	3	6	0.0783529
GO:0060055	angiogenesis involved in wound healing	3	6	0.0783529
GO:0060252	positive regulation of glial cell proliferation	3	6	0.0783529
GO:0071636	positive regulation of transforming growth factor beta production	3	6	0.0783529
GO:0072376	protein activation cascade	3	6	0.0783529
GO:0072523	purine-containing compound catabolic process	3	6	0.0783529
GO:0080111	DNA demethylation	3	6	0.0783529
GO:0099601	regulation of neurotransmitter receptor activity	3	6	0.0783529
GO:0150078	positive regulation of neuroinflammatory response	3	6	0.0783529
GO:1902116	negative regulation of organelle assembly	3	6	0.0783529
GO:1903599	positive regulation of autophagy of mitochondrion	3	6	0.0783529
GO:1904996	positive regulation of leukocyte adhesion to vascular endothelial cell	3	6	0.0783529
GO:2000774	positive regulation of cellular senescence	3	6	0.0783529
GO:0050851	antigen receptor-mediated signaling pathway	20	80	0.0783987
GO:0061013	regulation of mRNA catabolic process	17	66	0.0791118
GO:0048468	cell development	69	325	0.0800183
GO:0007519	skeletal muscle tissue development	9	30	0.0806804
GO:0031032	actomyosin structure organization	9	30	0.0806804
GO:0045582	positive regulation of T cell differentiation	9	30	0.0806804
GO:0045766	positive regulation of angiogenesis	9	30	0.0806804
GO:0050679	positive regulation of epithelial cell proliferation	9	30	0.0806804
GO:2001236	regulation of extrinsic apoptotic signaling pathway	9	30	0.0806804
GO:0040013	negative regulation of locomotion	15	57	0.0817756
GO:0034470	ncRNA processing	18	71	0.0821541
GO:0030198	extracellular matrix organization	11	39	0.0835975
GO:0031058	positive regulation of histone modification	11	39	0.0835975
GO:0071346	cellular response to interferon-gamma	11	39	0.0835975
GO:1903311	regulation of mRNA metabolic process	23	95	0.0842297
GO:0032355	response to estradiol	8	26	0.0853835
GO:0046165	alcohol biosynthetic process	8	26	0.0853835
GO:0046635	positive regulation of alpha-beta T cell activation	8	26	0.0853835
GO:0050709	negative regulation of protein secretion	8	26	0.0853835
GO:0006520	cellular amino acid metabolic process	16	62	0.0855988
GO:0008283	cell proliferation	84	404	0.0856571
GO:0040029	regulation of gene expression
GO:0070482	response to oxygen levels	25	105	0.0870621
GO:0051402	neuron apoptotic process	14	53	0.0884309
GO:2000116	regulation of cysteine-type endopeptidase activity	14	53	0.0884309
GO:0031062	positive regulation of histone methylation	7	22	0.0897171
GO:0001894	tissue homeostasis	10	35	0.0897423
GO:0042180	cellular ketone metabolic process	12	44	0.0901293
GO:0001568	blood vessel development	29	125	0.0908538
GO:0001656	metanephros development	4	10	0.0917231
GO:0001782	B cell homeostasis	4	10	0.0917231
GO:0001961	positive regulation of cytokine-mediated signaling pathway	4	10	0.0917231
GO:0002833	positive regulation of response to biotic stimulus	4	10	0.0917231
GO:0006493	protein O-linked glycosylation	4	10	0.0917231
GO:0009299	mRNA transcription	4	10	0.0917231
GO:0009648	photoperiodism	4	10	0.0917231
GO:0010883	regulation of lipid storage	4	10	0.0917231
GO:0031113	regulation of microtubule polymerization	4	10	0.0917231
GO:0032733	positive regulation of interleukin-10 production	4	10	0.0917231
GO:0033003	regulation of mast cell activation	4	10	0.0917231
GO:0033013	tetrapyrrole metabolic process	4	10	0.0917231
GO:0034260	negative regulation of GTPase activity	4	10	0.0917231
GO:0036003	positive regulation of transcription from RNA polymerase II promoter in response to stress	4	10	0.0917231
GO:0042698	ovulation cycle	4	10	0.0917231
GO:0044030	regulation of DNA methylation	4	10	0.0917231
GO:0048864	stem cell development	4	10	0.0917231
GO:0070830	bicellular tight junction assembly	4	10	0.0917231
GO:0071634	regulation of transforming growth factor beta production	4	10	0.0917231
GO:0120192	tight junction assembly	4	10	0.0917231
GO:0120193	tight junction organization	4	10	0.0917231
GO:0050767	regulation of neurogenesis	31	135	0.0920238
GO:0045087	innate immune response	42	190	0.0930812
GO:0016570	histone modification	34	150	0.0930888
GO:0008277	regulation of G protein-coupled receptor signaling pathway	6	18	0.0931469
GO:0008625	extrinsic apoptotic signaling pathway via death domain receptors	6	18	0.0931469
GO:0031109	microtubule polymerization or depolymerization	6	18	0.0931469
GO:0032729	positive regulation of interferon-gamma production	6	18	0.0931469
GO:0051345	positive regulation of hydrolase activity	35	155	0.0932892
GO:0043436	oxoacid metabolic process	38	170	0.093509
GO:0008610	lipid biosynthetic process	24	101	0.0940539
GO:0030225	macrophage differentiation	5	14	0.0946035
GO:0030534	adult behavior	5	14	0.0946035
GO:0032633	interleukin-4 production	5	14	0.0946035
GO:0034314	Arp2/3 complex-mediated actin nucleation	5	14	0.0946035
GO:0051569	regulation of histone H3-K4 methylation	5	14	0.0946035
GO:0071242	cellular response to ammonium ion	5	14	0.0946035
GO:1901799	negative regulation of proteasomal protein catabolic process	5	14	0.0946035
GO:1902895	positive regulation of pri-miRNA transcription by RNA polymerase II	5	14	0.0946035
GO:0002683	negative regulation of immune system process	25	106	0.0952559
GO:0045639	positive regulation of myeloid cell differentiation	9	31	0.0962054
GO:0048705	skeletal system morphogenesis	9	31	0.0962054
GO:0061640	cytoskeleton-dependent cytokinesis	9	31	0.0962054
GO:0072395	signal transduction involved in cell cycle checkpoint	9	31	0.0962054
GO:0072401	signal transduction involved in DNA integrity checkpoint	9	31	0.0962054
GO:0072422	signal transduction involved in DNA damage checkpoint	9	31	0.0962054
GO:0061061	muscle structure development	28	121	0.0979336
GO:0002684	positive regulation of immune system process	56	262	0.0983176
GO:0018205	peptidyl-lysine modification	31	136	0.0995017
GO:0032870	cellular response to hormone stimulus	37	166	0.100324
GO:0007507	heart development	23	97	0.101644
GO:0051346	negative regulation of hydrolase activity	18	73	0.102252
GO:0010498	proteasomal protein catabolic process	24	102	0.102883
GO:0002792	negative regulation of peptide secretion	8	27	0.102906
GO:0015850	organic hydroxy compound transport	8	27	0.102906
GO:0031146	SCF-dependent proteasomal ubiquitin-dependent protein catabolic process	8	27	0.102906
GO:0035305	negative regulation of dephosphorylation	8	27	0.102906
GO:0048469	cell maturation	12	45	0.10359
GO:1901532	regulation of hematopoietic progenitor cell differentiation	12	45	0.10359
GO:0045862	positive regulation of proteolysis	19	78	0.104615
GO:0001959	regulation of cytokine-mediated signaling pathway	10	36	0.105012
GO:0007179	transforming growth factor beta receptor signaling pathway	10	36	0.105012
GO:0035567	non-canonical Wnt signaling pathway	10	36	0.105012
GO:0003006	developmental process involved in reproduction	31	137	0.10737
GO:0034404	nucleobase-containing small molecule biosynthetic process	13	50	0.108883
GO:0030521	androgen receptor signaling pathway	7	23	0.109673
GO:0045834	positive regulation of lipid metabolic process	7	23	0.109673
GO:0046425	regulation of JAK-STAT cascade	7	23	0.109673
GO:1904892	regulation of STAT cascade	7	23	0.109673
GO:2000514	regulation of CD4-positive
GO:0043900	regulation of multi-organism process	23	98	0.111159
GO:0033993	response to lipid	45	208	0.111377
GO:0007389	pattern specification process	14	55	0.113338
GO:0042063	gliogenesis	14	55	0.113338
GO:0043524	negative regulation of neuron apoptotic process	9	32	0.11334
GO:0046634	regulation of alpha-beta T cell activation	9	32	0.11334
GO:0046394	carboxylic acid biosynthetic process	19	79	0.115506
GO:0007605	sensory perception of sound	6	19	0.116151
GO:0008217	regulation of blood pressure	6	19	0.116151
GO:0014823	response to activity	6	19	0.116151
GO:0032602	chemokine production	6	19	0.116151
GO:0061614	pri-miRNA transcription by RNA polymerase II	6	19	0.116151
GO:1903051	negative regulation of proteolysis involved in cellular protein catabolic process	6	19	0.116151
GO:1905268	negative regulation of chromatin organization	6	19	0.116151
GO:0016477	cell migration	55	260	0.116822
GO:0032879	regulation of localization	89	437	0.116913
GO:0099536	synaptic signaling	15	60	0.117095
GO:0045637	regulation of myeloid cell differentiation	20	84	0.117325
GO:0071347	cellular response to interleukin-1	12	46	0.118183
GO:0002209	behavioral defense response	3	7	0.119041
GO:0002577	regulation of antigen processing and presentation	3	7	0.119041
GO:0002707	negative regulation of lymphocyte mediated immunity	3	7	0.119041
GO:0002861	regulation of inflammatory response to antigenic stimulus	3	7	0.119041
GO:0003299	muscle hypertrophy in response to stress	3	7	0.119041
GO:0010390	histone monoubiquitination	3	7	0.119041
GO:0010712	regulation of collagen metabolic process	3	7	0.119041
GO:0014032	neural crest cell development	3	7	0.119041
GO:0014887	cardiac muscle adaptation	3	7	0.119041
GO:0014898	cardiac muscle hypertrophy in response to stress	3	7	0.119041
GO:0015844	monoamine transport	3	7	0.119041
GO:0030195	negative regulation of blood coagulation	3	7	0.119041
GO:0031065	positive regulation of histone deacetylation	3	7	0.119041
GO:0035094	response to nicotine	3	7	0.119041
GO:0035883	enteroendocrine cell differentiation	3	7	0.119041
GO:0042634	regulation of hair cycle	3	7	0.119041
GO:0046329	negative regulation of JNK cascade	3	7	0.119041
GO:0046606	negative regulation of centrosome cycle	3	7	0.119041
GO:0046885	regulation of hormone biosynthetic process	3	7	0.119041
GO:0050718	positive regulation of interleukin-1 beta secretion	3	7	0.119041
GO:0050819	negative regulation of coagulation	3	7	0.119041
GO:0060065	uterus development	3	7	0.119041
GO:0061036	positive regulation of cartilage development	3	7	0.119041
GO:1900047	negative regulation of hemostasis	3	7	0.119041
GO:1900078	positive regulation of cellular response to insulin stimulus	3	7	0.119041
GO:1900449	regulation of glutamate receptor signaling pathway	3	7	0.119041
GO:1902003	regulation of amyloid-beta formation	3	7	0.119041
GO:1904994	regulation of leukocyte adhesion to vascular endothelial cell	3	7	0.119041
GO:2000725	regulation of cardiac muscle cell differentiation	3	7	0.119041
GO:0002709	regulation of T cell mediated immunity	5	15	0.121576
GO:0003151	outflow tract morphogenesis	5	15	0.121576
GO:0006399	tRNA metabolic process	5	15	0.121576
GO:0008088	axo-dendritic transport	5	15	0.121576
GO:0008306	associative learning	5	15	0.121576
GO:0030851	granulocyte differentiation	5	15	0.121576
GO:0032655	regulation of interleukin-12 production	5	15	0.121576
GO:0070227	lymphocyte apoptotic process	5	15	0.121576
GO:0071168	protein localization to chromatin	5	15	0.121576
GO:2000677	regulation of transcription regulatory region DNA binding	5	15	0.121576
GO:0090090	negative regulation of canonical Wnt signaling pathway	10	37	0.121685
GO:0061458	reproductive system development	24	104	0.12209
GO:0000281	mitotic cytokinesis	8	28	0.122274
GO:0007259	JAK-STAT cascade	8	28	0.122274
GO:0032946	positive regulation of mononuclear cell proliferation	8	28	0.122274
GO:0050671	positive regulation of lymphocyte proliferation	8	28	0.122274
GO:0097696	STAT cascade	8	28	0.122274
GO:0106106	cold-induced thermogenesis	8	28	0.122274
GO:0120161	regulation of cold-induced thermogenesis	8	28	0.122274
GO:0032886	regulation of microtubule-based process	13	51	0.123111
GO:0002320	lymphoid progenitor cell differentiation	4	11	0.124169
GO:0002335	mature B cell differentiation	4	11	0.124169
GO:0002673	regulation of acute inflammatory response	4	11	0.124169
GO:0002711	positive regulation of T cell mediated immunity	4	11	0.124169
GO:0010633	negative regulation of epithelial cell migration	4	11	0.124169
GO:0032731	positive regulation of interleukin-1 beta production	4	11	0.124169
GO:0032753	positive regulation of interleukin-4 production	4	11	0.124169
GO:0032835	glomerulus development	4	11	0.124169
GO:0042255	ribosome assembly	4	11	0.124169
GO:0042274	ribosomal small subunit biogenesis	4	11	0.124169
GO:0043297	apical junction assembly	4	11	0.124169
GO:0043392	negative regulation of DNA binding	4	11	0.124169
GO:0046785	microtubule polymerization	4	11	0.124169
GO:0051058	negative regulation of small GTPase mediated signal transduction	4	11	0.124169
GO:0060021	roof of mouth development	4	11	0.124169
GO:0060251	regulation of glial cell proliferation	4	11	0.124169
GO:0060998	regulation of dendritic spine development	4	11	0.124169
GO:0071604	transforming growth factor beta production	4	11	0.124169
GO:0098930	axonal transport	4	11	0.124169
GO:0001944	vasculature development	29	129	0.12422
GO:0016053	organic acid biosynthetic process	19	80	0.127065
GO:1901342	regulation of vasculature development	14	56	0.127204
GO:0033209	tumor necrosis factor-mediated signaling pathway	11	42	0.12842
GO:0050707	regulation of cytokine secretion	11	42	0.12842
GO:0090263	positive regulation of canonical Wnt signaling pathway	11	42	0.12842
GO:0033135	regulation of peptidyl-serine phosphorylation	7	24	0.131775
GO:0071887	leukocyte apoptotic process	7	24	0.131775
GO:0010001	glial cell differentiation	9	33	0.132046
GO:0031060	regulation of histone methylation	9	33	0.132046
GO:0032273	positive regulation of protein polymerization	9	33	0.132046
GO:0090596	sensory organ morphogenesis	9	33	0.132046
GO:1904018	positive regulation of vasculature development	9	33	0.132046
GO:0071396	cellular response to lipid	33	150	0.132763
GO:0022613	ribonucleoprotein complex biogenesis	25	110	0.13296
GO:0051960	regulation of nervous system development	31	140	0.133342
GO:0071417	cellular response to organonitrogen compound	28	125	0.133622
GO:0046434	organophosphate catabolic process	12	47	0.133889
GO:0052547	regulation of peptidase activity	18	76	0.137706
GO:0002376	immune system process	133	675	0.138262
GO:0045861	negative regulation of proteolysis	13	52	0.13835
GO:0050708	regulation of protein secretion	19	81	0.139284
GO:0001738	morphogenesis of a polarized epithelium	10	38	0.139726
GO:0035303	regulation of dephosphorylation	10	38	0.139726
GO:0044706	multi-multicellular organism process	10	38	0.139726
GO:0048598	embryonic morphogenesis	21	91	0.141574
GO:0006690	icosanoid metabolic process	6	20	0.141705
GO:0019218	regulation of steroid metabolic process	6	20	0.141705
GO:0032623	interleukin-2 production	6	20	0.141705
GO:0042108	positive regulation of cytokine biosynthetic process	6	20	0.141705
GO:0043370	regulation of CD4-positive
GO:0048565	digestive tract development	6	20	0.141705
GO:0050954	sensory perception of mechanical stimulus	6	20	0.141705
GO:0055076	transition metal ion homeostasis	6	20	0.141705
GO:0072073	kidney epithelium development	6	20	0.141705
GO:0090342	regulation of cell aging	6	20	0.141705
GO:2001237	negative regulation of extrinsic apoptotic signaling pathway	6	20	0.141705
GO:0071216	cellular response to biotic stimulus	14	57	0.141995
GO:1901698	response to nitrogen compound	43	202	0.142557
GO:0070374	positive regulation of ERK1 and ERK2 cascade	8	29	0.143415
GO:0070665	positive regulation of leukocyte proliferation	8	29	0.143415
GO:1990845	adaptive thermogenesis	8	29	0.143415
GO:0072358	cardiovascular system development	29	131	0.143437
GO:1905114	cell surface receptor signaling pathway involved in cell-cell signaling	25	111	0.143619
GO:0051493	regulation of cytoskeleton organization	27	121	0.143743
GO:0001818	negative regulation of cytokine production	15	62	0.144972
GO:0071826	ribonucleoprotein complex subunit organization	15	62	0.144972
GO:0010243	response to organonitrogen compound	40	187	0.145471
GO:0002573	myeloid leukocyte differentiation	16	67	0.147394
GO:0014706	striated muscle tissue development	17	72	0.149352
GO:0018193	peptidyl-amino acid modification	56	270	0.149612
GO:0043523	regulation of neuron apoptotic process	12	48	0.150682
GO:0050663	cytokine secretion	12	48	0.150682
GO:1902107	positive regulation of leukocyte differentiation	12	48	0.150682
GO:0031331	positive regulation of cellular catabolic process	18	77	0.15092
GO:0002062	chondrocyte differentiation	5	16	0.151678
GO:0030216	keratinocyte differentiation	5	16	0.151678
GO:0031663	lipopolysaccharide-mediated signaling pathway	5	16	0.151678
GO:0032615	interleukin-12 production	5	16	0.151678
GO:0043030	regulation of macrophage activation	5	16	0.151678
GO:0045010	actin nucleation	5	16	0.151678
GO:0061097	regulation of protein tyrosine kinase activity	5	16	0.151678
GO:0001736	establishment of planar polarity	9	34	0.152262
GO:0001824	blastocyst development	9	34	0.152262
GO:0007164	establishment of tissue polarity	9	34	0.152262
GO:0009100	glycoprotein metabolic process	9	34	0.152262
GO:0070498	interleukin-1-mediated signaling pathway	9	34	0.152262
GO:1901617	organic hydroxy compound biosynthetic process	9	34	0.152262
GO:0002697	regulation of immune effector process	20	87	0.153106
GO:0043122	regulation of I-kappaB kinase/NF-kappaB signaling	13	53	0.154574
GO:0048608	reproductive structure development	23	102	0.154612
GO:0000187	activation of MAPK activity	7	25	0.155898
GO:0006476	protein deacetylation	7	25	0.155898
GO:0006521	regulation of cellular amino acid metabolic process	7	25	0.155898
GO:0008203	cholesterol metabolic process	7	25	0.155898
GO:0030808	regulation of nucleotide biosynthetic process	7	25	0.155898
GO:0035304	regulation of protein dephosphorylation	7	25	0.155898
GO:0035601	protein deacylation	7	25	0.155898
GO:0042129	regulation of T cell proliferation	7	25	0.155898
GO:0043200	response to amino acid	7	25	0.155898
GO:0051017	actin filament bundle assembly	7	25	0.155898
GO:0061572	actin filament bundle organization	7	25	0.155898
GO:0071466	cellular response to xenobiotic stimulus	7	25	0.155898
GO:0098732	macromolecule deacylation	7	25	0.155898
GO:1900371	regulation of purine nucleotide biosynthetic process	7	25	0.155898
GO:2001169	regulation of ATP biosynthetic process	7	25	0.155898
GO:0060828	regulation of canonical Wnt signaling pathway	14	58	0.157688
GO:1902036	regulation of hematopoietic stem cell differentiation	10	39	0.159081
GO:0031329	regulation of cellular catabolic process	42	199	0.160567
GO:0000387	spliceosomal snRNP assembly	4	12	0.160676
GO:0001942	hair follicle development	4	12	0.160676
GO:0006641	triglyceride metabolic process	4	12	0.160676
GO:0007099	centriole replication	4	12	0.160676
GO:0022404	molting cycle process	4	12	0.160676
GO:0022405	hair cycle process	4	12	0.160676
GO:0032653	regulation of interleukin-10 production	4	12	0.160676
GO:0032673	regulation of interleukin-4 production	4	12	0.160676
GO:0032722	positive regulation of chemokine production	4	12	0.160676
GO:0032732	positive regulation of interleukin-1 production	4	12	0.160676
GO:0032757	positive regulation of interleukin-8 production	4	12	0.160676
GO:0035296	regulation of tube diameter	4	12	0.160676
GO:0042472	inner ear morphogenesis	4	12	0.160676
GO:0042982	amyloid precursor protein metabolic process	4	12	0.160676
GO:0045669	positive regulation of osteoblast differentiation	4	12	0.160676
GO:0051145	smooth muscle cell differentiation	4	12	0.160676
GO:0051591	response to cAMP	4	12	0.160676
GO:0060993	kidney morphogenesis	4	12	0.160676
GO:0097746	regulation of blood vessel diameter	4	12	0.160676
GO:0098586	cellular response to virus	4	12	0.160676
GO:0098773	skin epidermis development	4	12	0.160676
GO:0120163	negative regulation of cold-induced thermogenesis	4	12	0.160676
GO:1901607	alpha-amino acid biosynthetic process	4	12	0.160676
GO:1903146	regulation of autophagy of mitochondrion	4	12	0.160676
GO:1904705	regulation of vascular smooth muscle cell proliferation	4	12	0.160676
GO:1990874	vascular smooth muscle cell proliferation	4	12	0.160676
GO:0006928	movement of cell or subcellular component	67	329	0.161078
GO:0046903	secretion	62	303	0.162294
GO:0007517	muscle organ development	17	73	0.163651
GO:0060537	muscle tissue development	17	73	0.163651
GO:0009166	nucleotide catabolic process	11	44	0.164382
GO:0071695	anatomical structure maturation	11	44	0.164382
GO:1901292	nucleoside phosphate catabolic process	11	44	0.164382
GO:0000289	nuclear-transcribed mRNA poly(A) tail shortening	3	8	0.165647
GO:0001953	negative regulation of cell-matrix adhesion	3	8	0.165647
GO:0002011	morphogenesis of an epithelial sheet	3	8	0.165647
GO:0003143	embryonic heart tube morphogenesis	3	8	0.165647
GO:0006359	regulation of transcription by RNA polymerase III	3	8	0.165647
GO:0006779	porphyrin-containing compound biosynthetic process	3	8	0.165647
GO:0006783	heme biosynthetic process	3	8	0.165647
GO:0007215	glutamate receptor signaling pathway	3	8	0.165647
GO:0009582	detection of abiotic stimulus	3	8	0.165647
GO:0010573	vascular endothelial growth factor production	3	8	0.165647
GO:0010574	regulation of vascular endothelial growth factor production	3	8	0.165647
GO:0014014	negative regulation of gliogenesis	3	8	0.165647
GO:0018198	peptidyl-cysteine modification	3	8	0.165647
GO:0031063	regulation of histone deacetylation	3	8	0.165647
GO:0031664	regulation of lipopolysaccharide-mediated signaling pathway	3	8	0.165647
GO:0031935	regulation of chromatin silencing	3	8	0.165647
GO:0032570	response to progesterone	3	8	0.165647
GO:0032964	collagen biosynthetic process	3	8	0.165647
GO:0033014	tetrapyrrole biosynthetic process	3	8	0.165647
GO:0034205	amyloid-beta formation	3	8	0.165647
GO:0043537	negative regulation of blood vessel endothelial cell migration	3	8	0.165647
GO:0044264	cellular polysaccharide metabolic process	3	8	0.165647
GO:0045824	negative regulation of innate immune response	3	8	0.165647
GO:0045843	negative regulation of striated muscle tissue development	3	8	0.165647
GO:0046470	phosphatidylcholine metabolic process	3	8	0.165647
GO:0046599	regulation of centriole replication	3	8	0.165647
GO:0046640	regulation of alpha-beta T cell proliferation	3	8	0.165647
GO:0048635	negative regulation of muscle organ development	3	8	0.165647
GO:0050435	amyloid-beta metabolic process	3	8	0.165647
GO:0050716	positive regulation of interleukin-1 secretion	3	8	0.165647
GO:0050901	leukocyte tethering or rolling	3	8	0.165647
GO:0051125	regulation of actin nucleation	3	8	0.165647
GO:0061326	renal tubule development	3	8	0.165647
GO:0061333	renal tubule morphogenesis	3	8	0.165647
GO:0070232	regulation of T cell apoptotic process	3	8	0.165647
GO:0072080	nephron tubule development	3	8	0.165647
GO:0090312	positive regulation of protein deacetylation	3	8	0.165647
GO:1900026	positive regulation of substrate adhesion-dependent cell spreading	3	8	0.165647
GO:1900151	regulation of nuclear-transcribed mRNA catabolic process
GO:1900153	positive regulation of nuclear-transcribed mRNA catabolic process
GO:1901862	negative regulation of muscle tissue development	3	8	0.165647
GO:1902991	regulation of amyloid precursor protein catabolic process	3	8	0.165647
GO:1903307	positive regulation of regulated secretory pathway	3	8	0.165647
GO:1905207	regulation of cardiocyte differentiation	3	8	0.165647
GO:2000778	positive regulation of interleukin-6 secretion	3	8	0.165647
GO:0043112	receptor metabolic process	8	30	0.166228
GO:0050715	positive regulation of cytokine secretion	8	30	0.166228
GO:0051216	cartilage development	8	30	0.166228
GO:0060071	Wnt signaling pathway
GO:0009306	protein secretion	22	98	0.166793
GO:0010212	response to ionizing radiation	12	49	0.16852
GO:0043902	positive regulation of multi-organism process	12	49	0.16852
GO:0050714	positive regulation of protein secretion	12	49	0.16852
GO:0070507	regulation of microtubule cytoskeleton organization	12	49	0.16852
GO:0050778	positive regulation of immune response	42	200	0.169504
GO:0016575	histone deacetylation	6	21	0.16959
GO:0017015	regulation of transforming growth factor beta receptor signaling pathway	6	21	0.16959
GO:0045445	myoblast differentiation	6	21	0.16959
GO:0046638	positive regulation of alpha-beta T cell differentiation	6	21	0.16959
GO:0048013	ephrin receptor signaling pathway	6	21	0.16959
GO:0048661	positive regulation of smooth muscle cell proliferation	6	21	0.16959
GO:1903844	regulation of cellular response to transforming growth factor beta stimulus	6	21	0.16959
GO:2000106	regulation of leukocyte apoptotic process	6	21	0.16959
GO:2000779	regulation of double-strand break repair	6	21	0.16959
GO:0007565	female pregnancy	9	35	0.173903
GO:0032508	DNA duplex unwinding	9	35	0.173903
GO:0032635	interleukin-6 production	9	35	0.173903
GO:0043433	negative regulation of DNA-binding transcription factor activity	9	35	0.173903
GO:0007548	sex differentiation	14	59	0.174251
GO:0018105	peptidyl-serine phosphorylation	14	59	0.174251
GO:0001503	ossification	16	69	0.177606
GO:0007596	blood coagulation	16	69	0.177606
GO:0050817	coagulation	16	69	0.177606
GO:0052548	regulation of endopeptidase activity	17	74	0.178649
GO:0030098	lymphocyte differentiation	24	109	0.179041
GO:0002064	epithelial cell development	10	40	0.179679
GO:0007584	response to nutrient	10	40	0.179679
GO:0060759	regulation of response to cytokine stimulus	10	40	0.179679
GO:0009101	glycoprotein biosynthetic process	7	26	0.181877
GO:0016125	sterol metabolic process	7	26	0.181877
GO:0030838	positive regulation of actin filament polymerization	7	26	0.181877
GO:0033238	regulation of cellular amine metabolic process	7	26	0.181877
GO:0043500	muscle adaptation	7	26	0.181877
GO:0046637	regulation of alpha-beta T cell differentiation	7	26	0.181877
GO:1901222	regulation of NIK/NF-kappaB signaling	7	26	0.181877
GO:1902652	secondary alcohol metabolic process	7	26	0.181877
GO:0050768	negative regulation of neurogenesis	11	45	0.18405
GO:0097191	extrinsic apoptotic signaling pathway	11	45	0.18405
GO:0006486	protein glycosylation	5	17	0.184523
GO:0006941	striated muscle contraction	5	17	0.184523
GO:0014074	response to purine-containing compound	5	17	0.184523
GO:0030509	BMP signaling pathway	5	17	0.184523
GO:0031057	negative regulation of histone modification	5	17	0.184523
GO:0032642	regulation of chemokine production	5	17	0.184523
GO:0043413	macromolecule glycosylation	5	17	0.184523
GO:0045216	cell-cell junction organization	5	17	0.184523
GO:0045778	positive regulation of ossification	5	17	0.184523
GO:0046916	cellular transition metal ion homeostasis	5	17	0.184523
GO:0050766	positive regulation of phagocytosis	5	17	0.184523
GO:0051653	spindle localization	5	17	0.184523
GO:0070085	glycosylation	5	17	0.184523
GO:0072006	nephron development	5	17	0.184523
GO:1901224	positive regulation of NIK/NF-kappaB signaling	5	17	0.184523
GO:1902751	positive regulation of cell cycle G2/M phase transition	5	17	0.184523
GO:1902893	regulation of pri-miRNA transcription by RNA polymerase II	5	17	0.184523
GO:2000772	regulation of cellular senescence	5	17	0.184523
GO:0071407	cellular response to organic cyclic compound	30	140	0.185641
GO:0002793	positive regulation of peptide secretion	12	50	0.187353
GO:0030177	positive regulation of Wnt signaling pathway	12	50	0.187353
GO:0032271	regulation of protein polymerization	12	50	0.187353
GO:0033500	carbohydrate homeostasis	12	50	0.187353
GO:0042593	glucose homeostasis	12	50	0.187353
GO:0045666	positive regulation of neuron differentiation	13	55	0.189827
GO:0051607	defense response to virus	13	55	0.189827
GO:0001906	cell killing	8	31	0.190583
GO:0090175	regulation of establishment of planar polarity	8	31	0.190583
GO:0018209	peptidyl-serine modification	14	60	0.191646
GO:0051235	maintenance of location	14	60	0.191646
GO:0071356	cellular response to tumor necrosis factor	15	65	0.192939
GO:1903039	positive regulation of leukocyte cell-cell adhesion	15	65	0.192939
GO:0032940	secretion by cell	58	286	0.193088
GO:0045664	regulation of neuron differentiation	22	100	0.193355
GO:0007599	hemostasis	16	70	0.193805
GO:0071375	cellular response to peptide hormone stimulus	16	70	0.193805
GO:0055065	metal ion homeostasis	17	75	0.19432
GO:0002791	regulation of peptide secretion	19	85	0.194524
GO:0002682	regulation of immune system process	75	376	0.19625
GO:1901989	positive regulation of cell cycle phase transition	9	36	0.196867
GO:0000083	regulation of transcription involved in G1/S transition of mitotic cell cycle	6	22	0.199543
GO:0010332	response to gamma radiation	6	22	0.199543
GO:0050921	positive regulation of chemotaxis	6	22	0.199543
GO:0055123	digestive system development	6	22	0.199543
GO:0072089	stem cell proliferation	6	22	0.199543

## Sheet: topGO_zscore_level4
GOid	goterm	countInteresting	countAll	pvalue
GO:0006355	regulation of transcription
GO:0006351	transcription
GO:1903506	regulation of nucleic acid-templated transcription	257	790	2.68495e-90
GO:2001141	regulation of RNA biosynthetic process	257	790	2.68495e-90
GO:0097659	nucleic acid-templated transcription	260	824	1.24433e-88
GO:0032774	RNA biosynthetic process	260	826	2.50654e-88
GO:0051252	regulation of RNA metabolic process	258	844	2.7047e-83
GO:2000112	regulation of cellular macromolecule biosynthetic process	259	876	6.86847e-80
GO:0010556	regulation of macromolecule biosynthetic process	259	901	1.78274e-76
GO:0006357	regulation of transcription by RNA polymerase II	216	600	4.76957e-76
GO:0019219	regulation of nucleobase-containing compound metabolic process	260	918	2.4929e-75
GO:0009889	regulation of biosynthetic process	261	932	1.31071e-74
GO:0031326	regulation of cellular biosynthetic process	260	925	2.05511e-74
GO:0034654	nucleobase-containing compound biosynthetic process	261	934	2.38091e-74
GO:0006366	transcription by RNA polymerase II	219	635	2.73189e-73
GO:0018130	heterocycle biosynthetic process	261	944	4.5886e-73
GO:0019438	aromatic compound biosynthetic process	261	944	4.5886e-73
GO:0010468	regulation of gene expression	266	989	6.09244e-73
GO:1901362	organic cyclic compound biosynthetic process	261	955	1.13199e-71
GO:0016070	RNA metabolic process	262	1016	2.2701e-65
GO:0045893	positive regulation of transcription
GO:1902680	positive regulation of RNA biosynthetic process	179	456	1.14946e-64
GO:1903508	positive regulation of nucleic acid-templated transcription	179	456	1.14946e-64
GO:0051254	positive regulation of RNA metabolic process	180	477	8.45126e-62
GO:0034645	cellular macromolecule biosynthetic process	264	1068	1.48121e-61
GO:0010628	positive regulation of gene expression	186	517	1.39446e-60
GO:0045935	positive regulation of nucleobase-containing compound metabolic process	187	531	3.22008e-59
GO:0009059	macromolecule biosynthetic process	264	1093	7.59098e-59
GO:0010467	gene expression	270	1152	9.67541e-59
GO:0044271	cellular nitrogen compound biosynthetic process	264	1095	1.23976e-58
GO:0010557	positive regulation of macromolecule biosynthetic process	182	524	8.12776e-56
GO:0045944	positive regulation of transcription by RNA polymerase II	143	327	1.62298e-55
GO:0051171	regulation of nitrogen compound metabolic process	266	1157	3.26757e-54
GO:0009891	positive regulation of biosynthetic process	183	542	6.14163e-54
GO:0090304	nucleic acid metabolic process	266	1160	6.51477e-54
GO:0031328	positive regulation of cellular biosynthetic process	181	537	5.92399e-53
GO:0080090	regulation of primary metabolic process	266	1172	1.00389e-52
GO:0060255	regulation of macromolecule metabolic process	271	1224	1.52296e-52
GO:0031323	regulation of cellular metabolic process	267	1195	1.90713e-51
GO:0044249	cellular biosynthetic process	267	1234	8.98768e-48
GO:0009058	biosynthetic process	268	1253	5.83997e-47
GO:1901576	organic substance biosynthetic process	267	1243	5.99108e-47
GO:0019222	regulation of metabolic process	271	1285	7.29047e-47
GO:0006139	nucleobase-containing compound metabolic process	268	1272	2.97022e-45
GO:0051253	negative regulation of RNA metabolic process	141	371	3.03377e-45
GO:0045934	negative regulation of nucleobase-containing compound metabolic process	146	399	8.75297e-45
GO:0046483	heterocycle metabolic process	268	1282	2.26923e-44
GO:0006725	cellular aromatic compound metabolic process	268	1285	4.15737e-44
GO:1902679	negative regulation of RNA biosynthetic process	134	345	8.51147e-44
GO:1903507	negative regulation of nucleic acid-templated transcription	134	345	8.51147e-44
GO:0010558	negative regulation of macromolecule biosynthetic process	145	403	2.5745e-43
GO:0010604	positive regulation of macromolecule metabolic process	204	760	2.86615e-43
GO:0045892	negative regulation of transcription
GO:2000113	negative regulation of cellular macromolecule biosynthetic process	142	391	9.13223e-43
GO:0031327	negative regulation of cellular biosynthetic process	146	413	1.4372e-42
GO:1901360	organic cyclic compound metabolic process	268	1303	1.50469e-42
GO:0009890	negative regulation of biosynthetic process	146	416	4.13837e-42
GO:0051173	positive regulation of nitrogen compound metabolic process	196	735	5.08319e-40
GO:0009893	positive regulation of metabolic process	205	798	5.19273e-40
GO:0031325	positive regulation of cellular metabolic process	196	749	1.47713e-38
GO:0034641	cellular nitrogen compound metabolic process	270	1377	3.8221e-38
GO:0051172	negative regulation of nitrogen compound metabolic process	162	561	4.86904e-35
GO:0044260	cellular macromolecule metabolic process	275	1493	2.1849e-33
GO:0000122	negative regulation of transcription by RNA polymerase II	101	256	3.74751e-32
GO:0010629	negative regulation of gene expression	153	539	2.12254e-31
GO:0031324	negative regulation of cellular metabolic process	161	590	3.19475e-31
GO:0043170	macromolecule metabolic process	280	1630	1.01281e-27
GO:0010605	negative regulation of macromolecule metabolic process	168	684	1.29907e-26
GO:0048522	positive regulation of cellular process	222	1088	1.78623e-26
GO:0009892	negative regulation of metabolic process	170	719	8.44691e-25
GO:0050794	regulation of cellular process	283	1718	2.90465e-24
GO:0048518	positive regulation of biological process	229	1181	4.0322e-24
GO:0048523	negative regulation of cellular process	198	947	6.05534e-23
GO:0050789	regulation of biological process	288	1820	9.09829e-22
GO:0006807	nitrogen compound metabolic process	280	1740	1.24003e-20
GO:0048519	negative regulation of biological process	210	1082	2.77681e-20
GO:0065007	biological regulation	289	1880	7.02249e-19
GO:0044238	primary metabolic process	281	1786	1.34531e-18
GO:0071704	organic substance metabolic process	283	1819	4.62826e-18
GO:0044237	cellular metabolic process	283	1821	6.04224e-18
GO:0007275	multicellular organism development	175	880	4.49846e-16
GO:0048731	system development	164	802	6.53528e-16
GO:0008152	metabolic process	284	1878	2.07919e-15
GO:0030154	cell differentiation	144	677	6.49852e-15
GO:0006325	chromatin organization	76	260	1.15855e-14
GO:0016570	histone modification	54	150	1.268e-14
GO:0016569	covalent chromatin modification	55	155	1.4254e-14
GO:0048856	anatomical structure development	179	941	2.47393e-14
GO:0048869	cellular developmental process	144	711	6.87067e-13
GO:0032501	multicellular organismal process	196	1109	1.45301e-12
GO:0032502	developmental process	184	1017	2.04201e-12
GO:0050793	regulation of developmental process	110	498	6.9795e-12
GO:0048513	animal organ development	133	659	1.65273e-11
GO:0006352	DNA-templated transcription
GO:2000026	regulation of multicellular organismal development	92	392	2.32169e-11
GO:0072359	circulatory system development	57	196	6.57376e-11
GO:0045595	regulation of cell differentiation	85	365	2.92006e-10
GO:0035295	tube development	54	188	3.90401e-10
GO:0009888	tissue development	81	344	5.02535e-10
GO:0048732	gland development	36	106	3.50501e-09
GO:0006367	transcription initiation from RNA polymerase II promoter	24	54	3.79407e-09
GO:0051276	chromosome organization	89	414	8.78388e-09
GO:0048646	anatomical structure formation involved in morphogenesis	50	183	1.30145e-08
GO:0018205	peptidyl-lysine modification	41	136	1.46935e-08
GO:0061061	muscle structure development	38	121	1.50979e-08
GO:0035239	tube morphogenesis	45	157	1.54908e-08
GO:0003006	developmental process involved in reproduction	41	137	1.86461e-08
GO:0051094	positive regulation of developmental process	60	242	2.11958e-08
GO:0051093	negative regulation of developmental process	50	186	2.36354e-08
GO:0048511	rhythmic process	27	71	2.3912e-08
GO:0042127	regulation of cell proliferation	74	328	2.86181e-08
GO:0008283	cell proliferation	86	404	2.93745e-08
GO:0071396	cellular response to lipid	43	150	3.37283e-08
GO:0043543	protein acylation	27	72	3.39675e-08
GO:0071407	cellular response to organic cyclic compound	41	140	3.74047e-08
GO:0071310	cellular response to organic substance	108	553	3.99209e-08
GO:0051239	regulation of multicellular organismal process	110	568	4.57272e-08
GO:0007623	circadian rhythm	23	56	5.10971e-08
GO:0048608	reproductive structure development	33	102	6.54608e-08
GO:0009653	anatomical structure morphogenesis	87	417	6.64386e-08
GO:0006473	protein acetylation	26	70	7.79812e-08
GO:0035270	endocrine system development	15	27	8.83446e-08
GO:1902275	regulation of chromatin organization	25	66	8.95705e-08
GO:0071383	cellular response to steroid hormone stimulus	27	75	9.27925e-08
GO:0045598	regulation of fat cell differentiation	17	34	9.30965e-08
GO:0001944	vasculature development	38	129	1.05436e-07
GO:0061458	reproductive system development	33	104	1.11311e-07
GO:0009790	embryo development	51	200	1.13197e-07
GO:0010033	response to organic substance	119	642	1.42394e-07
GO:0014706	striated muscle tissue development	26	72	1.51756e-07
GO:0072358	cardiovascular system development	38	131	1.65725e-07
GO:0070887	cellular response to chemical stimulus	120	652	1.8873e-07
GO:0060537	muscle tissue development	26	73	2.09232e-07
GO:0048468	cell development	71	325	2.46237e-07
GO:0043401	steroid hormone mediated signaling pathway	22	56	2.60994e-07
GO:0045597	positive regulation of cell differentiation	48	188	2.74099e-07
GO:0002520	immune system development	68	308	3.10773e-07
GO:0030522	intracellular receptor signaling pathway	28	84	3.47313e-07
GO:0031056	regulation of histone modification	22	57	3.77254e-07
GO:0048534	hematopoietic or lymphoid organ development	65	292	4.42401e-07
GO:0001568	blood vessel development	36	125	4.42577e-07
GO:0040029	regulation of gene expression
GO:0008285	negative regulation of cell proliferation	38	137	5.9814e-07
GO:0042221	response to chemical	135	777	8.18522e-07
GO:0007399	nervous system development	74	354	8.60372e-07
GO:0007517	muscle organ development	25	73	8.60445e-07
GO:0071495	cellular response to endogenous stimulus	62	279	9.37228e-07
GO:0009755	hormone-mediated signaling pathway	22	60	1.06993e-06
GO:0045444	fat cell differentiation	22	60	1.06993e-06
GO:0030097	hemopoiesis	62	280	1.07232e-06
GO:0048545	response to steroid hormone	29	94	1.34939e-06
GO:0014070	response to organic cyclic compound	48	198	1.47048e-06
GO:0018394	peptidyl-lysine acetylation	22	61	1.48529e-06
GO:0045596	negative regulation of cell differentiation	37	137	1.75902e-06
GO:0032922	circadian regulation of gene expression	13	25	1.84051e-06
GO:0009719	response to endogenous stimulus	69	329	2.00935e-06
GO:0032504	multicellular organism reproduction	37	138	2.13476e-06
GO:0048609	multicellular organismal reproductive process	37	138	2.13476e-06
GO:0016571	histone methylation	21	58	2.41685e-06
GO:0016573	histone acetylation	21	58	2.41685e-06
GO:0048514	blood vessel morphogenesis	32	112	2.48634e-06
GO:0033993	response to lipid	49	208	2.78668e-06
GO:0030855	epithelial cell differentiation	31	108	3.24453e-06
GO:0048589	developmental growth	34	124	3.31602e-06
GO:0006475	internal protein amino acid acetylation	21	59	3.33056e-06
GO:0018393	internal peptidyl-lysine acetylation	21	59	3.33056e-06
GO:1901342	regulation of vasculature development	20	56	5.42339e-06
GO:0034968	histone lysine methylation	19	52	6.37616e-06
GO:0070734	histone H3-K27 methylation	8	11	6.46767e-06
GO:0048598	embryonic morphogenesis	27	91	7.34911e-06
GO:0051240	positive regulation of multicellular organismal process	66	321	7.49573e-06
GO:0018022	peptidyl-lysine methylation	19	53	8.82297e-06
GO:0007507	heart development	28	97	8.89633e-06
GO:0060429	epithelium development	48	211	1.0238e-05
GO:0016575	histone deacetylation	11	21	1.0916e-05
GO:1901343	negative regulation of vasculature development	11	21	1.0916e-05
GO:0048568	embryonic organ development	24	78	1.22248e-05
GO:0002521	leukocyte differentiation	38	154	1.35222e-05
GO:0048699	generation of neurons	50	226	1.50416e-05
GO:0007283	spermatogenesis	23	74	1.55442e-05
GO:0048232	male gamete generation	24	79	1.55839e-05
GO:0031050	dsRNA processing	9	15	1.68848e-05
GO:0045600	positive regulation of fat cell differentiation	9	15	1.68848e-05
GO:0070918	production of small RNA involved in gene silencing by RNA	9	15	1.68848e-05
GO:1901985	positive regulation of protein acetylation	8	12	1.73025e-05
GO:0006479	protein methylation	21	65	1.90531e-05
GO:0008213	protein alkylation	21	65	1.90531e-05
GO:0001525	angiogenesis	27	96	2.2011e-05
GO:0061448	connective tissue development	17	47	2.32898e-05
GO:0040007	growth	44	193	2.38991e-05
GO:0030217	T cell differentiation	25	86	2.41814e-05
GO:1905268	negative regulation of chromatin organization	10	19	2.66316e-05
GO:0051241	negative regulation of multicellular organismal process	49	225	2.9293e-05
GO:0042692	muscle cell differentiation	19	57	2.93205e-05
GO:0009791	post-embryonic development	11	23	3.31177e-05
GO:0030098	lymphocyte differentiation	29	109	3.45332e-05
GO:0032870	cellular response to hormone stimulus	39	166	3.54426e-05
GO:0044703	multi-organism reproductive process	39	166	3.54426e-05
GO:0061647	histone H3-K9 modification	12	27	3.60039e-05
GO:0043010	camera-type eye development	17	49	4.3541e-05
GO:0003007	heart morphogenesis	14	36	4.93707e-05
GO:0007276	gamete generation	29	111	5.00029e-05
GO:0000003	reproduction	54	261	5.10276e-05
GO:0022414	reproductive process	54	261	5.10276e-05
GO:2001252	positive regulation of chromosome organization	22	74	5.19102e-05
GO:0001503	ossification	21	69	5.25412e-05
GO:0030182	neuron differentiation	43	193	5.43952e-05
GO:0051568	histone H3-K4 methylation	11	24	5.43992e-05
GO:0009725	response to hormone	47	218	5.75157e-05
GO:0012501	programmed cell death	77	415	6.15249e-05
GO:0022008	neurogenesis	51	244	6.44369e-05
GO:0019953	sexual reproduction	33	135	6.44404e-05
GO:0031057	negative regulation of histone modification	9	17	6.51078e-05
GO:0048538	thymus development	9	17	6.51078e-05
GO:0006915	apoptotic process	76	409	6.62378e-05
GO:0016458	gene silencing	21	70	6.66236e-05
GO:0045765	regulation of angiogenesis	17	51	7.8037e-05
GO:0033044	regulation of chromosome organization	31	125	8.11496e-05
GO:0035196	production of miRNAs involved in gene silencing by miRNA	8	14	8.35111e-05
GO:0042752	regulation of circadian rhythm	12	29	8.50079e-05
GO:1901983	regulation of protein acetylation	12	29	8.50079e-05
GO:0006476	protein deacetylation	11	25	8.64387e-05
GO:0035601	protein deacylation	11	25	8.64387e-05
GO:0098732	macromolecule deacylation	11	25	8.64387e-05
GO:0043067	regulation of programmed cell death	64	332	9.44287e-05
GO:0042981	regulation of apoptotic process	63	326	0.000100458
GO:0043009	chordate embryonic development	33	138	0.000103
GO:0001654	eye development	18	57	0.000107218
GO:0048880	sensory system development	18	57	0.000107218
GO:0150063	visual system development	18	57	0.000107218
GO:0030879	mammary gland development	13	34	0.000113706
GO:0043414	macromolecule methylation	23	83	0.000118086
GO:0008219	cell death	79	437	0.000125355
GO:0003205	cardiac chamber development	11	26	0.000133332
GO:1990823	response to leukemia inhibitory factor	15	44	0.000155789
GO:1990830	cellular response to leukemia inhibitory factor	15	44	0.000155789
GO:0045599	negative regulation of fat cell differentiation	8	15	0.000159655
GO:2000142	regulation of DNA-templated transcription
GO:0030878	thyroid gland development	5	6	0.000160275
GO:0043367	CD4-positive
GO:0009887	animal organ morphogenesis	38	171	0.000164001
GO:0007548	sex differentiation	18	59	0.000176399
GO:0009792	embryo development ending in birth or egg hatching	33	142	0.000186487
GO:0042594	response to starvation	14	40	0.000188278
GO:0048738	cardiac muscle tissue development	14	40	0.000188278
GO:0071236	cellular response to antibiotic	14	40	0.000188278
GO:0031667	response to nutrient levels	24	91	0.00019577
GO:0002040	sprouting angiogenesis	9	19	0.000196516
GO:0003206	cardiac chamber morphogenesis	9	19	0.000196516
GO:0016525	negative regulation of angiogenesis	9	19	0.000196516
GO:2000181	negative regulation of blood vessel morphogenesis	9	19	0.000196516
GO:0042093	T-helper cell differentiation	11	27	0.000200245
GO:0051148	negative regulation of muscle cell differentiation	7	12	0.000203081
GO:0051567	histone H3-K9 methylation	10	23	0.000207338
GO:0007281	germ cell development	15	45	0.00020764
GO:0046632	alpha-beta T cell differentiation	15	45	0.00020764
GO:0043371	negative regulation of CD4-positive
GO:0046639	negative regulation of alpha-beta T cell differentiation	6	9	0.000220954
GO:0045165	cell fate commitment	13	36	0.000223832
GO:0007389	pattern specification process	17	55	0.000224312
GO:0007423	sensory organ development	22	81	0.000229618
GO:0010942	positive regulation of cell death	35	156	0.000248593
GO:0003002	regionalization	15	46	0.000273786
GO:0001655	urogenital system development	16	51	0.000283917
GO:0008406	gonad development	16	51	0.000283917
GO:0001823	mesonephros development	8	16	0.000284926
GO:0010941	regulation of cell death	65	351	0.000291646
GO:0007154	cell communication	148	958	0.000293324
GO:0002287	alpha-beta T cell activation involved in immune response	11	28	0.000293559
GO:0002292	T cell differentiation involved in immune response	11	28	0.000293559
GO:0002293	alpha-beta T cell differentiation involved in immune response	11	28	0.000293559
GO:0002294	CD4-positive
GO:0030518	intracellular steroid hormone receptor signaling pathway	13	37	0.000306844
GO:0001501	skeletal system development	23	88	0.000308465
GO:0032526	response to retinoic acid	9	20	0.000318504
GO:0051960	regulation of nervous system development	32	140	0.000325152
GO:0010817	regulation of hormone levels	18	62	0.00035276
GO:0009991	response to extracellular stimulus	25	100	0.000358313
GO:0031060	regulation of histone methylation	12	33	0.000363899
GO:0060541	respiratory system development	12	33	0.000363899
GO:0045137	development of primary sexual characteristics	16	52	0.000364341
GO:0032259	methylation	23	89	0.000369195
GO:0050767	regulation of neurogenesis	31	135	0.000370997
GO:0051716	cellular response to stimulus	179	1211	0.000463432
GO:0060562	epithelial tube morphogenesis	16	53	0.000463678
GO:0001892	embryonic placenta development	10	25	0.000470007
GO:0006360	transcription by RNA polymerase I	10	25	0.000470007
GO:2000756	regulation of peptidyl-lysine acetylation	10	25	0.000470007
GO:0001701	in utero embryonic development	24	96	0.000470953
GO:0023052	signaling	145	943	0.000472444
GO:1903706	regulation of hemopoiesis	35	161	0.000474467
GO:0043065	positive regulation of apoptotic process	32	143	0.000488832
GO:0046636	negative regulation of alpha-beta T cell activation	6	10	0.000494552
GO:0048644	muscle organ morphogenesis	6	10	0.000494552
GO:0060260	regulation of transcription initiation from RNA polymerase II promoter	6	10	0.000494552
GO:2000515	negative regulation of CD4-positive
GO:2000758	positive regulation of peptidyl-lysine acetylation	6	10	0.000494552
GO:0009952	anterior/posterior pattern specification	12	34	0.000500369
GO:0031058	positive regulation of histone modification	13	39	0.000553295
GO:0051090	regulation of DNA-binding transcription factor activity	24	97	0.000555409
GO:0051146	striated muscle cell differentiation	14	44	0.000582356
GO:0046631	alpha-beta T cell activation	16	54	0.000585439
GO:0051147	regulation of muscle cell differentiation	11	30	0.000591792
GO:0050896	response to stimulus	204	1420	0.000596447
GO:0043068	positive regulation of programmed cell death	32	145	0.000635069
GO:0002286	T cell activation involved in immune response	12	35	0.000677518
GO:0035051	cardiocyte differentiation	10	26	0.000680429
GO:1901700	response to oxygen-containing compound	60	327	0.000681617
GO:1901701	cellular response to oxygen-containing compound	47	241	0.000724351
GO:0003231	cardiac ventricle development	9	22	0.000749857
GO:0043966	histone H3 acetylation	9	22	0.000749857
GO:0048736	appendage development	9	22	0.000749857
GO:0060173	limb development	9	22	0.000749857
GO:0019827	stem cell population maintenance	15	50	0.00075119
GO:1905269	positive regulation of chromatin organization	14	45	0.000751582
GO:0098727	maintenance of cell number	15	51	0.000945887
GO:0035710	CD4-positive
GO:0045814	negative regulation of gene expression
GO:0070301	cellular response to hydrogen peroxide	10	27	0.000962891
GO:0003208	cardiac ventricle morphogenesis	6	11	0.000974361
GO:0031061	negative regulation of histone methylation	6	11	0.000974361
GO:0032350	regulation of hormone metabolic process	6	11	0.000974361
GO:0048844	artery morphogenesis	6	11	0.000974361
GO:0070897	transcription preinitiation complex assembly	6	11	0.000974361
GO:0071300	cellular response to retinoic acid	6	11	0.000974361
GO:0001829	trophectodermal cell differentiation	4	5	0.00108464
GO:0010002	cardioblast differentiation	4	5	0.00108464
GO:0031053	primary miRNA processing	4	5	0.00108464
GO:0038202	TORC1 signaling	4	5	0.00108464
GO:0061085	regulation of histone H3-K27 methylation	4	5	0.00108464
GO:0098532	histone H3-K27 trimethylation	4	5	0.00108464
GO:0035065	regulation of histone acetylation	9	23	0.00109862
GO:0060284	regulation of cell development	33	156	0.00115408
GO:0001657	ureteric bud development	7	15	0.00117821
GO:0045581	negative regulation of T cell differentiation	7	15	0.00117821
GO:0072163	mesonephric epithelium development	7	15	0.00117821
GO:0072164	mesonephric tubule development	7	15	0.00117821
GO:2001242	regulation of intrinsic apoptotic signaling pathway	15	52	0.00118165
GO:0003279	cardiac septum development	8	19	0.00119008
GO:0034097	response to cytokine	54	293	0.00119048
GO:0003229	ventricular cardiac muscle tissue development	5	8	0.0012055
GO:0055008	cardiac muscle tissue morphogenesis	5	8	0.0012055
GO:0001649	osteoblast differentiation	13	42	0.0012233
GO:0001890	placenta development	13	42	0.0012233
GO:0008544	epidermis development	13	42	0.0012233
GO:0072001	renal system development	13	42	0.0012233
GO:0046677	response to antibiotic	19	74	0.0013063
GO:0001763	morphogenesis of a branching structure	10	28	0.00133474
GO:0006342	chromatin silencing	10	28	0.00133474
GO:0009267	cellular response to starvation	10	28	0.00133474
GO:0071496	cellular response to external stimulus	18	69	0.00143331
GO:0031669	cellular response to nutrient levels	14	48	0.00152729
GO:0090257	regulation of muscle system process	12	38	0.00154951
GO:0009914	hormone transport	13	43	0.00155986
GO:0045580	regulation of T cell differentiation	13	43	0.00155986
GO:0046879	hormone secretion	13	43	0.00155986
GO:0018023	peptidyl-lysine trimethylation	9	24	0.00156784
GO:0002067	glandular epithelial cell differentiation	6	12	0.00174564
GO:0006984	ER-nucleus signaling pathway	6	12	0.00174564
GO:0031016	pancreas development	6	12	0.00174564
GO:0051145	smooth muscle cell differentiation	6	12	0.00174564
GO:0080182	histone H3-K4 trimethylation	6	12	0.00174564
GO:1903670	regulation of sprouting angiogenesis	6	12	0.00174564
GO:0043370	regulation of CD4-positive
GO:0061180	mammary gland epithelium development	8	20	0.00177114
GO:0071824	protein-DNA complex subunit organization	23	99	0.00182961
GO:0007267	cell-cell signaling	41	212	0.00193553
GO:1902105	regulation of leukocyte differentiation	20	82	0.00194082
GO:0001822	kidney development	12	39	0.00199227
GO:0030278	regulation of ossification	12	39	0.00199227
GO:0051091	positive regulation of DNA-binding transcription factor activity	16	60	0.0020448
GO:0072331	signal transduction by p53 class mediator	22	94	0.0020734
GO:0006338	chromatin remodeling	19	77	0.00216967
GO:0002065	columnar/cuboidal epithelial cell differentiation	9	25	0.00218537
GO:0035148	tube formation	9	25	0.00218537
GO:0097193	intrinsic apoptotic signaling pathway	20	83	0.00227071
GO:0007519	skeletal muscle tissue development	10	30	0.00242759
GO:0051216	cartilage development	10	30	0.00242759
GO:0035066	positive regulation of histone acetylation	5	9	0.00243618
GO:0042149	cellular response to glucose starvation	5	9	0.00243618
GO:0051150	regulation of smooth muscle cell differentiation	5	9	0.00243618
GO:0060415	muscle tissue morphogenesis	5	9	0.00243618
GO:0072539	T-helper 17 cell differentiation	5	9	0.00243618
GO:0002285	lymphocyte activation involved in immune response	16	61	0.00246367
GO:0022412	cellular process involved in reproduction in multicellular organism	16	61	0.00246367
GO:0071229	cellular response to acid chemical	12	40	0.00253366
GO:0043502	regulation of muscle adaptation	8	21	0.00255526
GO:0060548	negative regulation of cell death	42	222	0.00265371
GO:0031668	cellular response to extracellular stimulus	15	56	0.0026772
GO:0001101	response to acid chemical	17	67	0.00267797
GO:0009605	response to external stimulus	66	387	0.00276335
GO:0035914	skeletal muscle cell differentiation	7	17	0.00284786
GO:0045620	negative regulation of lymphocyte differentiation	7	17	0.00284786
GO:0045682	regulation of epidermis development	7	17	0.00284786
GO:0060411	cardiac septum morphogenesis	6	13	0.00290488
GO:0060612	adipose tissue development	6	13	0.00290488
GO:0070988	demethylation	6	13	0.00290488
GO:1901522	positive regulation of transcription from RNA polymerase II promoter involved in cellular response to chemical stimulus	6	13	0.00290488
GO:0006265	DNA topological change	4	6	0.00293337
GO:0032689	negative regulation of interferon-gamma production	4	6	0.00293337
GO:0035886	vascular smooth muscle cell differentiation	4	6	0.00293337
GO:0045623	negative regulation of T-helper cell differentiation	4	6	0.00293337
GO:0055010	ventricular cardiac muscle tissue morphogenesis	4	6	0.00293337
GO:0060261	positive regulation of transcription initiation from RNA polymerase II promoter	4	6	0.00293337
GO:0060438	trachea development	4	6	0.00293337
GO:0060706	cell differentiation involved in embryonic placenta development	4	6	0.00293337
GO:0070932	histone H3 deacetylation	4	6	0.00293337
GO:0071345	cellular response to cytokine stimulus	50	277	0.0029579
GO:0046637	regulation of alpha-beta T cell differentiation	9	26	0.00298211
GO:0043967	histone H4 acetylation	10	31	0.00319468
GO:0060538	skeletal muscle organ development	10	31	0.00319468
GO:0065004	protein-DNA complex assembly	20	86	0.00355741
GO:0033143	regulation of intracellular steroid hormone receptor signaling pathway	8	22	0.00358692
GO:0042110	T cell activation	29	141	0.00360086
GO:0048562	embryonic organ morphogenesis	12	42	0.0039755
GO:0009913	epidermal cell differentiation	9	27	0.00399172
GO:0001889	liver development	11	37	0.00411763
GO:0008584	male gonad development	11	37	0.00411763
GO:0046546	development of primary male sexual characteristics	11	37	0.00411763
GO:0046883	regulation of hormone secretion	11	37	0.00411763
GO:2001243	negative regulation of intrinsic apoptotic signaling pathway	10	32	0.00414311
GO:0035107	appendage morphogenesis	7	18	0.00416903
GO:0035108	limb morphogenesis	7	18	0.00416903
GO:0071772	response to BMP	7	18	0.00416903
GO:0071773	cellular response to BMP stimulus	7	18	0.00416903
GO:0051402	neuron apoptotic process	14	53	0.00423785
GO:2001251	negative regulation of chromosome organization	14	53	0.00423785
GO:0006950	response to stress	119	785	0.00429012
GO:0006337	nucleosome disassembly	5	10	0.00437781
GO:0009299	mRNA transcription	5	10	0.00437781
GO:0031498	chromatin disassembly	5	10	0.00437781
GO:0036003	positive regulation of transcription from RNA polymerase II promoter in response to stress	5	10	0.00437781
GO:0036124	histone H3-K9 trimethylation	5	10	0.00437781
GO:0048384	retinoic acid receptor signaling pathway	5	10	0.00437781
GO:2000144	positive regulation of DNA-templated transcription
GO:2000351	regulation of endothelial cell apoptotic process	5	10	0.00437781
GO:0001816	cytokine production	36	188	0.00438722
GO:0034599	cellular response to oxidative stress	18	76	0.00455302
GO:0006356	regulation of transcription by RNA polymerase I	6	14	0.00455637
GO:0006361	transcription initiation from RNA polymerase I promoter	6	14	0.00455637
GO:0033598	mammary gland epithelial cell proliferation	6	14	0.00455637
GO:0060324	face development	6	14	0.00455637
GO:0060840	artery development	6	14	0.00455637
GO:0045664	regulation of neuron differentiation	22	100	0.00471453
GO:0035690	cellular response to drug	20	88	0.00471599
GO:0022612	gland morphogenesis	8	23	0.00491402
GO:0061138	morphogenesis of a branching epithelium	8	23	0.00491402
GO:0098781	ncRNA transcription	8	23	0.00491402
GO:2000514	regulation of CD4-positive
GO:0018193	peptidyl-amino acid modification	48	270	0.00495633
GO:0001819	positive regulation of cytokine production	25	119	0.00506331
GO:0061008	hepaticobiliary system development	11	38	0.0051639
GO:1902106	negative regulation of leukocyte differentiation	9	28	0.00525029
GO:0046649	lymphocyte activation	36	190	0.00526367
GO:0030219	megakaryocyte differentiation	10	33	0.00530087
GO:0035265	organ growth	10	33	0.00530087
GO:0045927	positive regulation of growth	13	49	0.00556165
GO:0043069	negative regulation of programmed cell death	38	204	0.00562153
GO:0007165	signal transduction	133	899	0.00582473
GO:0014855	striated muscle cell proliferation	7	19	0.00590675
GO:0046660	female sex differentiation	7	19	0.00590675
GO:0048754	branching morphogenesis of an epithelial tube	7	19	0.00590675
GO:0061614	pri-miRNA transcription by RNA polymerase II	7	19	0.00590675
GO:0009746	response to hexose	12	44	0.00601338
GO:0009749	response to glucose	12	44	0.00601338
GO:0034284	response to monosaccharide	12	44	0.00601338
GO:0097237	cellular response to toxic substance	14	55	0.00607517
GO:0045637	regulation of myeloid cell differentiation	19	84	0.00616254
GO:0006482	protein demethylation	4	7	0.0061732
GO:0008214	protein dealkylation	4	7	0.0061732
GO:0016577	histone demethylation	4	7	0.0061732
GO:0030325	adrenal gland development	4	7	0.0061732
GO:0042790	nucleolar large rRNA transcription by RNA polymerase I	4	7	0.0061732
GO:0043970	histone H3-K9 acetylation	4	7	0.0061732
GO:0045684	positive regulation of epidermis development	4	7	0.0061732
GO:0046885	regulation of hormone biosynthetic process	4	7	0.0061732
GO:0051573	negative regulation of histone H3-K9 methylation	4	7	0.0061732
GO:0070076	histone lysine demethylation	4	7	0.0061732
GO:0071243	cellular response to arsenic-containing substance	4	7	0.0061732
GO:1901836	regulation of transcription of nucleolar large rRNA by RNA polymerase I	4	7	0.0061732
GO:2000352	negative regulation of endothelial cell apoptotic process	4	7	0.0061732
GO:0046661	male sex differentiation	11	39	0.0064099
GO:0043066	negative regulation of apoptotic process	37	199	0.00648025
GO:0045652	regulation of megakaryocyte differentiation	8	24	0.00658711
GO:0045815	positive regulation of gene expression
GO:0072175	epithelial tube formation	8	24	0.00658711
GO:1904019	epithelial cell apoptotic process	8	24	0.00658711
GO:0045619	regulation of lymphocyte differentiation	13	50	0.00669044
GO:1903707	negative regulation of hemopoiesis	13	50	0.00669044
GO:0001659	temperature homeostasis	10	34	0.00669753
GO:1901216	positive regulation of neuron death	9	29	0.00679587
GO:1990845	adaptive thermogenesis	9	29	0.00679587
GO:0051570	regulation of histone H3-K9 methylation	6	15	0.00680848
GO:1903201	regulation of oxidative stress-induced cell death	6	15	0.00680848
GO:0009636	response to toxic substance	22	103	0.0068429
GO:0050673	epithelial cell proliferation	17	73	0.00692097
GO:0048812	neuron projection morphogenesis	18	79	0.00702054
GO:0070997	neuron death	18	79	0.00702054
GO:0001825	blastocyst formation	5	11	0.00721402
GO:0009799	specification of symmetry	5	11	0.00721402
GO:0009855	determination of bilateral symmetry	5	11	0.00721402
GO:0021510	spinal cord development	5	11	0.00721402
GO:0060251	regulation of glial cell proliferation	5	11	0.00721402
GO:0072538	T-helper 17 type immune response	5	11	0.00721402
GO:0072577	endothelial cell apoptotic process	5	11	0.00721402
GO:0017148	negative regulation of translation	12	45	0.00730382
GO:0050678	regulation of epithelial cell proliferation	15	62	0.00758368
GO:0001817	regulation of cytokine production	32	168	0.00777583
GO:0002064	epithelial cell development	11	40	0.0078802
GO:0034614	cellular response to reactive oxygen species	11	40	0.0078802
GO:0034249	negative regulation of cellular amide metabolic process	13	51	0.00799409
GO:0031929	TOR signaling	7	20	0.00813362
GO:0072073	kidney epithelium development	7	20	0.00813362
GO:0051248	negative regulation of protein metabolic process	41	229	0.00831411
GO:0051053	negative regulation of DNA metabolic process	10	35	0.0083639
GO:0023061	signal release	14	57	0.0085027
GO:0071216	cellular response to biotic stimulus	14	57	0.0085027
GO:0031214	biomineral tissue development	8	25	0.00865852
GO:0016055	Wnt signaling pathway	22	105	0.00865911
GO:0198738	cell-cell signaling by wnt	22	105	0.00865911
GO:0042493	response to drug	32	170	0.00930383
GO:0040008	regulation of growth	26	131	0.00936503
GO:0030099	myeloid cell differentiation	28	144	0.00946249
GO:0009987	cellular process	298	2316	0.00962577
GO:0010646	regulation of cell communication	92	598	0.00971207
GO:0003281	ventricular septum development	6	16	0.00976977
GO:0014009	glial cell proliferation	6	16	0.00976977
GO:0043030	regulation of macrophage activation	6	16	0.00976977
GO:0043525	positive regulation of neuron apoptotic process	6	16	0.00976977
GO:1903708	positive regulation of hemopoiesis	15	64	0.010289
GO:0002822	regulation of adaptive immune response based on somatic recombination of immune receptors built from immunoglobulin superfamily domains	10	36	0.0103317
GO:0030072	peptide hormone secretion	10	36	0.0103317
GO:0002460	adaptive immune response based on somatic recombination of immune receptors built from immunoglobulin superfamily domains	16	70	0.0104609
GO:0048858	cell projection morphogenesis	18	82	0.0104775
GO:0120039	plasma membrane bounded cell projection morphogenesis	18	82	0.0104775
GO:0048729	tissue morphogenesis	23	113	0.0104997
GO:1902532	negative regulation of intracellular signal transduction	23	113	0.0104997
GO:0030856	regulation of epithelial cell differentiation	9	31	0.0109071
GO:0051250	negative regulation of lymphocyte activation	9	31	0.0109071
GO:0090276	regulation of peptide hormone secretion	9	31	0.0109071
GO:0060333	interferon-gamma-mediated signaling pathway	7	21	0.0109228
GO:0090288	negative regulation of cellular response to growth factor stimulus	7	21	0.0109228
GO:1902882	regulation of response to oxidative stress	7	21	0.0109228
GO:0001707	mesoderm formation	5	12	0.01112
GO:0001893	maternal placenta development	5	12	0.01112
GO:0032728	positive regulation of interferon-beta production	5	12	0.01112
GO:0032986	protein-DNA complex disassembly	5	12	0.01112
GO:0043331	response to dsRNA	5	12	0.01112
GO:0097194	execution phase of apoptosis	5	12	0.01112
GO:0120163	negative regulation of cold-induced thermogenesis	5	12	0.01112
GO:0009880	embryonic pattern specification	4	8	0.0111409
GO:0045910	negative regulation of DNA recombination	4	8	0.0111409
GO:0045943	positive regulation of transcription by RNA polymerase I	4	8	0.0111409
GO:0046697	decidualization	4	8	0.0111409
GO:0051154	negative regulation of striated muscle cell differentiation	4	8	0.0111409
GO:0060443	mammary gland morphogenesis	4	8	0.0111409
GO:1904036	negative regulation of epithelial cell apoptotic process	4	8	0.0111409
GO:0042592	homeostatic process	58	352	0.0111657
GO:0043500	muscle adaptation	8	26	0.0111814
GO:1903038	negative regulation of leukocyte cell-cell adhesion	8	26	0.0111814
GO:0070848	response to growth factor	24	120	0.0112449
GO:0035264	multicellular organism growth	11	42	0.0115961
GO:1903530	regulation of secretion by cell	23	114	0.0116809
GO:0080135	regulation of cellular response to stress	32	173	0.0120548
GO:0006979	response to oxidative stress	22	108	0.0121022
GO:0009743	response to carbohydrate	12	48	0.0125114
GO:0043523	regulation of neuron apoptotic process	12	48	0.0125114
GO:0097190	apoptotic signaling pathway	28	147	0.0125327
GO:0042542	response to hydrogen peroxide	10	37	0.0126332
GO:0002682	regulation of immune system process	61	376	0.0129415
GO:0071363	cellular response to growth factor stimulus	23	115	0.0129671
GO:0051704	multi-organism process	85	552	0.0131242
GO:0009994	oocyte differentiation	6	17	0.0135453
GO:0014902	myotube differentiation	6	17	0.0135453
GO:0030509	BMP signaling pathway	6	17	0.0135453
GO:1900407	regulation of cellular response to oxidative stress	6	17	0.0135453
GO:1902893	regulation of pri-miRNA transcription by RNA polymerase II	6	17	0.0135453
GO:0046634	regulation of alpha-beta T cell activation	9	32	0.0135538
GO:0060560	developmental growth involved in morphogenesis	9	32	0.0135538
GO:0023051	regulation of signaling	92	605	0.0135822
GO:0060070	canonical Wnt signaling pathway	15	66	0.0137039
GO:0002819	regulation of adaptive immune response	11	43	0.0138943
GO:0007369	gastrulation	8	27	0.0142086
GO:0030323	respiratory tube development	8	27	0.0142086
GO:0030324	lung development	8	27	0.0142086
GO:0055001	muscle cell development	8	27	0.0142086
GO:1903409	reactive oxygen species biosynthetic process	8	27	0.0142086
GO:0002562	somatic diversification of immune receptors via germline recombination within a single locus	7	22	0.0143462
GO:0016444	somatic cell DNA recombination	7	22	0.0143462
GO:0032612	interleukin-1 production	7	22	0.0143462
GO:0032652	regulation of interleukin-1 production	7	22	0.0143462
GO:0002694	regulation of leukocyte activation	25	129	0.014508
GO:0048585	negative regulation of response to stimulus	49	293	0.0150472
GO:0007417	central nervous system development	31	169	0.0150735
GO:0002791	regulation of peptide secretion	18	85	0.0151758
GO:0032990	cell part morphogenesis	18	85	0.0151758
GO:0050865	regulation of cell activation	26	136	0.015186
GO:0045666	positive regulation of neuron differentiation	13	55	0.0153187
GO:0007050	cell cycle arrest	15	67	0.0157128
GO:0010035	response to inorganic substance	23	117	0.0158793
GO:0003171	atrioventricular valve development	3	5	0.0159785
GO:0003181	atrioventricular valve morphogenesis	3	5	0.0159785
GO:0003209	cardiac atrium morphogenesis	3	5	0.0159785
GO:0003230	cardiac atrium development	3	5	0.0159785
GO:0006474	N-terminal protein amino acid acetylation	3	5	0.0159785
GO:0007183	SMAD protein complex assembly	3	5	0.0159785
GO:0010501	RNA secondary structure unwinding	3	5	0.0159785
GO:0010869	regulation of receptor biosynthetic process	3	5	0.0159785
GO:0014745	negative regulation of muscle adaptation	3	5	0.0159785
GO:0021587	cerebellum morphogenesis	3	5	0.0159785
GO:0033189	response to vitamin A	3	5	0.0159785
GO:0035947	regulation of gluconeogenesis by regulation of transcription from RNA polymerase II promoter	3	5	0.0159785
GO:0045606	positive regulation of epidermal cell differentiation	3	5	0.0159785
GO:0045618	positive regulation of keratinocyte differentiation	3	5	0.0159785
GO:0045662	negative regulation of myoblast differentiation	3	5	0.0159785
GO:0048483	autonomic nervous system development	3	5	0.0159785
GO:0060444	branching involved in mammary gland duct morphogenesis	3	5	0.0159785
GO:0060795	cell fate commitment involved in formation of primary germ layer	3	5	0.0159785
GO:0060969	negative regulation of gene silencing	3	5	0.0159785
GO:0071169	establishment of protein localization to chromatin	3	5	0.0159785
GO:0072520	seminiferous tubule development	3	5	0.0159785
GO:1900402	regulation of carbohydrate metabolic process by regulation of transcription from RNA polymerase II promoter	3	5	0.0159785
GO:1902894	negative regulation of pri-miRNA transcription by RNA polymerase II	3	5	0.0159785
GO:1903209	positive regulation of oxidative stress-induced cell death	3	5	0.0159785
GO:1903671	negative regulation of sprouting angiogenesis	3	5	0.0159785
GO:2000319	regulation of T-helper 17 cell differentiation	3	5	0.0159785
GO:2000322	regulation of glucocorticoid receptor signaling pathway	3	5	0.0159785
GO:2000323	negative regulation of glucocorticoid receptor signaling pathway	3	5	0.0159785
GO:0007595	lactation	5	13	0.0162545
GO:0043921	modulation by host of viral transcription	5	13	0.0162545
GO:0045622	regulation of T-helper cell differentiation	5	13	0.0162545
GO:0048332	mesoderm morphogenesis	5	13	0.0162545
GO:0052312	modulation of transcription in other organism involved in symbiotic interaction	5	13	0.0162545
GO:0052472	modulation by host of symbiont transcription	5	13	0.0162545
GO:0110110	positive regulation of animal organ morphogenesis	5	13	0.0162545
GO:1905114	cell surface receptor signaling pathway involved in cell-cell signaling	22	111	0.0165672
GO:1901699	cellular response to nitrogen compound	26	137	0.0166405
GO:0030073	insulin secretion	9	33	0.0166487
GO:0043588	skin development	9	33	0.0166487
GO:0030111	regulation of Wnt signaling pathway	16	74	0.0177625
GO:0048863	stem cell differentiation	16	74	0.0177625
GO:1901214	regulation of neuron death	16	74	0.0177625
GO:0016202	regulation of striated muscle tissue development	8	28	0.0177919
GO:0032204	regulation of telomere maintenance	8	28	0.0177919
GO:0050796	regulation of insulin secretion	8	28	0.0177919
GO:0106106	cold-induced thermogenesis	8	28	0.0177919
GO:0120161	regulation of cold-induced thermogenesis	8	28	0.0177919
GO:1901861	regulation of muscle tissue development	8	28	0.0177919
GO:0032269	negative regulation of cellular protein metabolic process	38	219	0.0180984
GO:0002042	cell migration involved in sprouting angiogenesis	4	9	0.0181047
GO:0003179	heart valve morphogenesis	4	9	0.0181047
GO:0006346	methylation-dependent chromatin silencing	4	9	0.0181047
GO:0009303	rRNA transcription	4	9	0.0181047
GO:0010586	miRNA metabolic process	4	9	0.0181047
GO:0010830	regulation of myotube differentiation	4	9	0.0181047
GO:0031018	endocrine pancreas development	4	9	0.0181047
GO:0032607	interferon-alpha production	4	9	0.0181047
GO:0032647	regulation of interferon-alpha production	4	9	0.0181047
GO:0032727	positive regulation of interferon-alpha production	4	9	0.0181047
GO:0032924	activin receptor signaling pathway	4	9	0.0181047
GO:0042446	hormone biosynthetic process	4	9	0.0181047
GO:0042789	mRNA transcription by RNA polymerase II	4	9	0.0181047
GO:0043984	histone H4-K16 acetylation	4	9	0.0181047
GO:0050798	activated T cell proliferation	4	9	0.0181047
GO:0060688	regulation of morphogenesis of a branching structure	4	9	0.0181047
GO:0061035	regulation of cartilage development	4	9	0.0181047
GO:0001704	formation of primary germ layer	6	18	0.0182335
GO:0003300	cardiac muscle hypertrophy	6	18	0.0182335
GO:0008585	female gonad development	6	18	0.0182335
GO:0010906	regulation of glucose metabolic process	6	18	0.0182335
GO:0014897	striated muscle hypertrophy	6	18	0.0182335
GO:0046545	development of primary female sexual characteristics	6	18	0.0182335
GO:0001678	cellular glucose homeostasis	10	39	0.0183667
GO:0001838	embryonic epithelial tube formation	7	23	0.0184728
GO:0002200	somatic diversification of immune receptors	7	23	0.0184728
GO:0016331	morphogenesis of embryonic epithelium	7	23	0.0184728
GO:0035019	somatic stem cell population maintenance	7	23	0.0184728
GO:1990138	neuron projection extension	7	23	0.0184728
GO:0010647	positive regulation of cell communication	53	325	0.0186836
GO:0050708	regulation of protein secretion	17	81	0.019654
GO:0023056	positive regulation of signaling	53	326	0.0197924
GO:0006333	chromatin assembly or disassembly	16	75	0.0200893
GO:0048667	cell morphogenesis involved in neuron differentiation	16	75	0.0200893
GO:0033002	muscle cell proliferation	12	51	0.0201835
GO:0042770	signal transduction in response to DNA damage	12	51	0.0201835
GO:0071219	cellular response to molecule of bacterial origin	12	51	0.0201835
GO:0071222	cellular response to lipopolysaccharide	12	51	0.0201835
GO:0048638	regulation of developmental growth	13	57	0.0205092
GO:0010648	negative regulation of cell communication	42	249	0.0209713
GO:0023057	negative regulation of signaling	42	249	0.0209713
GO:0048584	positive regulation of response to stimulus	70	451	0.0213761
GO:0030330	DNA damage response
GO:0048634	regulation of muscle organ development	8	29	0.0219809
GO:0051817	modification of morphology or physiology of other organism involved in symbiotic interaction	8	29	0.0219809
GO:0042060	wound healing	20	101	0.0220491
GO:0050769	positive regulation of neurogenesis	16	76	0.0226421
GO:0043124	negative regulation of I-kappaB kinase/NF-kappaB signaling	5	14	0.0227534
GO:0045058	T cell selection	5	14	0.0227534
GO:0045604	regulation of epidermal cell differentiation	5	14	0.0227534
GO:0051569	regulation of histone H3-K4 methylation	5	14	0.0227534
GO:0055006	cardiac cell development	5	14	0.0227534
GO:0044057	regulation of system process	15	70	0.023117
GO:0051046	regulation of secretion	23	121	0.0232465
GO:1901652	response to peptide	21	108	0.0233062
GO:0002702	positive regulation of production of molecular mediator of immune response	7	24	0.0233669
GO:0030902	hindbrain development	7	24	0.0233669
GO:0042445	hormone metabolic process	7	24	0.0233669
GO:0045667	regulation of osteoblast differentiation	7	24	0.0233669
GO:0050868	negative regulation of T cell activation	7	24	0.0233669
GO:1903312	negative regulation of mRNA metabolic process	7	24	0.0233669
GO:0060828	regulation of canonical Wnt signaling pathway	13	58	0.0235523
GO:0014896	muscle hypertrophy	6	19	0.0239228
GO:0009611	response to wounding	24	128	0.0241455
GO:0002790	peptide secretion	20	102	0.0243779
GO:0016441	posttranscriptional gene silencing	10	41	0.0258176
GO:0035194	posttranscriptional gene silencing by RNA	10	41	0.0258176
GO:0033554	cellular response to stress	75	492	0.025847
GO:0006464	cellular protein modification process	104	711	0.0260663
GO:0036211	protein modification process	104	711	0.0260663
GO:0071103	DNA conformation change	22	116	0.0267942
GO:0050728	negative regulation of inflammatory response	8	30	0.0268219
GO:2001233	regulation of apoptotic signaling pathway	20	103	0.0268906
GO:2001234	negative regulation of apoptotic signaling pathway	13	59	0.0269186
GO:0002639	positive regulation of immunoglobulin production	4	10	0.0272559
GO:0007140	male meiotic nuclear division	4	10	0.0272559
GO:0007368	determination of left/right symmetry	4	10	0.0272559
GO:0007492	endoderm development	4	10	0.0272559
GO:0030510	regulation of BMP signaling pathway	4	10	0.0272559
GO:0030520	intracellular estrogen receptor signaling pathway	4	10	0.0272559
GO:0030850	prostate gland development	4	10	0.0272559
GO:0030858	positive regulation of epithelial cell differentiation	4	10	0.0272559
GO:0033233	regulation of protein sumoylation	4	10	0.0272559
GO:0033599	regulation of mammary gland epithelial cell proliferation	4	10	0.0272559
GO:0043330	response to exogenous dsRNA	4	10	0.0272559
GO:0045616	regulation of keratinocyte differentiation	4	10	0.0272559
GO:0097150	neuronal stem cell population maintenance	4	10	0.0272559
GO:1905898	positive regulation of response to endoplasmic reticulum stress	4	10	0.0272559
GO:2000737	negative regulation of stem cell differentiation	4	10	0.0272559
GO:0010608	posttranscriptional regulation of gene expression	31	177	0.0280264
GO:0051962	positive regulation of nervous system development	16	78	0.0284758
GO:0009967	positive regulation of signal transduction	50	311	0.0285617
GO:0002695	negative regulation of leukocyte activation	9	36	0.0290081
GO:0002295	T-helper cell lineage commitment	3	6	0.0290237
GO:0006308	DNA catabolic process	3	6	0.0290237
GO:0006775	fat-soluble vitamin metabolic process	3	6	0.0290237
GO:0007141	male meiosis I	3	6	0.0290237
GO:0007221	positive regulation of transcription of Notch receptor target	3	6	0.0290237
GO:0007549	dosage compensation	3	6	0.0290237
GO:0010656	negative regulation of muscle cell apoptotic process	3	6	0.0290237
GO:0021575	hindbrain morphogenesis	3	6	0.0290237
GO:0031076	embryonic camera-type eye development	3	6	0.0290237
GO:0031365	N-terminal protein amino acid modification	3	6	0.0290237
GO:0032800	receptor biosynthetic process	3	6	0.0290237
GO:0033687	osteoblast proliferation	3	6	0.0290237
GO:0034616	response to laminar fluid shear stress	3	6	0.0290237
GO:0035902	response to immobilization stress	3	6	0.0290237
GO:0035909	aorta morphogenesis	3	6	0.0290237
GO:0043373	CD4-positive
GO:0045738	negative regulation of DNA repair	3	6	0.0290237
GO:0055117	regulation of cardiac muscle contraction	3	6	0.0290237
GO:0060055	angiogenesis involved in wound healing	3	6	0.0290237
GO:0060603	mammary gland duct morphogenesis	3	6	0.0290237
GO:0060976	coronary vasculature development	3	6	0.0290237
GO:0061384	heart trabecula morphogenesis	3	6	0.0290237
GO:0071636	positive regulation of transforming growth factor beta production	3	6	0.0290237
GO:1900112	regulation of histone H3-K9 trimethylation	3	6	0.0290237
GO:1900409	positive regulation of cellular response to oxidative stress	3	6	0.0290237
GO:1902884	positive regulation of response to oxidative stress	3	6	0.0290237
GO:1903204	negative regulation of oxidative stress-induced neuron death	3	6	0.0290237
GO:1903350	response to dopamine	3	6	0.0290237
GO:1903351	cellular response to dopamine	3	6	0.0290237
GO:2000615	regulation of histone H3-K9 acetylation	3	6	0.0290237
GO:0010675	regulation of cellular carbohydrate metabolic process	7	25	0.0290868
GO:0032649	regulation of interferon-gamma production	7	25	0.0290868
GO:0055002	striated muscle cell development	7	25	0.0290868
GO:1903426	regulation of reactive oxygen species biosynthetic process	7	25	0.0290868
GO:0006974	cellular response to DNA damage stimulus	43	262	0.0302787
GO:0044087	regulation of cellular component biogenesis	32	185	0.0303737
GO:0007286	spermatid development	6	20	0.0306896
GO:0032611	interleukin-1 beta production	6	20	0.0306896
GO:0032651	regulation of interleukin-1 beta production	6	20	0.0306896
GO:1904356	regulation of telomere maintenance via telomere lengthening	6	20	0.0306896
GO:0010611	regulation of cardiac muscle hypertrophy	5	15	0.0307258
GO:0014743	regulation of muscle hypertrophy	5	15	0.0307258
GO:0030326	embryonic limb morphogenesis	5	15	0.0307258
GO:0030851	granulocyte differentiation	5	15	0.0307258
GO:0032006	regulation of TOR signaling	5	15	0.0307258
GO:0035113	embryonic appendage morphogenesis	5	15	0.0307258
GO:0042092	type 2 immune response	5	15	0.0307258
GO:0060038	cardiac muscle cell proliferation	5	15	0.0307258
GO:0060135	maternal process involved in female pregnancy	5	15	0.0307258
GO:1904035	regulation of epithelial cell apoptotic process	5	15	0.0307258
GO:2000677	regulation of transcription regulatory region DNA binding	5	15	0.0307258
GO:1902107	positive regulation of leukocyte differentiation	11	48	0.0308346
GO:0009306	protein secretion	19	98	0.0310365
GO:0009615	response to virus	16	79	0.0317812
GO:0008361	regulation of cell size	8	31	0.0323575
GO:0048639	positive regulation of developmental growth	8	31	0.0323575
GO:0048705	skeletal system morphogenesis	8	31	0.0323575
GO:0031400	negative regulation of protein modification process	26	145	0.0326506
GO:0071417	cellular response to organonitrogen compound	23	125	0.0330242
GO:0002573	myeloid leukocyte differentiation	14	67	0.0338733
GO:0006417	regulation of translation	19	99	0.0341542
GO:0022408	negative regulation of cell-cell adhesion	9	37	0.0342715
GO:0022603	regulation of anatomical structure morphogenesis	32	187	0.034863
GO:0031047	gene silencing by RNA	10	43	0.0352217
GO:0051607	defense response to virus	12	55	0.0352621
GO:1901222	regulation of NIK/NF-kappaB signaling	7	26	0.0356836
GO:0002697	regulation of immune effector process	17	87	0.0375345
GO:0002244	hematopoietic progenitor cell differentiation	14	68	0.0380036
GO:0034728	nucleosome organization	14	68	0.0380036
GO:0002376	immune system process	98	675	0.0382765
GO:0007498	mesoderm development	6	21	0.0385963
GO:0032206	positive regulation of telomere maintenance	6	21	0.0385963
GO:0036473	cell death in response to oxidative stress	6	21	0.0385963
GO:0048515	spermatid differentiation	6	21	0.0385963
GO:0050680	negative regulation of epithelial cell proliferation	6	21	0.0385963
GO:0055007	cardiac muscle cell differentiation	6	21	0.0385963
GO:0002700	regulation of production of molecular mediator of immune response	8	32	0.0386254
GO:0035821	modification of morphology or physiology of other organism	8	32	0.0386254
GO:0071158	positive regulation of cell cycle arrest	8	32	0.0386254
GO:0002320	lymphoid progenitor cell differentiation	4	11	0.0387084
GO:0010165	response to X-ray	4	11	0.0387084
GO:0010657	muscle cell apoptotic process	4	11	0.0387084
GO:0010660	regulation of muscle cell apoptotic process	4	11	0.0387084
GO:0014910	regulation of smooth muscle cell migration	4	11	0.0387084
GO:0043368	positive T cell selection	4	11	0.0387084
GO:0045064	T-helper 2 cell differentiation	4	11	0.0387084
GO:0060412	ventricular septum morphogenesis	4	11	0.0387084
GO:0021700	developmental maturation	13	62	0.0391292
GO:0051054	positive regulation of DNA metabolic process	16	81	0.0392279
GO:0007409	axonogenesis	12	56	0.0400325
GO:0031348	negative regulation of defense response	9	38	0.040159
GO:0034248	regulation of cellular amide metabolic process	21	114	0.0401981
GO:0002066	columnar/cuboidal epithelial cell development	5	16	0.0402513
GO:0030216	keratinocyte differentiation	5	16	0.0402513
GO:0031670	cellular response to nutrient	5	16	0.0402513
GO:0032648	regulation of interferon-beta production	5	16	0.0402513
GO:0042303	molting cycle	5	16	0.0402513
GO:0042633	hair cycle	5	16	0.0402513
GO:0043627	response to estrogen	5	16	0.0402513
GO:0045670	regulation of osteoclast differentiation	5	16	0.0402513
GO:0048599	oocyte development	5	16	0.0402513
GO:0090101	negative regulation of transmembrane receptor protein serine/threonine kinase signaling pathway	5	16	0.0402513
GO:1903428	positive regulation of reactive oxygen species biosynthetic process	5	16	0.0402513
GO:1904358	positive regulation of telomere maintenance via telomere lengthening	5	16	0.0402513
GO:0033500	carbohydrate homeostasis	11	50	0.0406113
GO:0042593	glucose homeostasis	11	50	0.0406113
GO:0048666	neuron development	26	148	0.0410126
GO:0034660	ncRNA metabolic process	19	101	0.0410785
GO:0007626	locomotory behavior	7	27	0.0431998
GO:2000379	positive regulation of reactive oxygen species metabolic process	7	27	0.0431998
GO:0010639	negative regulation of organelle organization	18	95	0.0432825
GO:0002250	adaptive immune response	19	102	0.0449015
GO:0003008	system process	33	198	0.0453019
GO:0008284	positive regulation of cell proliferation	32	191	0.0453456
GO:0007610	behavior	15	76	0.0453771
GO:0048588	developmental cell growth	8	33	0.0456579
GO:0071326	cellular response to monosaccharide stimulus	8	33	0.0456579
GO:0071331	cellular response to hexose stimulus	8	33	0.0456579
GO:0071333	cellular response to glucose stimulus	8	33	0.0456579
GO:0090596	sensory organ morphogenesis	8	33	0.0456579
GO:1904018	positive regulation of vasculature development	8	33	0.0456579
GO:0001947	heart looping	3	7	0.0461616
GO:0002068	glandular epithelial cell development	3	7	0.0461616
GO:0002363	alpha-beta T cell lineage commitment	3	7	0.0461616
GO:0002888	positive regulation of myeloid leukocyte mediated immunity	3	7	0.0461616
GO:0003016	respiratory system process	3	7	0.0461616
GO:0003299	muscle hypertrophy in response to stress	3	7	0.0461616
GO:0006349	regulation of gene expression by genetic imprinting	3	7	0.0461616
GO:0006942	regulation of striated muscle contraction	3	7	0.0461616
GO:0014887	cardiac muscle adaptation	3	7	0.0461616
GO:0014898	cardiac muscle hypertrophy in response to stress	3	7	0.0461616
GO:0014904	myotube cell development	3	7	0.0461616
GO:0018027	peptidyl-lysine dimethylation	3	7	0.0461616
GO:0019048	modulation by virus of host morphology or physiology	3	7	0.0461616
GO:0033146	regulation of intracellular estrogen receptor signaling pathway	3	7	0.0461616
GO:0035067	negative regulation of histone acetylation	3	7	0.0461616
GO:0035094	response to nicotine	3	7	0.0461616
GO:0036475	neuron death in response to oxidative stress	3	7	0.0461616
GO:0036499	PERK-mediated unfolded protein response	3	7	0.0461616
GO:0042634	regulation of hair cycle	3	7	0.0461616
GO:0043369	CD4-positive or CD8-positive
GO:0043403	skeletal muscle tissue regeneration	3	7	0.0461616
GO:0045063	T-helper 1 cell differentiation	3	7	0.0461616
GO:0045672	positive regulation of osteoclast differentiation	3	7	0.0461616
GO:0048286	lung alveolus development	3	7	0.0461616
GO:0051123	RNA polymerase II preinitiation complex assembly	3	7	0.0461616
GO:0061036	positive regulation of cartilage development	3	7	0.0461616
GO:0061158	3'-UTR-mediated mRNA destabilization	3	7	0.0461616
GO:0061371	determination of heart left/right asymmetry	3	7	0.0461616
GO:0090049	regulation of cell migration involved in sprouting angiogenesis	3	7	0.0461616
GO:1902175	regulation of oxidative stress-induced intrinsic apoptotic signaling pathway	3	7	0.0461616
GO:1903203	regulation of oxidative stress-induced neuron death	3	7	0.0461616
GO:1903672	positive regulation of sprouting angiogenesis	3	7	0.0461616
GO:2000036	regulation of stem cell population maintenance	3	7	0.0461616
GO:2000316	regulation of T-helper 17 type immune response	3	7	0.0461616
GO:0002699	positive regulation of immune effector process	11	51	0.0462289
GO:0035195	gene silencing by miRNA	9	39	0.0466966
GO:0010975	regulation of neuron projection development	14	70	0.0473249
GO:0050727	regulation of inflammatory response	14	70	0.0473249
GO:0080134	regulation of response to stress	51	328	0.0473627
GO:0001841	neural tube formation	6	22	0.0476901
GO:0046782	regulation of viral transcription	6	22	0.0476901
GO:0048167	regulation of synaptic plasticity	6	22	0.0476901
GO:0048477	oogenesis	6	22	0.0476901
GO:0050770	regulation of axonogenesis	6	22	0.0476901
GO:0051851	modification by host of symbiont morphology or physiology	6	22	0.0476901
GO:0055123	digestive system development	6	22	0.0476901
GO:0006310	DNA recombination	16	83	0.0478617
GO:0061564	axon development	13	64	0.049187
GO:0009966	regulation of signal transduction	82	560	0.0495273
GO:0043254	regulation of protein complex assembly	20	110	0.0503099
GO:0032608	interferon-beta production	5	17	0.0513788
GO:0043388	positive regulation of DNA binding	5	17	0.0513788
GO:0043489	RNA stabilization	5	17	0.0513788
GO:0070167	regulation of biomineral tissue development	5	17	0.0513788
GO:1901224	positive regulation of NIK/NF-kappaB signaling	5	17	0.0513788
GO:1902229	regulation of intrinsic apoptotic signaling pathway in response to DNA damage	5	17	0.0513788
GO:0044728	DNA methylation or demethylation	7	28	0.0516691
GO:0000302	response to reactive oxygen species	11	52	0.0523561
GO:2000045	regulation of G1/S transition of mitotic cell cycle	11	52	0.0523561
GO:2000736	regulation of stem cell differentiation	11	52	0.0523561
GO:0001541	ovarian follicle development	4	12	0.0525027
GO:0002828	regulation of type 2 immune response	4	12	0.0525027
GO:0006363	termination of RNA polymerase I transcription	4	12	0.0525027
GO:0010717	regulation of epithelial to mesenchymal transition	4	12	0.0525027
GO:0032732	positive regulation of interleukin-1 production	4	12	0.0525027
GO:0045736	negative regulation of cyclin-dependent protein serine/threonine kinase activity	4	12	0.0525027
GO:0060216	definitive hemopoiesis	4	12	0.0525027
GO:0060349	bone morphogenesis	4	12	0.0525027
GO:0060993	kidney morphogenesis	4	12	0.0525027
GO:0070199	establishment of protein localization to chromosome	4	12	0.0525027
GO:0071514	genetic imprinting	4	12	0.0525027
GO:0072604	interleukin-6 secretion	4	12	0.0525027
GO:1900408	negative regulation of cellular response to oxidative stress	4	12	0.0525027
GO:1903202	negative regulation of oxidative stress-induced cell death	4	12	0.0525027
GO:1904030	negative regulation of cyclin-dependent protein kinase activity	4	12	0.0525027
GO:0032479	regulation of type I interferon production	10	46	0.053428
GO:0001824	blastocyst development	8	34	0.0534815
GO:0007584	response to nutrient	9	40	0.0539067
GO:0050866	negative regulation of cell activation	9	40	0.0539067
GO:0060759	regulation of response to cytokine stimulus	9	40	0.0539067
GO:0010720	positive regulation of cell development	17	91	0.0547175
GO:0003012	muscle system process	13	65	0.0548324
GO:0071214	cellular response to abiotic stimulus	13	65	0.0548324
GO:0104004	cellular response to environmental stimulus	13	65	0.0548324
GO:1903532	positive regulation of secretion by cell	13	65	0.0548324
GO:0009968	negative regulation of signal transduction	38	237	0.055595
GO:0045787	positive regulation of cell cycle	22	125	0.0564835
GO:0065008	regulation of biological quality	95	663	0.0571616
GO:0043412	macromolecule modification	105	740	0.0572192
GO:1901698	response to nitrogen compound	33	202	0.0577281
GO:0002696	positive regulation of leukocyte activation	16	85	0.0577607
GO:0007568	aging	16	85	0.0577607
GO:0014013	regulation of gliogenesis	6	23	0.0580021
GO:0030521	androgen receptor signaling pathway	6	23	0.0580021
GO:0042116	macrophage activation	6	23	0.0580021
GO:0032268	regulation of cellular protein metabolic process	72	489	0.0590268
GO:0055082	cellular chemical homeostasis	20	112	0.0590977
GO:0032606	type I interferon production	10	47	0.0606693
GO:0019216	regulation of lipid metabolic process	15	79	0.060905
GO:0002705	positive regulation of leukocyte mediated immunity	7	29	0.0611153
GO:0010833	telomere maintenance via telomere lengthening	7	29	0.0611153
GO:0032609	interferon-gamma production	7	29	0.0611153
GO:0031175	neuron projection development	23	133	0.0614359
GO:0006109	regulation of carbohydrate metabolic process	9	41	0.0618067
GO:0032481	positive regulation of type I interferon production	8	35	0.0621164
GO:0043433	negative regulation of DNA-binding transcription factor activity	8	35	0.0621164
GO:0071322	cellular response to carbohydrate stimulus	8	35	0.0621164
GO:0009607	response to biotic stimulus	30	182	0.0621275
GO:0001843	neural tube closure	5	18	0.064127
GO:0006809	nitric oxide biosynthetic process	5	18	0.064127
GO:0042136	neurotransmitter biosynthetic process	5	18	0.064127
GO:0046209	nitric oxide metabolic process	5	18	0.064127
GO:0048675	axon extension	5	18	0.064127
GO:0051153	regulation of striated muscle cell differentiation	5	18	0.064127
GO:0060606	tube closure	5	18	0.064127
GO:1902369	negative regulation of RNA catabolic process	5	18	0.064127
GO:2001057	reactive nitrogen species metabolic process	5	18	0.064127
GO:0006954	inflammatory response	21	120	0.0647488
GO:0043207	response to external biotic stimulus	29	176	0.0662543
GO:0051707	response to other organism	29	176	0.0662543
GO:0002009	morphogenesis of an epithelium	18	100	0.0666609
GO:0016579	protein deubiquitination	15	80	0.0667997
GO:0002011	morphogenesis of an epithelial sheet	3	8	0.0671739
GO:0002360	T cell lineage commitment	3	8	0.0671739
GO:0002823	negative regulation of adaptive immune response based on somatic recombination of immune receptors built from immunoglobulin superfamily domains	3	8	0.0671739
GO:0003143	embryonic heart tube morphogenesis	3	8	0.0671739
GO:0006359	regulation of transcription by RNA polymerase III	3	8	0.0671739
GO:0007622	rhythmic behavior	3	8	0.0671739
GO:0008340	determination of adult lifespan	3	8	0.0671739
GO:0008356	asymmetric cell division	3	8	0.0671739
GO:0009948	anterior/posterior axis specification	3	8	0.0671739
GO:0010573	vascular endothelial growth factor production	3	8	0.0671739
GO:0010574	regulation of vascular endothelial growth factor production	3	8	0.0671739
GO:0010718	positive regulation of epithelial to mesenchymal transition	3	8	0.0671739
GO:0016578	histone deubiquitination	3	8	0.0671739
GO:0021695	cerebellar cortex development	3	8	0.0671739
GO:0031063	regulation of histone deacetylation	3	8	0.0671739
