# Supplementary material for: Comprehensive network modeling from single cell RNA sequencing of human and mouse reveals well conserved transcription regulation of hematopoiesis
Source: BMC Genomics. 2020 Dec 29;21(Suppl 11):849. doi: 10.1186/s12864-020-07241-2 (PMC7771096; doi:10.1186/s12864-020-07241-2)
Supplement: Supplementary file 5 — Additional file 5: Supplemental file 1. Degree and betweenness of gene lists in cell type specific networks [file 12864_2020_7241_MOESM5_ESM.xlsx]

## Sheet: MLPDegree
	x
CD48	58
ANKRD44	56
ARL4C	56
CST3	50
CD53	49
AP1S2	47
CTSS	47
RGS19	46
ARPC2	45
RASSF2	44
RGS2	43
FAM107B	41
LRRFIP1	41
FUT7	41
DBI	37
ACTR3	36
CTSZ	36
KMO	32
GPR160	31
KLF4	30
AKNA	29
LPGAT1	28
SELL	26
PTPN18	25
CD93	24
SKAP2	24
TMSB10	24
SLC2A6	23
CD72	23
PAG1	22
TWF2	22
TNNI2	22
SMIM14	22
CD302	21
TPM4	21
WDFY4	21
TCIRG1	20
POU2F2	20
B2M	19
LSP1	19
NPC2	19
SEPT9	18
PLXNB2	18
LPXN	17
RUNX2	17
RNPEP	15
MCOLN2	15
IL10RA	15
SH3BP5	15
CYBB	14
CAPN2	14
SNX10	14
PLCB2	13
PREX1	13
SPTAN1	13
PSMB10	13
PARVG	13
FGD2	13
SASH3	12
ITM2C	12
OSTF1	12
DPP4	11
STK17B	11
POLD4	11
VIM	11
CYTH4	11
THBD	10
HVCN1	10
FNBP1	9
RGS1	9
THEMIS2	9
TRAM1	9
PPP1R18	9
TIFAB	9
LGMN	9
LAMTOR4	9
P2RY14	8
PTPRE	8
FMNL1	8
SNN	8
SERF2	7
ARPC5	7
TBC1D1	7
WAS	7
RHOQ	7
DOCK2	7
CCNL1	6
CYSLTR1	6
BCL2	6
ARID5A	6
MAPKAPK2	6
TMED10	6
TBC1D10C	6
BTG2	6
SNX30	6
GPR18	6
TAP1	5
RASGRP2	5
TAGLN2	5
ARHGAP27	4
TNFSF8	4
UVRAG	4
MGAT1	3
PPP1R16B	3
EVL	3
AMICA1	2
SSR4	2
IL12RB1	2
DOCK11	2
CDC42SE2	2
SLCO3A1	2
IL18R1	2
MEF2A	1
AP1S3	1
TLR7	1
SEPT6	1
SMAD7	1
ITGB7	1
MIDN	1
KIF17	1
PNRC1	1
UBC	1
RASAL3	1

## Sheet: MLPbetweenness
	x
ARL4C	980.809
LRRFIP1	649.952
CD48	472.837
ANKRD44	395.233
FNBP1	364.1
ARPC2	353.002
FUT7	345.261
CD53	327.753
CST3	315.173
RGS2	271.488
RGS19	256.227
CD72	243.481
RASSF2	230.43
SASH3	215.575
FAM107B	193.379
TNNI2	177.17
AP1S2	176.006
ACTR3	169.897
KMO	167.623
B2M	160.618
CTSS	159.984
DBI	155.013
LSP1	143.252
MCOLN2	137.736
CAPN2	133.826
BTG2	131.194
AKNA	128.728
BCL2	124.957
PTPN18	113.15
SNX10	102.644
TRAM1	98.9444
RUNX2	94.1227
GPR160	92.1779
WDFY4	87.1446
CTSZ	86.1863
TMSB10	80.122
SELL	73.0686
TPM4	72.8564
DOCK2	67.6895
PAG1	66.4123
PLCB2	66.3866
SEPT9	63.6436
CD93	62.3852
P2RY14	59.1831
KLF4	58.1003
TWF2	51.1046
RGS1	45.2567
POU2F2	40.9121
SMIM14	35.4165
CYTH4	34.8623
TBC1D10C	34.5024
TMED10	31.639
LPGAT1	31.2694
NPC2	27.3173
SKAP2	24.9832
CD302	24.8554
WAS	22.9067
RNPEP	20.93
PSMB10	19.2162
FGD2	18.1404
PTPRE	15.4213
PLXNB2	15.249
TCIRG1	15.0519
ITM2C	14.7774
DPP4	14.0094
SLC2A6	13.2198
RASGRP2	13.1958
PARVG	12.8326
POLD4	12.3452
LPXN	11.7555
IL10RA	10.3335
SH3BP5	9.99024
PREX1	9.90054
CYBB	8.6085
PPP1R16B	8.18649
TIFAB	7.81767
SNX30	7.65094
MAPKAPK2	7.50614
FMNL1	6.93965
PPP1R18	6.78943
SPTAN1	6.51378
VIM	6.48571
THBD	6.43052
OSTF1	4.39408
LGMN	3.96854
UVRAG	3.6613
IL18R1	3.53638
CCNL1	2.61599
LAMTOR4	2.59494
TAP1	1.96237
ARPC5	1.88108
CYSLTR1	1.56013
TBC1D1	1.5469
HVCN1	1.49301
THEMIS2	1.46666
SNN	1.43547
ARID5A	1.34853
GPR18	0.965684
STK17B	0.71946
CDC42SE2	0.611165
TAGLN2	0.608354
DOCK11	0.5
SSR4	0.305556
RHOQ	0.290538
SERF2	0.142857
AMICA1	0.0725222
ARHGAP27	0.0725222
MEF2A	0
AP1S3	0
TLR7	0
SEPT6	0
MGAT1	0
SMAD7	0
ITGB7	0
MIDN	0
IL12RB1	0
KIF17	0
PNRC1	0
TNFSF8	0
SLCO3A1	0
UBC	0
RASAL3	0
EVL	0

## Sheet: MEPDegree
	x
ACSS1	112
ALAD	109
HSPE1	106
GAR1	104
AMMECR1	102
PLA2G12A	100
DKC1	99
HSPD1	96
EXOSC8	92
ATIC	89
ENG	86
CDC42BPA	81
CACYBP	81
ESF1	80
GCLM	78
GFI1B	78
GATA1	76
FAM210B	72
SLC38A5	70
RIF1	70
GPATCH4	68
SLC43A1	66
SSB	64
PPA2	64
DTYMK	63
ATP5G3	58
PPOX	57
EPB42	57
NOP56	57
NDUFB6	57
UBAC1	57
SSRP1	56
GPR155	55
AGAP1	54
SLC43A3	54
TCP1	54
RBM17	52
CCDC34	52
HAUS6	52
SELENBP1	51
MND1	50
WBP11	50
CREG1	48
TXNL1	47
LMNA	46
STRADB	46
SPTA1	45
BLVRA	45
PSMD14	44
MMS22L	44
NIFK	44
SOD1	44
SLC39A8	42
SMS	41
CCNA2	41
CCT3	41
WDR12	40
STXBP1	40
TOMM40	40
NOP58	39
PCNA	38
CKS1B	38
USP24	38
FAM46C	37
DTL	37
NCAPH	37
CASC5	37
TYMS	37
REXO2	37
RMDN3	36
CERS2	36
WDR43	36
SRSF1	36
NOP10	35
TGS1	35
GEMIN8	35
TFR2	35
SNRPG	35
PTCD3	35
DYRK3	34
NUF2	33
SMC4	33
TFRC	33
SMIM8	33
TSN	33
VDAC3	33
PRDX2	33
TMEM56	33
XK	33
NCL	32
EPRS	32
TAL1	32
MCM3	31
CKAP2L	31
TUBA1B	31
SLC25A21	31
RUVBL1	31
PSMD12	31
RBBP7	30
CCNE2	30
ASPM	30
SLC25A38	30
SUN1	30
PSMA5	29
TXN2	29
PSMG1	29
IMMT	28
RFESD	28
TOMM20	28
IFRD2	28
METAP1D	27
MYH10	27
TRAK2	27
SNRPD3	27
MINPP1	27
VRK1	27
SMIM1	27
SRSF7	27
VKORC1L1	27
NMNAT3	27
CTSE	26
SMC1A	26
PSMC3	26
CDK5RAP2	26
NDUFC1	26
AURKA	26
PECR	26
TCERG1	26
CISD2	25
HMGB3	25
CEP152	25
HNRNPAB	25
SLBP	25
ILF2	24
CENPL	24
ARHGAP11A	24
CENPF	24
TMEM183A	24
MORF4L2	24
LPCAT3	24
YBX3	24
POLR1E	23
RHAG	23
LYAR	23
PSMD2	23
H2AFZ	22
SORD	22
SLIRP	22
NUDC	22
EIF5B	21
ANP32E	21
NUSAP1	21
KCNN4	21
NAP1L4	21
USP15	21
GLRX5	21
KEL	20
NOLC1	20
SSBP1	20
SUZ12	20
HDGF	19
UBAP2L	19
RFK	19
RAD23A	18
TMEM9	18
BARD1	17
NECAP2	17
NDUFB9	17
SPHK1	17
PSMD5	16
MLLT3	16
SEPT8	16
TGM2	16
ARL6IP6	15
PPIG	15
NUCKS1	15
HMGB1	15
TIMM8B	15
MTHFD1	15
MRPL41	14
HIST1H1B	14
NDUFB3	14
NARF	14
POLA1	13
BCS1L	13
ATP5F1	13
TWISTNB	13
PEBP1	13
GYPA	13
EPDR1	13
COX7B	12
TIMM10	12
MFHAS1	12
ZWINT	12
MNS1	12
RABL6	11
CSNK2A1	11
HSP90AA1	11
PRDX3	11
MCM6	10
COMMD3	10
CASP6	10
CCNE1	10
EPOR	10
MACROD1	10
PRMT3	10
ERH	10
E2F4	9
FBXO7	9
MTIF2	9
MLLT10	8
SFXN1	8
HSPH1	8
DNAJA1	7
CPOX	7
KLHL12	7
GNL3	7
TPR	7
BAG1	6
EEF1B2	6
HIST1H1A	6
USP48	6
PPM1G	6
LARS	6
MAP2K2	6
DPH5	5
PSMB1	5
BRD3	5
TRIB2	5
MUT	5
PFAS	5
SLC25A5	4
KHSRP	4
ST13	4
RPL7A	4
MSH2	4
CASP3	4
LYRM7	4
OPTN	4
BCL2L11	4
ATP1B2	4
EIF3I	4
ANK1	4
TARSL2	4
PSMD7	4
HNRNPU	3
EIF4G1	3
ATPIF1	3
GIGYF2	3
CR1L	3
UTP14A	3
BLVRB	3
KDM5B	3
DAAM1	3
NEDD1	2
HNRNPA3	2
TOPORS	2
GABPB2	2
DECR1	2
NOM1	2
CYTH3	2
UQCRH	2
ATP13A3	2
HSF1	2
ADD2	1
AHCTF1	1
LAP3	1
PMM1	1
RP9	1
EMC9	1
CBX5	1
SARS	1
RSL1D1	1
DDX18	1
TSPO2	1
FUBP1	1
GADD45A	1

## Sheet: MEPbetweenness
	x
HSPE1	2680.15
ALAD	2461.64
CACYBP	2278.24
ACSS1	2212.15
EXOSC8	1889.72
DKC1	1572.38
AMMECR1	1456.26
HSPD1	1190.9
GAR1	1145.4
ATP5G3	1131.67
PLA2G12A	1079.59
ENG	1064.07
SSRP1	957.02
ATIC	923.662
TCP1	881.589
ESF1	859.12
WBP11	814.631
CCDC34	809.725
RBM17	697.464
RIF1	691.04
DTYMK	685.616
GFI1B	605.284
YBX3	529.254
CDC42BPA	518.323
HMGB3	489.397
HNRNPAB	466.452
UBAC1	464.383
PPA2	456.999
HAUS6	420.435
GCLM	418.734
GPATCH4	414.571
TUBA1B	413.856
TXN2	400.974
SLC43A3	384.194
MND1	380.027
SNRPG	374.944
NOP56	371.717
SRSF1	363.313
CASC5	356.588
RUVBL1	354.555
GATA1	353.327
NOP58	350.911
GLRX5	329.727
PSMD14	324.264
SSB	316.568
ASPM	304.586
NDUFB6	301.608
CTSE	301.405
DTL	290.068
COX7B	286.551
RPL7A	277.241
KHSRP	275.091
CCNA2	267.617
SLC38A5	266.711
IMMT	261.543
SLC43A1	250.471
MMS22L	249.062
FAM210B	246.266
PPOX	244.988
TGS1	236.049
LPCAT3	227.906
CCT3	222.647
SELENBP1	219.538
CASP6	215.356
PRDX2	213.45
KCNN4	212.143
TMEM183A	211.198
TWISTNB	207.657
SMS	204.422
TOMM40	198.741
CKS1B	185.335
NOP10	177.106
BLVRA	176.388
SOD1	175.101
MCM3	174.303
PCNA	170.747
GPR155	168.17
CENPL	167.052
AGAP1	164.813
ILF2	163.268
TYMS	160.175
CERS2	158.932
TXNL1	157.68
SNRPD3	157.308
PSMA5	157.16
TMEM56	156.062
CEP152	148.217
VDAC3	144.597
PSMD12	142.449
NIFK	131.059
EPB42	129.045
RAD23A	128.165
REXO2	127.4
RMDN3	125.419
CCNE2	117.084
NDUFB3	116.958
SMIM8	115.994
HDGF	114.15
PSMD2	110.019
SRSF7	109.285
NAP1L4	108.707
SLC39A8	107.539
SLIRP	105.461
TIMM8B	104.308
CDK5RAP2	103.077
CCNE1	100.483
PTCD3	100.305
UBAP2L	99.4758
SMC4	99.3043
WDR12	98.4517
SLBP	96.6483
TIMM10	96.0885
CREG1	95.1782
PSMG1	86.2941
TFRC	85.9391
NUF2	84.5924
BRD3	81.1897
NCAPH	79.0882
CKAP2L	78.9089
LMNA	77.831
NCL	76.955
METAP1D	74.5088
IFRD2	72.4712
LYAR	72.1931
DPH5	72.0416
SPTA1	68.1426
TSN	67.6087
MACROD1	65.551
EIF3I	65.3676
STRADB	63.2588
SMC1A	58.5279
STXBP1	58.3437
H2AFZ	57.0953
USP24	55.8606
GEMIN8	55.4989
TCERG1	54.7377
PSMC3	53.5399
E2F4	52.9998
ATP5F1	52.8247
VRK1	52.3925
WDR43	52.1492
PRDX3	47.7983
RBBP7	47.778
MFHAS1	47.0852
MTHFD1	46.8672
FBXO7	45.5853
NMNAT3	44.5259
MLLT3	42.7979
MORF4L2	42.5514
ANP32E	42.34
CISD2	41.3657
EPRS	40.7935
AURKA	40.5137
NUDC	40.0577
NOLC1	40.0422
MNS1	38.7883
SPHK1	36.9456
ZWINT	35.1502
DYRK3	35.0977
PECR	34.3221
COMMD3	33.5748
CENPF	32.0613
SLC25A21	31.391
EEF1B2	30.9107
TPR	30.719
RFK	28.23
HSP90AA1	27.6639
MINPP1	27.1546
SUZ12	27.0063
HSPH1	26.9762
MRPL41	26.9444
RHAG	26.4319
NDUFB9	25.3592
PPIG	24.5351
MYH10	24.4591
RFESD	24.3103
TAL1	23.9873
SLC25A38	23.5712
TFR2	23.0275
ERH	22.1223
TOMM20	21.9796
SORD	21.8614
XK	21.8142
ST13	21.1564
RABL6	21.1097
EIF5B	20.9515
FAM46C	20.4281
HNRNPU	19.497
ARHGAP11A	18.4993
NDUFC1	18.4884
SSBP1	16.8985
HMGB1	16.6795
VKORC1L1	16.2295
POLR1E	15.3789
SMIM1	15.1285
SUN1	14.3157
CSNK2A1	12.4163
KEL	10.8637
PRMT3	10.3596
PPM1G	8.39935
NUCKS1	7.23437
PSMB1	6.88323
ARL6IP6	5.75878
TRAK2	5.68524
NECAP2	5.66669
NARF	4.93766
BARD1	4.69242
BCS1L	4.53981
USP48	4.43766
DNAJA1	4.22033
NUSAP1	4.01639
SLC25A5	3.84561
KLHL12	3.43844
BAG1	3.31973
POLA1	3.15326
EPOR	3.0038
EPDR1	2.89413
TMEM9	2.84234
MUT	2.44686
PSMD5	2.42924
HIST1H1B	2.20324
PEBP1	2.13473
SFXN1	1.8531
MCM6	1.80276
KDM5B	1.73333
GYPA	1.69862
SEPT8	1.68535
GNL3	1.54813
TOPORS	1.30735
PSMD7	1.17009
USP15	1.15409
BCL2L11	1.09554
DECR1	1.00001
MLLT10	0.903258
MSH2	0.653699
TGM2	0.640533
OPTN	0.608841
TARSL2	0.486253
NOM1	0.472884
CPOX	0.469052
GABPB2	0.431037
NEDD1	0.414592
MTIF2	0.254767
HIST1H1A	0.206025
UQCRH	0.18426
PFAS	0.177729
MAP2K2	0.142283
GIGYF2	0.108974
CR1L	0.0909091
EIF4G1	0.0786241
CASP3	0.0192308
ADD2	0
HNRNPA3	0
AHCTF1	0
TRIB2	0
LYRM7	0
LAP3	0
PMM1	0
RP9	0
ATPIF1	0
EMC9	0
CBX5	0
SARS	0
RSL1D1	0
CYTH3	0
DDX18	0
UTP14A	0
ATP1B2	0
BLVRB	0
TSPO2	0
FUBP1	0
ATP13A3	0
HSF1	0
LARS	0
ANK1	0
GADD45A	0
DAAM1	0

## Sheet: HSCDegree
	x
RPL12	40
RPL7	30
EEF1B2	29
RPL34	25
RPL31	22
ARMCX1	20
MLLT3	18
KDM5B	18
DPH5	17
CD34	17
RPL36A	16
CCDC171	15
RPL37A	14
MECOM	13
RPL7A	12
RPL35	12
NGFRAP1	11
RPL39	11
TAF1D	11
RPS6	10
RPL10	10
PRKCQ	10
FAM69B	9
PBX1	9
NAP1L3	9
GUCY1A3	9
PRKACB	9
RPL5	9
RPS3	9
RPS15A	9
TSC22D1	9
RPS7	9
BEX2	8
PLCB4	8
MED12L	8
RPS27A	8
RPL9	8
EIF3M	7
ITM2A	7
MEX3A	7
RPS18	7
RPS23	7
RPLP0	7
MEIS1	7
EIF2A	6
RPL29	6
ITGA6	6
RPS29	6
NPDC1	6
FHL1	6
MAGED2	6
RPL15	6
RPS14	6
GUCY1B3	6
RPS15	6
RPS8	6
RPL38	6
RPL3	6
CPXM1	5
WBP5	5
PNISR	5
RPS27	5
RPS24	5
RPL6	5
RPS4X	5
RPS19	5
RBPMS	5
RPS2	5
SDPR	5
RPL37	5
RPL24	5
EMCN	4
BEX4	4
TNIK	4
RPL35A	4
PLOD2	4
STAT5A	4
GNB2L1	4
RSL1D1	4
PPFIBP1	4
MSI2	4
NOB1	4
SSBP2	4
RPS9	4
SCARF1	4
RPL30	4
FAM212A	3
HLF	3
ST13	3
PNRC1	3
INPP4B	3
UCHL1	3
SV2A	3
MYCT1	3
TMEM246	3
TIMP3	3
TPT1	3
TIMM9	3
RPL32	3
MAST4	3
NPM1	3
TIE1	3
NKX2-3	3
LAPTM4B	2
HOXA10	2
CRISPLD1	2
RAB13	2
MYB	2
SMYD3	2
SRSF5	2
KRT18	2
EIF3E	2
TRIM58	2
OPTN	2
SLC40A1	2
SELP	2
NBEAL1	2
PTRF	2
HPGDS	2
ERG	2
ARMCX2	2
RPS28	2
RPL26	2
HOXA7	2
MYCN	2
TESPA1	2
HOXA3	2
RPL13	2
RPS25	2
TOM1L1	2
RPL11	2
ZBTB20	2
RAB38	2
YBX3	2
GLTSCR2	1
CCDC181	1
HOXB5	1
SPG20	1
RAB27B	1
YAE1D1	1
CTSF	1
F2R	1
LYL1	1
TRIM24	1
ETV6	1
ST8SIA6	1
RPS26	1
TMEM64	1
RPL19	1
PTGS1	1
EHD2	1
CMTM8	1
EIF3H	1
SEPP1	1
RPL13A	1
KMT2A	1
TMEM91	1
EEF1A1	1
RYK	1
TCF7L2	1
ZKSCAN1	1
TCEAL1	1
GNG11	1
EIF3D	1
SLC22A17	1
ZFAND1	1
EEF2	1
RPL27A	1
PVRL2	1
JAM2	1
HSP90AB1	1
NIPSNAP1	1
RIC3	1
RPS13	1
ARHGAP6	1
NEDD4	1
DTX3	1
PLSCR4	1
FAM213A	1
ESD	1
PLEKHA5	1
PDZK1IP1	1
SSBP3	1
RPL18A	1
TARSL2	1
RPL22	1
RSBN1	1
USP51	1
RPS10	1
RBM43	1
FOXO1	1
SERPINI1	1
PLAG1	1
EBPL	1
ZBTB8A	1
HOXA9	1

## Sheet: HSCbetweenness
	x
ARMCX1	3902.66
MLLT3	2314.04
RPL12	2289.41
EEF1B2	2255.67
NGFRAP1	2205.66
MECOM	2063.56
RPL7	1788.16
NAP1L3	1739.66
DPH5	1704.51
KDM5B	1490.28
RPL29	1484.11
CD34	1439.74
MEIS1	1377.99
RPL9	1371.25
RPL10	1356.83
RPL34	1277.95
CCDC171	1227.86
TAF1D	1115.48
PRKCQ	1088.25
TSC22D1	1087.03
MSI2	967.137
RPL5	944.613
RPL15	929.21
FAM69B	872.581
RPL11	854.146
EIF2A	774.21
ITM2A	761.495
RPL31	728.397
BEX2	694.648
GUCY1A3	692.13
PLCB4	580.458
PRKACB	578.679
RPL3	546.25
PBX1	529.006
MED12L	493.396
RPS3	466.37
WBP5	436.864
RPL7A	430.173
EIF3M	427.465
FHL1	425.085
RPS15A	388.925
SDPR	372.745
SSBP2	344.581
RPS6	334.626
PPFIBP1	333.18
CPXM1	328.747
GUCY1B3	326.058
ITGA6	309.158
PLOD2	304.615
NPDC1	298.318
EIF3E	281.683
RBPMS	255.692
GNB2L1	217.517
BEX4	216.857
PNISR	213.075
RPS7	210.012
FAM212A	207.926
TNIK	194
RPL36A	192.178
MEX3A	191.358
MAGED2	179.669
RPL35A	171.043
RPL6	159.183
RPL37A	158.115
RPS27	152.162
STAT5A	149.47
RPL30	136.136
RPL24	133.158
RPL39	121.16
ST13	112.935
TIMM9	112.935
SCARF1	97.5014
PTRF	92.2541
TIMP3	92.2541
TPT1	80.969
HOXA10	75.4151
RPS4X	73.397
MAST4	72.1019
RPLP0	71.2524
RPS14	66.6028
HLF	66.2029
RPL37	62.1911
NPM1	61.5278
NKX2-3	58.0771
KRT18	56.8349
INPP4B	52.3186
RPL26	51.3119
PNRC1	50.5945
MYCT1	46.4688
EMCN	40.8485
RPS18	34.1399
NOB1	30.976
TIE1	30.2949
RPL35	29.7199
RAB38	25.8478
SRSF5	25.2889
RPS23	23.2288
YBX3	20.1157
RPS29	17.0194
RPS27A	16.1959
RPS2	15.9768
RPL32	12.6316
UCHL1	11.7995
CRISPLD1	9.39646
MYCN	8.27706
HOXA3	7.18571
RPL13	6.03581
SV2A	3.7092
ERG	3.66667
RPL38	3.51546
RPS9	3.2652
RPS8	3.17646
RPS25	2.73907
RPS15	1.57765
RSL1D1	1.42857
TMEM246	0.5
NBEAL1	0.455318
RPS28	0.431818
RPS24	0.327652
RPS19	0.327652
GLTSCR2	0
LAPTM4B	0
RAB13	0
CCDC181	0
MYB	0
HOXB5	0
SMYD3	0
SPG20	0
RAB27B	0
YAE1D1	0
CTSF	0
F2R	0
LYL1	0
TRIM24	0
ETV6	0
ST8SIA6	0
RPS26	0
TMEM64	0
TRIM58	0
OPTN	0
SLC40A1	0
SELP	0
RPL19	0
PTGS1	0
EHD2	0
CMTM8	0
EIF3H	0
SEPP1	0
RPL13A	0
KMT2A	0
TMEM91	0
HPGDS	0
EEF1A1	0
RYK	0
TCF7L2	0
ZKSCAN1	0
ARMCX2	0
TCEAL1	0
GNG11	0
EIF3D	0
SLC22A17	0
ZFAND1	0
EEF2	0
RPL27A	0
PVRL2	0
HOXA7	0
JAM2	0
HSP90AB1	0
TESPA1	0
NIPSNAP1	0
RIC3	0
RPS13	0
ARHGAP6	0
NEDD4	0
DTX3	0
TOM1L1	0
PLSCR4	0
FAM213A	0
ESD	0
PLEKHA5	0
PDZK1IP1	0
ZBTB20	0
SSBP3	0
RPL18A	0
TARSL2	0
RPL22	0
RSBN1	0
USP51	0
RPS10	0
RBM43	0
FOXO1	0
SERPINI1	0
PLAG1	0
EBPL	0
ZBTB8A	0
HOXA9	0

## Sheet: GMPDegree
	x
AP1S2	72
CFP	66
FCER1G	65
ANXA5	63
ANKRD44	63
CD48	63
DBI	60
CST3	60
CTSZ	56
CTSS	54
ARPC2	53
ACTR3	53
NCF2	53
CD53	50
GPR160	48
FAM107B	47
RGS19	45
LPGAT1	44
RASSF2	44
S100A11	42
HCK	41
GALNT3	41
CD302	41
SPI1	38
ARL4C	37
RGS2	37
SEMA4A	37
KLF4	36
TPM3	35
TMSB4X	33
CD93	32
TGFBI	31
AKNA	31
TWF2	31
SLC2A6	29
KMO	27
CYBB	26
ZFP36	26
PRKCD	26
PYCARD	25
PTPRC	24
ARPC5	24
PLD4	23
NPC2	23
IL1RN	22
SLC31A2	22
PKM	22
SAT1	21
SH3BP5	21
SH2D3C	20
SMDT1	20
TNNI2	19
PLXNB2	19
LSP1	19
POU2F2	19
LAMTOR4	18
IGSF6	17
MYO5A	17
RASSF4	17
SLC15A3	16
DIAPH2	15
THEMIS2	15
HNMT	15
GADD45B	15
TREM1	15
TLR4	15
ATP5E	14
PAG1	14
SERF2	14
MYO1G	13
FAM129A	12
PSMB10	12
CORO1A	12
FGL2	12
KCNK6	11
CNPY3	11
LAMTOR2	11
NDUFA1	10
EMB	10
MEGF9	10
CTSH	10
CAPN2	10
RAB32	10
GAPT	10
MEFV	10
CSTB	10
FGD4	9
ITM2C	8
TRAM1	8
PPP1R18	8
TIFAB	8
RASGRP2	8
PSMA7	8
S100A9	7
COTL1	7
CD86	7
LYN	6
SGK1	6
COX7B	6
NDUFA3	6
TMA7	6
PLCB2	5
ARID5A	5
ATP6AP1	5
TMED10	5
CYSLTR1	5
VDR	5
TAGLN2	5
S100A8	4
AGPAT2	4
SSR4	4
PILRA	4
RHOU	4
MYEOV2	4
UBL5	4
NDUFB2	3
BCL2	3
MYOF	3
HERPUD1	3
SEC61B	3
SUB1	3
NDUFB7	3
GSN	3
CD33	3
ANXA2	3
CD200R1	3
UQCR10	3
CEBPA	3
ATP2B1	2
STXBP2	2
FAM20C	2
PPIB	2
PDIA3	2
ITPK1	2
TNFSF13B	1
CARD9	1
GNG5	1
FABP5	1
SNRNP25	1
SOAT1	1
TMEM109	1
F13A1	1
PGAM1	1
TXNL4A	1

## Sheet: GMPbetweenness
	x
DBI	932.407
ATP5E	765.777
CTSZ	614.133
GPR160	536.218
PSMA7	489.002
SERF2	481.984
AP1S2	462.466
CST3	447.904
ANKRD44	435.528
ACTR3	430.759
ANXA5	409.009
LAMTOR2	394.447
ARPC2	390.546
CFP	360.026
CD48	356.718
FAM107B	354.218
NCF2	352.781
FCER1G	326.074
CD93	295.969
HCK	278.748
SEMA4A	269.861
CD53	262.79
NDUFA1	261.174
RGS19	237.11
S100A11	230.697
CTSS	206.768
SLC31A2	194.219
CD302	192.509
RASGRP2	183.987
TMED10	162.478
NDUFA3	156.044
TLR4	144.778
RAB32	144.524
ARL4C	137.369
RASSF2	126.218
TWF2	124.229
PPIB	122.764
TGFBI	119.985
TPM3	97.248
TRAM1	94.7555
SUB1	84.2845
SAT1	83.0504
GALNT3	79.9089
KMO	76.8831
IL1RN	74.7061
AKNA	69.1344
SPI1	68.9133
TMA7	67.9285
RGS2	67.3305
ARPC5	62.561
PLD4	61.2116
LAMTOR4	60.1833
EMB	54.9964
PAG1	54.883
NDUFB2	53.5037
LPGAT1	50.1207
CYBB	48.7472
PKM	46.8269
IGSF6	43.8799
CNPY3	41.8185
NPC2	40.6856
TREM1	40.2901
KLF4	39.6466
GADD45B	37.6223
COX7B	33.0634
FGL2	31.7291
PYCARD	30.9192
TMSB4X	26.8566
SSR4	26.5092
DIAPH2	24.2557
PTPRC	22.6585
TNNI2	20.9344
PSMB10	20.8383
PRKCD	20.4553
SEC61B	20.0496
SH2D3C	17.5031
POU2F2	15.3365
SH3BP5	14.9416
NDUFB7	14.9287
GAPT	12.0973
HNMT	12.0175
ZFP36	11.7542
MEGF9	11.5946
SLC2A6	10.7262
PLXNB2	10.6726
MYEOV2	10.1729
ITM2C	6.67599
LSP1	6.22022
UBL5	5.94118
PPP1R18	5.32685
CTSH	5.08294
MYO5A	4.83341
HERPUD1	4.39473
SLC15A3	3.83955
SMDT1	3.37763
S100A9	3.33133
THEMIS2	3.07081
CORO1A	2.74388
FAM129A	2.56885
UQCR10	2.56495
AGPAT2	1.78105
BCL2	1.72448
PDIA3	1.65441
CAPN2	1.43622
RASSF4	1.35421
CYSLTR1	1.33489
MYO1G	0.982784
ARID5A	0.883167
MEFV	0.771674
CD86	0.674171
ATP6AP1	0.601443
TIFAB	0.505158
KCNK6	0.459197
PILRA	0.40621
RHOU	0.40621
CSTB	0.308267
VDR	0.286872
MYOF	0.219645
S100A8	0.216885
COTL1	0.215897
TAGLN2	0.128595
LYN	0.122087
FGD4	0.0869565
SGK1	0.0588235
ANXA2	0.0555556
TNFSF13B	0
PLCB2	0
ATP2B1	0
CARD9	0
GNG5	0
STXBP2	0
GSN	0
FABP5	0
FAM20C	0
SNRNP25	0
CD33	0
SOAT1	0
TMEM109	0
F13A1	0
PGAM1	0
CD200R1	0
ITPK1	0
CEBPA	0
TXNL4A	0
