# Supplementary material for: Comprehensive network modeling from single cell RNA sequencing of human and mouse reveals well conserved transcription regulation of hematopoiesis
Source: BMC Genomics. 2020 Dec 29;21(Suppl 11):849. doi: 10.1186/s12864-020-07241-2 (PMC7771096; doi:10.1186/s12864-020-07241-2)
Supplement: Supplementary file 6 — Additional file 6: Supplemental file 2. The gene regulatory network with threshold of 3 [file 12864_2020_7241_MOESM6_ESM.sif]

WDR77	pd	MRPL15
DHX36	pd	TCEA1
ATRX	pd	PCMTD1
CALCOCO1	pd	PCMTD1
MYSM1	pd	PCMTD1
NFAT5	pd	PCMTD1
REST	pd	PCMTD1
ZBTB20	pd	PCMTD1
CEBPA	pd	SGK3
HDAC1	pd	COPS5
ARID5A	pd	TRAM1
HMGN3	pd	TRAM1
RPS3	pd	RPL7
TAF1D	pd	RPL7
TGIF2	pd	RPL7
CHCHD2	pd	TCEB1
H2AFZ	pd	TCEB1
HHEX	pd	TCEB1
SARNP	pd	TCEB1
HDAC1	pd	TMEM70
WDR77	pd	TMEM70
KLF4	pd	LY96
USF2	pd	LY96
HOXA10	pd	CRISPLD1
HOXA5	pd	CRISPLD1
HOXA9	pd	CRISPLD1
NDN	pd	CRISPLD1
SALL2	pd	CRISPLD1
DNMT1	pd	MCM3
E2F1	pd	MCM3
PCNA	pd	MCM3
PRKDC	pd	MCM3
MECP2	pd	PHF3
MYSM1	pd	PHF3
BRCA1	pd	PRIM2
BRIP1	pd	PRIM2
PCNA	pd	PRIM2
BEND5	pd	DST
MAFF	pd	DST
ELF4	pd	PTPN18
TET2	pd	PTPN18
VDR	pd	PTPN18
ZC3H12A	pd	PTPN18
FOXJ3	pd	FAM168B
HMGN3	pd	ARID5A
IRF1	pd	ARID5A
NOTCH1	pd	ARID5A
USF2	pd	ARID5A
H2AFY	pd	SEMA4C
NCL	pd	EIF5B
RPS3	pd	RPL31
BLM	pd	TEX30
E2F8	pd	TEX30
EZH2	pd	TEX30
MEF2D	pd	SLC40A1
MEIS1	pd	SDPR
MYCN	pd	SDPR
PBX1	pd	SDPR
AKNA	pd	STK17B
BCL6	pd	STK17B
MEF2A	pd	STK17B
RARA	pd	STK17B
AKNA	pd	ANKRD44
BCL3	pd	ANKRD44
BCL6	pd	ANKRD44
LITAF	pd	ANKRD44
LMO4	pd	ANKRD44
POU2F2	pd	ANKRD44
MYBBP1A	pd	HSPD1
NCL	pd	HSPD1
PA2G4	pd	HSPD1
RUVBL2	pd	HSPD1
BEND3	pd	HSPE1
CHCHD2	pd	HSPE1
HNRNPAB	pd	HSPE1
KHSRP	pd	HSPE1
MYBBP1A	pd	HSPE1
GTF2B	pd	BZW1
HNRNPA2B1	pd	BZW1
HNRNPK	pd	BZW1
PIAS1	pd	CLK1
PRDM2	pd	CLK1
SPTY2D1	pd	CLK1
WBP2	pd	CLK1
MTF1	pd	NDUFB3
ARHGAP35	pd	TMEM237
NCL	pd	NOP58
PA2G4	pd	NOP58
SET	pd	NOP58
IRF2	pd	BMPR2
CXXC5	pd	ABI2
DNMT3A	pd	ABI2
TCF4	pd	ABI2
MYB	pd	EEF1B2
RPS3	pd	EEF1B2
TAF1D	pd	EEF1B2
CLOCK	pd	METTL21A
ATXN1	pd	IKZF2
DDX58	pd	IKZF2
GATA3	pd	IKZF2
TXK	pd	IKZF2
ZBTB16	pd	IKZF2
BRCA1	pd	BARD1
BRCA2	pd	BARD1
BRIP1	pd	BARD1
DNMT1	pd	BARD1
E2F1	pd	BARD1
E2F2	pd	BARD1
E2F7	pd	BARD1
EZH2	pd	BARD1
H2AFZ	pd	BARD1
HMGB2	pd	BARD1
MXD3	pd	BARD1
PCNA	pd	BARD1
TMPO	pd	BARD1
TOP2A	pd	BARD1
NCL	pd	ATIC
MYB	pd	RPL37A
SETX	pd	RPL37A
ELF4	pd	ARPC2
IER2	pd	ARPC2
JUNB	pd	ARPC2
KLF4	pd	ARPC2
LRRFIP1	pd	ARPC2
NFIA	pd	ARPC2
ZFP36	pd	ARPC2
HNRNPK	pd	AAMP
DNMT1	pd	USP37
HELZ2	pd	DNAJB2
NDN	pd	OBSL1
SALL2	pd	OBSL1
ZBTB16	pd	B3GNT7
PA2G4	pd	NCL
SET	pd	NCL
E2F7	pd	PTMA
HELZ2	pd	PTMA
HNRNPA2B1	pd	PTMA
HNRNPU	pd	PTMA
CCNT1	pd	ATG16L1
AKNA	pd	ARL4C
BASP1	pd	ARL4C
BCL3	pd	ARL4C
CSRNP1	pd	ARL4C
HMGA2	pd	ARL4C
KLF4	pd	ARL4C
MEF2A	pd	ARL4C
MYCL	pd	ARL4C
NFKB1	pd	ARL4C
RARA	pd	ARL4C
RUNX2	pd	ARL4C
USF2	pd	ARL4C
BASP1	pd	LRRFIP1
CSRNP1	pd	LRRFIP1
HIVEP2	pd	LRRFIP1
HIVEP3	pd	LRRFIP1
IRF1	pd	LRRFIP1
JUNB	pd	LRRFIP1
MEF2C	pd	LRRFIP1
NR4A1	pd	LRRFIP1
RARA	pd	LRRFIP1
RUNX2	pd	LRRFIP1
ZC3H12A	pd	LRRFIP1
ZFP36	pd	LRRFIP1
HOXA7	pd	RAMP1
RERE	pd	RAMP1
SATB1	pd	RAMP1
HDAC1	pd	ILKAP
ELK3	pd	HES6
KLF5	pd	HES6
BRCA1	pd	PASK
BRIP1	pd	PASK
DNMT1	pd	PASK
E2F1	pd	PASK
ZBTB17	pd	THAP4
BRCA1	pd	DTYMK
BRCA2	pd	DTYMK
BRIP1	pd	DTYMK
DNMT1	pd	DTYMK
E2F7	pd	DTYMK
E2F8	pd	DTYMK
EZH2	pd	DTYMK
H2AFZ	pd	DTYMK
HIST1H1B	pd	DTYMK
MYBL2	pd	DTYMK
PCNA	pd	DTYMK
SET	pd	DTYMK
SUV39H1	pd	DTYMK
TOP2A	pd	DTYMK
CBFB	pd	BCL2
H2AFY	pd	BCL2
MEF2A	pd	BCL2
MEF2D	pd	BCL2
RUNX2	pd	BCL2
SATB1	pd	BCL2
TCF4	pd	BCL2
CNBP	pd	TSN
ASCL2	pd	DBI
ATF6	pd	DBI
CEBPA	pd	DBI
MTPN	pd	DBI
ZBTB18	pd	DBI
IRF8	pd	ACTR3
SUB1	pd	ACTR3
TFEB	pd	ACTR3
TNF	pd	ACTR3
DNMT1	pd	MCM6
E2F1	pd	MCM6
PCNA	pd	MCM6
TFE3	pd	CD55
BRPF1	pd	MAPKAPK2
IRF8	pd	MAPKAPK2
ZBTB18	pd	MAPKAPK2
MXD3	pd	FAM72A
CBFB	pd	CTSE
HIST1H1E	pd	NUCKS1
HMGB1	pd	NUCKS1
HMGB2	pd	NUCKS1
SFPQ	pd	NUCKS1
TMPO	pd	NUCKS1
TOP2A	pd	NUCKS1
PCBP3	pd	SLC45A3
CREB1	pd	ATP2B4
PIAS1	pd	BTG2
GATA2	pd	KDM5B
KMT2A	pd	KDM5B
MYB	pd	KDM5B
MYCL	pd	KDM5B
STAT5A	pd	KDM5B
ZBTB16	pd	KDM5B
BRCA1	pd	UBE2T
BRCA2	pd	UBE2T
BRIP1	pd	UBE2T
CDK5RAP2	pd	UBE2T
DNMT1	pd	UBE2T
E2F7	pd	UBE2T
E2F8	pd	UBE2T
EZH2	pd	UBE2T
H2AFZ	pd	UBE2T
HIST1H1B	pd	UBE2T
HIST1H1D	pd	UBE2T
HIST1H1E	pd	UBE2T
HMGB2	pd	UBE2T
MXD3	pd	UBE2T
MYBL2	pd	UBE2T
NFYB	pd	UBE2T
PCNA	pd	UBE2T
PKNOX1	pd	UBE2T
SMCHD1	pd	UBE2T
SUV39H1	pd	UBE2T
SUZ12	pd	UBE2T
TMPO	pd	UBE2T
TOP2A	pd	UBE2T
NCOA1	pd	ARL8A
DNAJB6	pd	RNPEP
SUB1	pd	RNPEP
CHCHD2	pd	TIMM17A
CDK5RAP2	pd	KIF14
H2AFZ	pd	KIF14
HIST1H1B	pd	KIF14
HIST1H1D	pd	KIF14
HIST1H1E	pd	KIF14
HMGB1	pd	KIF14
HMGB2	pd	KIF14
MXD3	pd	KIF14
PKNOX1	pd	KIF14
TMPO	pd	KIF14
TOP2A	pd	KIF14
LMO4	pd	PTPRC
SREBF2	pd	DENND1B
CDK5RAP2	pd	ASPM
E2F2	pd	ASPM
H2AFZ	pd	ASPM
HIST1H1B	pd	ASPM
HIST1H1D	pd	ASPM
HIST1H1E	pd	ASPM
HMGB1	pd	ASPM
HMGB2	pd	ASPM
MXD3	pd	ASPM
NUCKS1	pd	ASPM
PKNOX1	pd	ASPM
TMPO	pd	ASPM
TOP2A	pd	ASPM
BRCA1	pd	UCHL5
BRIP1	pd	UCHL5
DNMT1	pd	UCHL5
E2F1	pd	UCHL5
PCNA	pd	UCHL5
AKNA	pd	RGS2
ARID5A	pd	RGS2
BCL3	pd	RGS2
IER2	pd	RGS2
IRF1	pd	RGS2
LMO4	pd	RGS2
MEF2A	pd	RGS2
RUNX2	pd	RGS2
USF1	pd	RGS2
USF2	pd	RGS2
BEND5	pd	RGS1
HIVEP2	pd	RGS1
KLF10	pd	RGS1
KLF8	pd	RGS1
MEF2C	pd	RGS1
PIAS1	pd	RGS1
SMAD7	pd	RGS1
TNFAIP3	pd	RGS1
WBP2	pd	RGS1
ZEB2	pd	RGS18
BRD7	pd	TPR
CTCF	pd	TPR
MIER1	pd	TPR
NUCKS1	pd	TPR
SUZ12	pd	TPR
THRAP3	pd	TPR
YY1	pd	TPR
BCL6	pd	FAM129A
RARA	pd	FAM129A
MYC	pd	ARPC5
RARA	pd	ARPC5
BCL6	pd	NCF2
CEBPB	pd	NCF2
PURB	pd	NCF2
SPI1	pd	NCF2
TNF	pd	NCF2
WBP2	pd	RNASEL
JARID2	pd	GLUL
BCL11A	pd	SOAT1
CEBPB	pd	SOAT1
ZEB1	pd	SOAT1
HMGN3	pd	TOR3A
SUB1	pd	TOR3A
SARNP	pd	MRPS14
CHCHD2	pd	CACYBP
EED	pd	CACYBP
HNRNPA2B1	pd	CACYBP
HNRNPU	pd	CACYBP
KLF7	pd	CACYBP
PHB	pd	CACYBP
YBX1	pd	CACYBP
CDK5RAP2	pd	CENPL
HIST1H1B	pd	CENPL
HIST1H1D	pd	CENPL
HIST1H1E	pd	CENPL
HMGB1	pd	CENPL
HMGB2	pd	CENPL
MXD3	pd	CENPL
PKNOX1	pd	CENPL
TMPO	pd	CENPL
TOP2A	pd	CENPL
CREB1	pd	PIGC
KDM5A	pd	PRRC2C
AKNA	pd	SELL
ARID5A	pd	SELL
BCL3	pd	SELL
GATA1	pd	SELL
H2AFY	pd	SELL
IRF1	pd	SELL
LITAF	pd	SELL
RUNX2	pd	SELL
ZFPM1	pd	SELL
HLF	pd	SELP
MECOM	pd	SELP
PBX1	pd	SELP
PRDM16	pd	SELP
ARID5B	pd	RCSD1
H2AFY	pd	RCSD1
IRF1	pd	RCSD1
ZFPM1	pd	RCSD1
ETS1	pd	CREG1
MEIS1	pd	PBX1
MYCN	pd	PBX1
BRCA1	pd	NUF2
BRIP1	pd	NUF2
CDK5RAP2	pd	NUF2
E2F2	pd	NUF2
E2F7	pd	NUF2
H2AFZ	pd	NUF2
HIST1H1B	pd	NUF2
HIST1H1D	pd	NUF2
HIST1H1E	pd	NUF2
HMGB1	pd	NUF2
HMGB2	pd	NUF2
HNRNPA2B1	pd	NUF2
MXD3	pd	NUF2
MYBL2	pd	NUF2
SUV39H1	pd	NUF2
TMPO	pd	NUF2
TOP2A	pd	NUF2
BCL6	pd	FCER1G
IRF8	pd	FCER1G
KLF4	pd	FCER1G
LMO4	pd	FCER1G
MTPN	pd	FCER1G
MYCL	pd	FCER1G
RARA	pd	FCER1G
TFEB	pd	FCER1G
TNF	pd	FCER1G
HNRNPK	pd	NDUFS2
ETS2	pd	UFC1
VEZF1	pd	F11R
USF1	pd	LY9
BCL3	pd	CD48
CEBPA	pd	CD48
HIVEP3	pd	CD48
IRF5	pd	CD48
KLF4	pd	CD48
MTPN	pd	CD48
MYCL	pd	CD48
NLRP3	pd	CD48
POU2F2	pd	CD48
RARA	pd	CD48
TET2	pd	CD48
VDR	pd	CD48
ZBTB18	pd	CD48
KLF8	pd	FCER1A
IRF8	pd	KMO
MEF2D	pd	KMO
MYCL	pd	KMO
ZBTB18	pd	KMO
BRCA1	pd	EXO1
BRCA2	pd	EXO1
BRIP1	pd	EXO1
DNMT1	pd	EXO1
E2F1	pd	EXO1
E2F7	pd	EXO1
EZH2	pd	EXO1
H2AFZ	pd	EXO1
HIST1H1B	pd	EXO1
MYBL2	pd	EXO1
PCNA	pd	EXO1
SUV39H1	pd	EXO1
TFDP1	pd	EXO1
TMPO	pd	EXO1
TOP2A	pd	EXO1
HNRNPA2B1	pd	HNRNPU
TRIM16	pd	SCCPDH
UBP1	pd	AHCTF1
NFIX	pd	CDC42BPA
PML	pd	CDC42BPA
TAL1	pd	CDC42BPA
ZFPM1	pd	CDC42BPA
TFAP4	pd	ADCK3
TGIF1	pd	ADCK3
HMGB2	pd	LBR
MXD3	pd	LBR
NOSTRIN	pd	SRP9
JUNB	pd	CAPN2
KLF10	pd	CAPN2
KLF4	pd	CAPN2
NFKB1	pd	CAPN2
RARA	pd	CAPN2
RBPJ	pd	CAPN2
ZC3H12A	pd	CAPN2
NLRP3	pd	HLX
ZHX2	pd	HLX
KLF16	pd	IARS2
CDK5RAP2	pd	CENPF
H2AFZ	pd	CENPF
HIST1H1B	pd	CENPF
HIST1H1D	pd	CENPF
HIST1H1E	pd	CENPF
HMGB1	pd	CENPF
HMGB2	pd	CENPF
HNRNPA2B1	pd	CENPF
MXD3	pd	CENPF
TMPO	pd	CENPF
TOP2A	pd	CENPF
BRCA2	pd	DTL
DNMT1	pd	DTL
E2F1	pd	DTL
PCNA	pd	DTL
PRKDC	pd	DTL
LITAF	pd	LPGAT1
TFEB	pd	LPGAT1
TNF	pd	LPGAT1
CDK5RAP2	pd	NEK2
H2AFZ	pd	NEK2
HIST1H1B	pd	NEK2
HIST1H1D	pd	NEK2
HIST1H1E	pd	NEK2
HMGB1	pd	NEK2
HMGB2	pd	NEK2
MXD3	pd	NEK2
NUCKS1	pd	NEK2
PKNOX1	pd	NEK2
TMPO	pd	NEK2
TOP2A	pd	NEK2
ERG	pd	CD34
HLF	pd	CD34
HOXA5	pd	CD34
HOXA7	pd	CD34
HOXA9	pd	CD34
HOXB3	pd	CD34
MECOM	pd	CD34
NDN	pd	CD34
NOTCH1	pd	CD34
PPARD	pd	CD34
RERE	pd	CD34
SATB1	pd	CD34
TCEA2	pd	CD34
TCF7L2	pd	CD34
ZBED3	pd	CD34
BRPF1	pd	FAM107B
CASZ1	pd	FAM107B
CBX4	pd	FAM107B
CEBPA	pd	FAM107B
DNAJB6	pd	FAM107B
FOSL2	pd	FAM107B
HLX	pd	FAM107B
IRF8	pd	FAM107B
LYL1	pd	FAM107B
NLRP3	pd	FAM107B
CREB1	pd	FRMD4A
MYSM1	pd	FRMD4A
TMPO	pd	SEPHS1
BRCA1	pd	MCM10
BRCA2	pd	MCM10
BRIP1	pd	MCM10
CDK5RAP2	pd	MCM10
DNMT1	pd	MCM10
E2F1	pd	MCM10
E2F8	pd	MCM10
EZH2	pd	MCM10
HIST1H1B	pd	MCM10
MYBL2	pd	MCM10
PCNA	pd	MCM10
SMCHD1	pd	MCM10
SUV39H1	pd	MCM10
TFDP1	pd	MCM10
ATF6	pd	OPTN
HMGN3	pd	OPTN
NFATC2	pd	OPTN
HNRNPA2B1	pd	CDC123
SARNP	pd	CDC123
FOXJ3	pd	UPF2
CBFB	pd	CELF2
ELF1	pd	CELF2
ELK3	pd	CELF2
ETS2	pd	CELF2
ETV6	pd	CELF2
FLI1	pd	CELF2
HIF1A	pd	CELF2
IRF1	pd	CELF2
JUN	pd	CELF2
NR4A1	pd	CELF2
SOX4	pd	CELF2
SPHK1	pd	CELF2
DDX58	pd	GATA3
HLF	pd	GATA3
RORA	pd	GATA3
TXK	pd	GATA3
HNRNPK	pd	ATP5C1
SARNP	pd	ATP5C1
CHD6	pd	PRKCQ
FOXO1	pd	PRKCQ
GATA2	pd	PRKCQ
GATAD1	pd	PRKCQ
HMG20A	pd	PRKCQ
HOXA10	pd	PRKCQ
PBX1	pd	PRKCQ
ELF4	pd	VIM
STAT6	pd	VIM
TET2	pd	VIM
GATA2	pd	ST8SIA6
ZBTB16	pd	ST8SIA6
CXXC5	pd	DNAJC1
DNMT3A	pd	DNAJC1
ELF2	pd	DNAJC1
HDAC1	pd	COMMD3
HNRNPK	pd	COMMD3
SMARCE1	pd	COMMD3
RBPJ	pd	OTUD1
IRF7	pd	APBB1IP
RNF141	pd	APBB1IP
E2F1	pd	PDSS1
PCNA	pd	PDSS1
BRIP1	pd	MASTL
CDK5RAP2	pd	MASTL
E2F2	pd	MASTL
E2F7	pd	MASTL
H2AFZ	pd	MASTL
HIST1H1B	pd	MASTL
HMGB2	pd	MASTL
MXD3	pd	MASTL
TMPO	pd	MASTL
TOP2A	pd	MASTL
BCL6	pd	IL1RN
STAT3	pd	MRPL41
CDK5RAP2	pd	TUBB4B
E2F8	pd	TUBB4B
EZH2	pd	TUBB4B
HIST1H1B	pd	TUBB4B
HIST1H1D	pd	TUBB4B
HIST1H1E	pd	TUBB4B
HMGB1	pd	TUBB4B
HMGB2	pd	TUBB4B
MXD3	pd	TUBB4B
NUCKS1	pd	TUBB4B
PKNOX1	pd	TUBB4B
TMPO	pd	TUBB4B
TOP2A	pd	TUBB4B
HMGB2	pd	SSNA1
MXD3	pd	SSNA1
TOP2A	pd	SSNA1
MXD3	pd	SAPCD2
TMPO	pd	SAPCD2
GATA3	pd	NPDC1
HLF	pd	NPDC1
MYCN	pd	NPDC1
NDN	pd	NPDC1
PRDM16	pd	NPDC1
HIVEP3	pd	FUT7
MEF2D	pd	FUT7
NFKB1	pd	FUT7
RUNX2	pd	FUT7
USF2	pd	FUT7
MAX	pd	TMEM141
TFEC	pd	TMEM141
E2F4	pd	UBAC1
SPHK1	pd	UBAC1
HOXA5	pd	GPSM1
SATB1	pd	GPSM1
ZBED3	pd	GPSM1
BCL11A	pd	CARD9
CEBPB	pd	CARD9
CHD7	pd	CARD9
PURA	pd	CARD9
ZEB1	pd	CARD9
RERE	pd	NOTCH1
SATB1	pd	NOTCH1
CBX2	pd	FAM69B
DNMT3A	pd	FAM69B
DNMT3B	pd	FAM69B
ERG	pd	FAM69B
HOXA5	pd	FAM69B
HOXA7	pd	FAM69B
KLF13	pd	FAM69B
LYL1	pd	FAM69B
MECOM	pd	FAM69B
NDN	pd	FAM69B
SMAD5	pd	FAM69B
TCF7L2	pd	FAM69B
ZBED3	pd	FAM69B
MTPN	pd	SLC2A6
MYCL	pd	SLC2A6
ZBTB18	pd	SLC2A6
ARID2	pd	BRD3
TCF12	pd	BRD3
RARG	pd	COL5A1
AKNA	pd	GFI1B
CEBPA	pd	GFI1B
FOSL2	pd	GFI1B
GATA1	pd	GFI1B
HLX	pd	GFI1B
IRF5	pd	GFI1B
LITAF	pd	GFI1B
NFIA	pd	GFI1B
NFIL3	pd	GFI1B
SPI1	pd	GFI1B
TAL1	pd	GFI1B
ZFPM1	pd	GFI1B
ATF2	pd	TTF1
RBMX	pd	TTF1
TBL1XR1	pd	SETX
BATF	pd	SPTAN1
H2AFY	pd	SPTAN1
HIVEP3	pd	SPTAN1
IRF1	pd	SPTAN1
E2F1	pd	NUP188
NUCKS1	pd	PPP2R4
ESRRA	pd	NTMT1
HES1	pd	FNBP1
SP1	pd	ABL1
ATF2	pd	PRRC2B
MEF2A	pd	SH2D3C
STAT5A	pd	STXBP1
RPS3	pd	RPL12
TAF1D	pd	RPL12
E2F7	pd	PHF19
WBP2	pd	RAB14
ARID3B	pd	GSN
BHLHE40	pd	GSN
PBX1	pd	PTGS1
TET3	pd	RABGAP1
H2AFY	pd	NEK6
NOTCH1	pd	NEK6
SATB1	pd	NEK6
ERCC3	pd	PSMB7
E2F7	pd	ARPC5L
HNRNPA2B1	pd	ARPC5L
HNRNPU	pd	ARPC5L
HMG20A	pd	SCAI
PLAG1	pd	SCAI
HOXA7	pd	ARHGAP15
RERE	pd	ARHGAP15
MYSM1	pd	EPC2
RAI1	pd	EPC2
PRKDC	pd	RIF1
C1D	pd	PRPF40A
HDAC1	pd	PRPF40A
HNRNPK	pd	PRPF40A
NUCKS1	pd	PRPF40A
SFPQ	pd	PRPF40A
ZBTB2	pd	PRPF40A
PCNA	pd	ARL6IP6
FOSB	pd	NR4A2
NFKB2	pd	NR4A2
PER1	pd	NR4A2
BACH1	pd	CYTIP
JUNB	pd	CYTIP
KLF4	pd	CYTIP
NFKB2	pd	CYTIP
RARA	pd	CYTIP
STAT6	pd	CYTIP
TNFAIP3	pd	CYTIP
ERCC3	pd	WDSUB1
MYSM1	pd	MARCH7
WBP2	pd	MARCH7
IRF5	pd	CD302
KLF4	pd	CD302
MEF2D	pd	CD302
NLRP3	pd	CD302
RARA	pd	CD302
H2AFZ	pd	PSMD14
HDAC1	pd	PSMD14
HMGB1	pd	PSMD14
HNRNPA2B1	pd	PSMD14
HNRNPU	pd	PSMD14
PIH1D1	pd	PSMD14
HELZ2	pd	IFIH1
CXXC5	pd	COBLL1
RORA	pd	COBLL1
TCF4	pd	COBLL1
BRCA1	pd	SPC25
BRIP1	pd	SPC25
CDK5RAP2	pd	SPC25
E2F2	pd	SPC25
E2F7	pd	SPC25
E2F8	pd	SPC25
H2AFZ	pd	SPC25
HIST1H1B	pd	SPC25
HIST1H1D	pd	SPC25
HIST1H1E	pd	SPC25
HMGB1	pd	SPC25
HMGB2	pd	SPC25
MXD3	pd	SPC25
MYBL2	pd	SPC25
PKNOX1	pd	SPC25
SUV39H1	pd	SPC25
TMPO	pd	SPC25
TOP2A	pd	SPC25
CTCF	pd	PPIG
NUCKS1	pd	PPIG
WBP2	pd	DYNC1I2
BRCA1	pd	HAT1
BRCA2	pd	HAT1
BRIP1	pd	HAT1
DNMT1	pd	HAT1
E2F1	pd	HAT1
MYBL2	pd	HAT1
PCNA	pd	HAT1
TMPO	pd	HAT1
ATXN1	pd	ITGA6
HOPX	pd	ITGA6
MEIS1	pd	ITGA6
MYCN	pd	ITGA6
PRDM16	pd	ITGA6
ZBTB16	pd	ITGA6
GPBP1	pd	CIR1
EAF2	pd	GPR155
CHCHD2	pd	ATP5G3
EED	pd	ATP5G3
KLF7	pd	ATP5G3
PCNA	pd	ATP5G3
YBX1	pd	ATP5G3
E2F7	pd	HNRNPA3
H2AFZ	pd	HNRNPA3
HNRNPA2B1	pd	HNRNPA3
HNRNPU	pd	HNRNPA3
PLSCR1	pd	NFE2L2
ZBED3	pd	FKBP7
HMGN3	pd	SESTD1
HOXB2	pd	UBE2E3
HIST1H1B	pd	SLC43A3
MYBL2	pd	SLC43A3
PCNA	pd	SLC43A3
TFDP1	pd	SLC43A3
BRCA1	pd	SSRP1
BRCA2	pd	SSRP1
BRIP1	pd	SSRP1
CDK5RAP2	pd	SSRP1
DNMT1	pd	SSRP1
E2F1	pd	SSRP1
E2F7	pd	SSRP1
EED	pd	SSRP1
EZH2	pd	SSRP1
HMGB1	pd	SSRP1
HNRNPU	pd	SSRP1
ING2	pd	SSRP1
PCNA	pd	SSRP1
SMARCA5	pd	SSRP1
SMCHD1	pd	SSRP1
SUV39H1	pd	SSRP1
TFDP1	pd	SSRP1
TMPO	pd	SSRP1
TOP2A	pd	SSRP1
CHCHD2	pd	MTCH2
EED	pd	MTCH2
HNRNPU	pd	MTCH2
PCNA	pd	MTCH2
SUV39H1	pd	MTCH2
YBX1	pd	MTCH2
ERCC3	pd	NDUFS3
CHD8	pd	CELF1
E2F7	pd	PSMC3
H2AFZ	pd	PSMC3
HMGB1	pd	PSMC3
HNRNPA2B1	pd	PSMC3
HNRNPU	pd	PSMC3
MYBL2	pd	PSMC3
ASCL2	pd	SPI1
BCL6	pd	SPI1
CEBPA	pd	SPI1
CEBPB	pd	SPI1
FOSL2	pd	SPI1
HLX	pd	SPI1
IRF5	pd	SPI1
KLF4	pd	SPI1
LITAF	pd	SPI1
NACC2	pd	SPI1
NFIL3	pd	SPI1
NLRP3	pd	SPI1
TFEB	pd	SPI1
TNF	pd	SPI1
ZFP36	pd	SPI1
RXRB	pd	ARFGAP2
TRIM28	pd	CAPRIN1
ZBTB2	pd	CAPRIN1
NR1D1	pd	LMO2
ATRX	pd	PRRG4
NFIC	pd	PRRG4
SREBF2	pd	PRRG4
CDK5RAP2	pd	KIF18A
E2F2	pd	KIF18A
E2F7	pd	KIF18A
E2F8	pd	KIF18A
H2AFZ	pd	KIF18A
HIST1H1B	pd	KIF18A
HIST1H1D	pd	KIF18A
HIST1H1E	pd	KIF18A
HMGB1	pd	KIF18A
HMGB2	pd	KIF18A
MXD3	pd	KIF18A
PKNOX1	pd	KIF18A
TMPO	pd	KIF18A
TOP2A	pd	KIF18A
BRCA1	pd	CCDC34
BRIP1	pd	CCDC34
CDK5RAP2	pd	CCDC34
EZH2	pd	CCDC34
HIST1H1B	pd	CCDC34
HIST1H1D	pd	CCDC34
HIST1H1E	pd	CCDC34
HMGB1	pd	CCDC34
HMGB2	pd	CCDC34
NFYB	pd	CCDC34
TOP2A	pd	CCDC34
KAT2B	pd	NOP10
KLF7	pd	NOP10
SARNP	pd	EMC7
BRIP1	pd	ARHGAP11A
E2F7	pd	ARHGAP11A
H2AFZ	pd	ARHGAP11A
HMGB1	pd	ARHGAP11A
HMGB2	pd	ARHGAP11A
MXD3	pd	ARHGAP11A
SAP30	pd	ARHGAP11A
TMPO	pd	ARHGAP11A
TOP2A	pd	ARHGAP11A
BRIP1	pd	BUB1B
CDK5RAP2	pd	BUB1B
E2F7	pd	BUB1B
H2AFZ	pd	BUB1B
HIST1H1B	pd	BUB1B
HIST1H1D	pd	BUB1B
HIST1H1E	pd	BUB1B
HMGB1	pd	BUB1B
HMGB2	pd	BUB1B
MXD3	pd	BUB1B
SUV39H1	pd	BUB1B
TMPO	pd	BUB1B
TOP2A	pd	BUB1B
H2AFZ	pd	KNSTRN
HMGB1	pd	KNSTRN
HMGB2	pd	KNSTRN
HNRNPA2B1	pd	KNSTRN
MXD3	pd	KNSTRN
TOP2A	pd	KNSTRN
BRIP1	pd	CASC5
CDK5RAP2	pd	CASC5
E2F2	pd	CASC5
E2F7	pd	CASC5
E2F8	pd	CASC5
EZH2	pd	CASC5
H2AFZ	pd	CASC5
HIST1H1B	pd	CASC5
HIST1H1D	pd	CASC5
HIST1H1E	pd	CASC5
HMGB1	pd	CASC5
HMGB2	pd	CASC5
MXD3	pd	CASC5
NUCKS1	pd	CASC5
PKNOX1	pd	CASC5
TMPO	pd	CASC5
TOP2A	pd	CASC5
BRCA1	pd	RAD51
BRCA2	pd	RAD51
BRIP1	pd	RAD51
DNMT1	pd	RAD51
E2F1	pd	RAD51
E2F2	pd	RAD51
E2F7	pd	RAD51
EZH2	pd	RAD51
H2AFZ	pd	RAD51
HIST1H1B	pd	RAD51
HMGB2	pd	RAD51
MXD3	pd	RAD51
MYBL2	pd	RAD51
PCNA	pd	RAD51
SUV39H1	pd	RAD51
TMPO	pd	RAD51
TOP2A	pd	RAD51
BRCA1	pd	OIP5
BRCA2	pd	OIP5
BRIP1	pd	OIP5
CDK5RAP2	pd	OIP5
DNMT1	pd	OIP5
E2F7	pd	OIP5
E2F8	pd	OIP5
EZH2	pd	OIP5
H2AFZ	pd	OIP5
HIST1H1B	pd	OIP5
HMGB1	pd	OIP5
HMGB2	pd	OIP5
MXD3	pd	OIP5
MYBL2	pd	OIP5
PCNA	pd	OIP5
PKNOX1	pd	OIP5
SMCHD1	pd	OIP5
SUV39H1	pd	OIP5
TMPO	pd	OIP5
TOP2A	pd	OIP5
CDK5RAP2	pd	NUSAP1
E2F2	pd	NUSAP1
E2F7	pd	NUSAP1
H2AFZ	pd	NUSAP1
HIST1H1B	pd	NUSAP1
HIST1H1D	pd	NUSAP1
HIST1H1E	pd	NUSAP1
HMGB1	pd	NUSAP1
HMGB2	pd	NUSAP1
MXD3	pd	NUSAP1
PKNOX1	pd	NUSAP1
TMPO	pd	NUSAP1
TOP2A	pd	NUSAP1
MECP2	pd	RTF1
MIER1	pd	RTF1
PURA	pd	RTF1
SMARCC2	pd	RTF1
HOPX	pd	STARD9
WBP2	pd	CCNDBP1
KDM5B	pd	SERF2
KMT2A	pd	SERF2
SUB1	pd	SERF2
BRCA1	pd	WDR76
BRCA2	pd	WDR76
BRIP1	pd	WDR76
DNMT1	pd	WDR76
E2F1	pd	WDR76
E2F7	pd	WDR76
EZH2	pd	WDR76
PCNA	pd	WDR76
PRKDC	pd	WDR76
SMCHD1	pd	WDR76
TMPO	pd	WDR76
ELF2	pd	CTDSPL2
ARID4A	pd	B2M
HIVEP2	pd	B2M
MEF2C	pd	B2M
PIAS1	pd	B2M
PRDM2	pd	B2M
ZC3H12A	pd	B2M
PATZ1	pd	SORD
VEZF1	pd	GATM
RXRA	pd	SQRDL
MXD3	pd	CEP152
PKNOX1	pd	CEP152
TOP2A	pd	CEP152
TAF1	pd	EID1
CEBPE	pd	ATP8B4
TFEC	pd	ATP8B4
XBP1	pd	ATP8B4
BRCA1	pd	NCAPH
BRIP1	pd	NCAPH
CDK5RAP2	pd	NCAPH
DNMT1	pd	NCAPH
E2F2	pd	NCAPH
E2F7	pd	NCAPH
E2F8	pd	NCAPH
EZH2	pd	NCAPH
H2AFZ	pd	NCAPH
HIST1H1B	pd	NCAPH
HIST1H1D	pd	NCAPH
HIST1H1E	pd	NCAPH
HMGB1	pd	NCAPH
HMGB2	pd	NCAPH
MXD3	pd	NCAPH
MYBL2	pd	NCAPH
PKNOX1	pd	NCAPH
SUV39H1	pd	NCAPH
TMPO	pd	NCAPH
TOP2A	pd	NCAPH
IRF2	pd	DUSP2
HELZ2	pd	ZC3H6
WBP2	pd	ZC3H6
E2F8	pd	SLC20A1
CDK5RAP2	pd	CKAP2L
E2F7	pd	CKAP2L
E2F8	pd	CKAP2L
H2AFZ	pd	CKAP2L
HIST1H1B	pd	CKAP2L
HIST1H1D	pd	CKAP2L
HIST1H1E	pd	CKAP2L
HMGB1	pd	CKAP2L
HMGB2	pd	CKAP2L
MXD3	pd	CKAP2L
NUCKS1	pd	CKAP2L
PKNOX1	pd	CKAP2L
TMPO	pd	CKAP2L
TOP2A	pd	CKAP2L
NCL	pd	NOP56
PA2G4	pd	NOP56
RUVBL2	pd	NOP56
SET	pd	NOP56
SMARCC1	pd	NOP56
TRIM28	pd	NOP56
ERCC3	pd	IDH3B
NDN	pd	CPXM1
NR1D1	pd	CPXM1
NCL	pd	MRPS26
NFIC	pd	CENPB
NLRC5	pd	CENPB
MXD3	pd	CDC25B
LYL1	pd	RNF24
AKNA	pd	RASSF2
ARID5A	pd	RASSF2
BCL3	pd	RASSF2
BCL6	pd	RASSF2
CBX4	pd	RASSF2
CEBPA	pd	RASSF2
HLX	pd	RASSF2
IRF5	pd	RASSF2
RUNX2	pd	RASSF2
TFEB	pd	RASSF2
ZBTB18	pd	RASSF2
ZFP36	pd	RASSF2
BANP	pd	TMEM230
GPBP1L1	pd	TMEM230
HMBOX1	pd	TMEM230
RFX5	pd	TMEM230
BRCA1	pd	PCNA
BRCA2	pd	PCNA
BRIP1	pd	PCNA
DNMT1	pd	PCNA
E2F1	pd	PCNA
E2F2	pd	PCNA
E2F7	pd	PCNA
EZH2	pd	PCNA
HNRNPU	pd	PCNA
MYBL2	pd	PCNA
PRKDC	pd	PCNA
SMCHD1	pd	PCNA
SUV39H1	pd	PCNA
TMPO	pd	PCNA
BRCA1	pd	MCM8
BRCA2	pd	MCM8
BRIP1	pd	MCM8
DNMT1	pd	MCM8
E2F1	pd	MCM8
E2F7	pd	MCM8
EZH2	pd	MCM8
MYBL2	pd	MCM8
PCNA	pd	MCM8
SUV39H1	pd	MCM8
TMPO	pd	MCM8
TOP2A	pd	MCM8
HOPX	pd	PLCB1
SRF	pd	PLCB4
TBL1X	pd	PLCB4
CEBPA	pd	CD93
GABPB1	pd	CD93
IRF5	pd	CD93
MEF2D	pd	CD93
NFATC2	pd	CD93
TFE3	pd	CD93
VDR	pd	CD93
BRIP1	pd	NXT1
ATF6	pd	CST3
IRF8	pd	CST3
KLF4	pd	CST3
MTPN	pd	CST3
MYCL	pd	CST3
TET2	pd	CST3
TFEB	pd	CST3
USF1	pd	CST3
USF2	pd	CST3
ZBTB18	pd	CST3
BRCA1	pd	GINS1
BRCA2	pd	GINS1
BRIP1	pd	GINS1
DNMT1	pd	GINS1
E2F1	pd	GINS1
E2F7	pd	GINS1
MYBL2	pd	GINS1
PCNA	pd	GINS1
SUV39H1	pd	GINS1
ERCC3	pd	NSFL1C
PLSCR1	pd	FKBP1A
SUB1	pd	FKBP1A
TFE3	pd	FKBP1A
MAFF	pd	TRIB3
BCL11A	pd	ID1
CDK5RAP2	pd	TPX2
H2AFZ	pd	TPX2
HIST1H1B	pd	TPX2
HIST1H1D	pd	TPX2
HIST1H1E	pd	TPX2
HMGB1	pd	TPX2
HMGB2	pd	TPX2
MXD3	pd	TPX2
PKNOX1	pd	TPX2
TMPO	pd	TPX2
TOP2A	pd	TPX2
BCL6	pd	HCK
BHLHE40	pd	HCK
TAF1D	pd	HCK
ZBTB7B	pd	HCK
DNMT3A	pd	COMMD7
ELF1	pd	COMMD7
HHEX	pd	COMMD7
HMG20B	pd	COMMD7
MAFF	pd	COMMD7
MYCN	pd	COMMD7
ZBED3	pd	COMMD7
DNMT3A	pd	DNMT3B
GABPB1	pd	DNMT3B
HMG20B	pd	DNMT3B
HOXA10	pd	DNMT3B
HOXA9	pd	DNMT3B
KAT6B	pd	DNMT3B
MTF2	pd	DNMT3B
NONO	pd	DNMT3B
RBMX	pd	DNMT3B
ZBED3	pd	DNMT3B
ZFP28	pd	DNMT3B
BRCA1	pd	E2F1
BRIP1	pd	E2F1
DNMT1	pd	E2F1
E2F7	pd	E2F1
PCNA	pd	E2F1
RXRA	pd	CHMP4B
BRPF1	pd	RALY
E2F7	pd	RALY
BANP	pd	RBM39
KLF8	pd	RBM39
SPTY2D1	pd	RBM39
WBP2	pd	RBM39
TXK	pd	SLA2
BRCA1	pd	DSN1
BRIP1	pd	DSN1
MYBL2	pd	DSN1
PCNA	pd	DSN1
SUV39H1	pd	DSN1
BACH1	pd	SAMHD1
KLF4	pd	SAMHD1
RARA	pd	SAMHD1
STAT6	pd	SAMHD1
BRCA1	pd	RBL1
BRCA2	pd	RBL1
BRIP1	pd	RBL1
DNMT1	pd	RBL1
E2F1	pd	RBL1
E2F7	pd	RBL1
MXD3	pd	RBL1
TMPO	pd	RBL1
TOP2A	pd	RBL1
HIST1H1B	pd	FAM83D
SFPQ	pd	TOP1
PHF20	pd	CHD6
RXRB	pd	IFT52
BRCA1	pd	MYBL2
BRCA2	pd	MYBL2
BRIP1	pd	MYBL2
DNMT1	pd	MYBL2
E2F1	pd	MYBL2
E2F2	pd	MYBL2
E2F7	pd	MYBL2
E2F8	pd	MYBL2
H2AFZ	pd	MYBL2
HIST1H1B	pd	MYBL2
HIST1H1D	pd	MYBL2
HIST1H1E	pd	MYBL2
HMGB2	pd	MYBL2
MXD3	pd	MYBL2
PCNA	pd	MYBL2
SUV39H1	pd	MYBL2
TMPO	pd	MYBL2
TOP2A	pd	MYBL2
GPBP1L1	pd	SERINC3
RELA	pd	DNTTIP1
E2F2	pd	UBE2C
H2AFZ	pd	UBE2C
HIST1H1B	pd	UBE2C
HIST1H1D	pd	UBE2C
HIST1H1E	pd	UBE2C
HMGB1	pd	UBE2C
HMGB2	pd	UBE2C
MXD3	pd	UBE2C
PKNOX1	pd	UBE2C
TMPO	pd	UBE2C
TOP2A	pd	UBE2C
BCL6	pd	SULF2
RARA	pd	SULF2
MEF2A	pd	PREX1
NCOA1	pd	PREX1
NFKB1	pd	PREX1
RARA	pd	PREX1
USP3	pd	PREX1
BRCA2	pd	CSE1L
CDK5RAP2	pd	CSE1L
DNMT1	pd	CSE1L
EZH2	pd	CSE1L
HIST1H1B	pd	CSE1L
ING2	pd	CSE1L
SMCHD1	pd	CSE1L
TMPO	pd	CSE1L
TOP2A	pd	CSE1L
BCL11A	pd	CEBPB
IRF7	pd	PTPN1
MEF2A	pd	PTPN1
SP3	pd	PTPN1
GTF2B	pd	DPM1
IRF2	pd	NFATC2
CBFB	pd	FAM210B
H2AFZ	pd	AURKA
HIST1H1B	pd	AURKA
HIST1H1D	pd	AURKA
HIST1H1E	pd	AURKA
HMGB1	pd	AURKA
HMGB2	pd	AURKA
MXD3	pd	AURKA
PKNOX1	pd	AURKA
TMPO	pd	AURKA
TOP2A	pd	AURKA
CHD6	pd	GNAS
FOXO1	pd	GNAS
MTA3	pd	GNAS
DNAJB6	pd	CTSZ
FOXO3	pd	CTSZ
GATA2	pd	CTSZ
IRF8	pd	CTSZ
KDM5B	pd	CTSZ
KLF4	pd	CTSZ
MTPN	pd	CTSZ
MYCL	pd	CTSZ
PBX2	pd	CTSZ
TFEB	pd	CTSZ
ZBTB18	pd	CTSZ
HNRNPA2B1	pd	PSMA7
HNRNPU	pd	PSMA7
HDAC1	pd	ADRM1
ARID3B	pd	RPS21
CCNT1	pd	DIDO1
SREBF2	pd	PPDPF
HDAC4	pd	DNAJC5
AKNA	pd	RGS19
ARID5A	pd	RGS19
BCL3	pd	RGS19
CSRNP1	pd	RGS19
H2AFY	pd	RGS19
HLX	pd	RGS19
IRF1	pd	RGS19
IRF5	pd	RGS19
IRF8	pd	RGS19
KLF4	pd	RGS19
LITAF	pd	RGS19
LRRFIP1	pd	RGS19
MTPN	pd	RGS19
POU2F2	pd	RGS19
RUNX2	pd	RGS19
TNF	pd	RGS19
USF1	pd	RGS19
ZBTB18	pd	RGS19
ZFP36	pd	RGS19
CHCHD2	pd	POLR3K
DNMT1	pd	POLR3K
SUV39H1	pd	POLR3K
BHLHE40	pd	PLP2
MYSM1	pd	WDR45
GFI1B	pd	GATA1
H2AFY	pd	GATA1
LDB1	pd	GATA1
NFIA	pd	GATA1
ZFPM1	pd	GATA1
BRCA1	pd	SUV39H1
BRIP1	pd	SUV39H1
H2AFZ	pd	SUV39H1
TMPO	pd	SUV39H1
ZC3H12A	pd	WAS
BRIP1	pd	EBP
HNRNPA2B1	pd	EBP
CHD6	pd	CYBB
KDM5B	pd	CYBB
RPS3	pd	CYBB
TAF1D	pd	CYBB
SMAD2	pd	BCOR
GTF2B	pd	FUNDC1
CCNT1	pd	KDM6A
ELK4	pd	KDM6A
FOXJ3	pd	KDM6A
FOXJ2	pd	NDUFB11
MITF	pd	NDUFB11
ASCL2	pd	CFP
BCL6	pd	CFP
CEBPB	pd	CFP
FOSL2	pd	CFP
HLX	pd	CFP
KDM5B	pd	CFP
KLF4	pd	CFP
MTPN	pd	CFP
MYB	pd	CFP
MYCL	pd	CFP
NLRP3	pd	CFP
RARA	pd	CFP
SPI1	pd	CFP
TFEB	pd	CFP
TNF	pd	CFP
CBFB	pd	DOCK11
HNRNPA2B1	pd	SLC25A5
HNRNPU	pd	SLC25A5
SUB1	pd	UBE2A
BEND5	pd	SEPT6
ETS2	pd	SEPT6
ETV6	pd	SEPT6
HHEX	pd	SEPT6
IRF1	pd	SEPT6
KAT6B	pd	SEPT6
MEF2C	pd	SEPT6
RERE	pd	SEPT6
SOX4	pd	SEPT6
TAF7	pd	SEPT6
TCF4	pd	SEPT6
ATXN1	pd	RPL39
EGR1	pd	RPL39
ELF1	pd	RPL39
ERG	pd	RPL39
ETV6	pd	RPL39
HHEX	pd	RPL39
ZBED3	pd	RPL39
ZMPSTE24	pd	RPL39
HOXA10	pd	NDUFA1
KAT6B	pd	NDUFA1
MEIS1	pd	NDUFA1
MYCN	pd	NDUFA1
NFAT5	pd	NDUFA1
SSBP2	pd	NDUFA1
ZBTB20	pd	NDUFA1
BEND5	pd	SASH3
HIVEP3	pd	SASH3
MEF2A	pd	SASH3
NDN	pd	FHL1
SAFB	pd	HTATSF1
SFPQ	pd	HTATSF1
ATF2	pd	RBMX
CGGBP1	pd	RBMX
HDGF	pd	HMGB3
HIST1H1C	pd	HMGB3
NUCKS1	pd	HMGB3
MTF1	pd	VMA21
NCOA2	pd	MECP2
E2F2	pd	RPL10
ZFP14	pd	RPL10
BANP	pd	TAZ
PIAS1	pd	GDI1
WBP2	pd	GDI1
DNMT1	pd	LAGE3
DNAJC2	pd	DKC1
NCL	pd	DKC1
PA2G4	pd	DKC1
RUVBL2	pd	DKC1
SMARCC1	pd	DKC1
C1D	pd	VBP1
HNRNPK	pd	VBP1
MAF1	pd	VBP1
NCOA2	pd	TBL1X
KLF10	pd	PRKX
TBL1XR1	pd	PRKX
BRCA1	pd	POLA1
BRCA2	pd	POLA1
BRIP1	pd	POLA1
DNMT1	pd	POLA1
E2F1	pd	POLA1
E2F7	pd	POLA1
EZH2	pd	POLA1
MXD3	pd	POLA1
MYBL2	pd	POLA1
PCNA	pd	POLA1
TMPO	pd	POLA1
ELK4	pd	ZFX
E2F1	pd	APOO
PCNA	pd	APOO
BACH1	pd	MSN
ELF4	pd	MSN
RARA	pd	MSN
STAT6	pd	MSN
TNFAIP3	pd	MSN
GPBP1	pd	IGBP1
TAF7	pd	IGBP1
TXK	pd	DLG3
SMAD7	pd	IL2RG
RBMX	pd	NONO
SMARCB1	pd	NONO
HIST1H1B	pd	ERCC6L
MYBL2	pd	ERCC6L
TOP2A	pd	ERCC6L
CHD6	pd	RPS4X
DNMT3B	pd	RPS4X
FOXP1	pd	RPS4X
HOXA9	pd	RPS4X
MEIS1	pd	RPS4X
RPS3	pd	RPS4X
TTC5	pd	RPS4X
ASH1L	pd	ATRX
BPTF	pd	ATRX
CALCOCO1	pd	ATRX
CARF	pd	ATRX
CHD6	pd	ATRX
FOXP1	pd	ATRX
GPBP1	pd	ATRX
HMBOX1	pd	ATRX
PHF20	pd	ATRX
ZBTB20	pd	ATRX
ZFP14	pd	ATRX
CHCHD2	pd	COX7B
DDX58	pd	COX7B
HNRNPA2B1	pd	COX7B
MTF1	pd	COX7B
ZBTB20	pd	COX7B
MEF2A	pd	P2RY10
ATXN1	pd	ITM2A
DNMT3A	pd	ITM2A
DNMT3B	pd	ITM2A
GABPB1	pd	ITM2A
HOXA10	pd	ITM2A
HOXA5	pd	ITM2A
HOXA9	pd	ITM2A
HOXB3	pd	ITM2A
MECOM	pd	ITM2A
MEIS1	pd	ITM2A
SALL2	pd	ITM2A
SMAD5	pd	ITM2A
TET1	pd	ITM2A
ETV5	pd	NAP1L3
GATA3	pd	NAP1L3
HLF	pd	NAP1L3
MECOM	pd	NAP1L3
NDN	pd	NAP1L3
PRDM16	pd	NAP1L3
FOSL2	pd	DIAPH2
IRF5	pd	DIAPH2
NLRP3	pd	DIAPH2
TFEC	pd	DIAPH2
HOXB3	pd	SYTL4
MEIS1	pd	SYTL4
HIST1H1B	pd	CENPI
HIST1H1D	pd	CENPI
HMGB2	pd	CENPI
MXD3	pd	CENPI
TMPO	pd	CENPI
TOP2A	pd	CENPI
MYB	pd	RPL36A
GTF2B	pd	HNRNPH2
HLF	pd	ARMCX1
HOXA10	pd	ARMCX1
KAT6B	pd	ARMCX1
MECOM	pd	ARMCX1
MEIS1	pd	ARMCX1
PRDM16	pd	ARMCX1
RPS3	pd	ARMCX1
SMAD5	pd	ARMCX1
SSBP2	pd	ARMCX1
ZFP28	pd	ARMCX1
HOXA7	pd	ARMCX2
TCEA2	pd	ARMCX2
ZBED3	pd	ARMCX2
CBX2	pd	BEX2
ETV5	pd	BEX4
PURB	pd	BEX4
UBP1	pd	BEX4
CBX2	pd	NGFRAP1
ETV5	pd	NGFRAP1
NR1D1	pd	NGFRAP1
TGIF2	pd	TCEAL1
FLI1	pd	TSC22D3
FOS	pd	TSC22D3
JUN	pd	TSC22D3
CXXC5	pd	MAGED2
GABPB1	pd	MAGED2
HOXA10	pd	MAGED2
HOXA9	pd	MAGED2
HOXB3	pd	MAGED2
MECOM	pd	MAGED2
MEIS1	pd	MAGED2
NDN	pd	MAGED2
PRDM16	pd	MAGED2
ELK4	pd	HUWE1
BRCA2	pd	SMC1A
CDK5RAP2	pd	SMC1A
DNMT1	pd	SMC1A
E2F7	pd	SMC1A
EZH2	pd	SMC1A
MXD3	pd	SMC1A
NUCKS1	pd	SMC1A
SMCHD1	pd	SMC1A
TMPO	pd	SMC1A
TOP2A	pd	SMC1A
NDN	pd	MAGEH1
CEBPB	pd	SAT1
TAF1D	pd	SAT1
TGIF2	pd	SAT1
SET	pd	SMS
FOXK2	pd	EIF1AX
BACH1	pd	SH3KBP1
STAT6	pd	SH3KBP1
BRCA1	pd	RBBP7
BRCA2	pd	RBBP7
BRIP1	pd	RBBP7
DNMT1	pd	RBBP7
E2F1	pd	RBBP7
E2F7	pd	RBBP7
HDAC1	pd	RBBP7
HMGB1	pd	RBBP7
HNRNPA2B1	pd	RBBP7
HNRNPU	pd	RBBP7
PCNA	pd	RBBP7
TMPO	pd	RBBP7
TOP2A	pd	RBBP7
AKNA	pd	AP1S2
BCL6	pd	AP1S2
KDM5B	pd	AP1S2
KLF4	pd	AP1S2
LITAF	pd	AP1S2
MTPN	pd	AP1S2
MYCL	pd	AP1S2
RARA	pd	AP1S2
SPI1	pd	AP1S2
TFEB	pd	AP1S2
THRA	pd	AP1S2
TNF	pd	AP1S2
ZBTB18	pd	AP1S2
HIF1A	pd	TMSB4X
PRDX5	pd	TMSB4X
TFEB	pd	TMSB4X
GATAD1	pd	ARHGAP6
PBX1	pd	ARHGAP6
WDR77	pd	MRPS28
AKNA	pd	PAG1
MEF2A	pd	PAG1
NOTCH1	pd	PAG1
RUNX2	pd	PAG1
BRPF1	pd	FABP5
CBFB	pd	FABP5
MEF2D	pd	FABP5
CARF	pd	ZFAND1
CSRNP2	pd	E2F5
BRPF1	pd	HPS3
ZBTB16	pd	CPA3
KMT2D	pd	TBL1XR1
E2F7	pd	ECT2
H2AFZ	pd	ECT2
HMGB2	pd	ECT2
MXD3	pd	ECT2
PKNOX1	pd	ECT2
TMPO	pd	ECT2
TOP2A	pd	ECT2
NR4A2	pd	TNFSF10
CHD6	pd	TNIK
GATA2	pd	TNIK
GATAD1	pd	TNIK
KDM5B	pd	TNIK
STAT5A	pd	TNIK
ZBTB16	pd	TNIK
MYC	pd	RPL22L1
TFAP4	pd	RPL22L1
TGIF1	pd	RPL22L1
ATXN1	pd	MECOM
ERG	pd	MECOM
HLF	pd	MECOM
HOXA5	pd	MECOM
HOXA9	pd	MECOM
HOXB3	pd	MECOM
LYL1	pd	MECOM
MEIS1	pd	MECOM
NDN	pd	MECOM
NR1D2	pd	MECOM
PRDM16	pd	MECOM
ZFP14	pd	MECOM
ASCL2	pd	GPR160
CBX4	pd	GPR160
CEBPA	pd	GPR160
TBL1XR1	pd	PHC3
KMT2D	pd	PIK3CA
EZH2	pd	ACTL6A
ILF2	pd	ACTL6A
PCNA	pd	ACTL6A
SMARCB1	pd	ACTL6A
IRF5	pd	ANXA5
KLF4	pd	ANXA5
HDAC1	pd	EXOSC9
HNRNPA2B1	pd	EXOSC9
HNRNPK	pd	EXOSC9
HNRNPU	pd	EXOSC9
BRIP1	pd	CCNA2
CDK5RAP2	pd	CCNA2
E2F2	pd	CCNA2
E2F7	pd	CCNA2
H2AFZ	pd	CCNA2
HIST1H1B	pd	CCNA2
HIST1H1D	pd	CCNA2
HIST1H1E	pd	CCNA2
HMGB1	pd	CCNA2
HMGB2	pd	CCNA2
MXD3	pd	CCNA2
MYBL2	pd	CCNA2
SUV39H1	pd	CCNA2
TMPO	pd	CCNA2
TOP2A	pd	CCNA2
BRCA1	pd	PLK4
BRCA2	pd	PLK4
BRIP1	pd	PLK4
CDK5RAP2	pd	PLK4
DNMT1	pd	PLK4
E2F1	pd	PLK4
E2F7	pd	PLK4
E2F8	pd	PLK4
H2AFZ	pd	PLK4
HIST1H1B	pd	PLK4
HIST1H1D	pd	PLK4
HIST1H1E	pd	PLK4
HMGB1	pd	PLK4
HMGB2	pd	PLK4
MXD3	pd	PLK4
MYBL2	pd	PLK4
NFYB	pd	PLK4
PCNA	pd	PLK4
SUV39H1	pd	PLK4
TMPO	pd	PLK4
TOP2A	pd	PLK4
ZBTB21	pd	SETD7
DNMT3A	pd	MAML3
KAT6B	pd	MAML3
EZH2	pd	EXOSC8
HMGB1	pd	EXOSC8
PIH1D1	pd	EXOSC8
THAP1	pd	EXOSC8
MECP2	pd	TSC22D2
TAF7	pd	EIF2A
ELF1	pd	MED12L
MEIS1	pd	MED12L
MYCN	pd	MED12L
PBX1	pd	MED12L
MEF2A	pd	P2RY14
RUNX2	pd	P2RY14
SMAD7	pd	P2RY14
TCF4	pd	P2RY14
RBPJ	pd	MBNL1
RFX3	pd	MBNL1
E2F1	pd	GMPS
EED	pd	GMPS
PCNA	pd	GMPS
YBX1	pd	GMPS
SUB1	pd	SSR3
H1F0	pd	CCNL1
KLF10	pd	CCNL1
NLRC5	pd	CCNL1
TET1	pd	CCNL1
ILF3	pd	RSRC1
HOXA5	pd	IL12A
HOXA9	pd	IL12A
HOXB3	pd	IL12A
MECOM	pd	IL12A
CDK5RAP2	pd	SMC4
E2F2	pd	SMC4
E2F7	pd	SMC4
E2F8	pd	SMC4
EZH2	pd	SMC4
H2AFZ	pd	SMC4
HIST1H1B	pd	SMC4
HIST1H1D	pd	SMC4
HIST1H1E	pd	SMC4
HMGB1	pd	SMC4
HMGB2	pd	SMC4
HNRNPA2B1	pd	SMC4
MXD3	pd	SMC4
PKNOX1	pd	SMC4
TMPO	pd	SMC4
TOP2A	pd	SMC4
TOP2A	pd	TRIM59
ARRB1	pd	PPM1L
HMBOX1	pd	SERPINI1
BEND5	pd	CTSO
TCF4	pd	CTSO
MYCN	pd	GUCY1B3
PBX1	pd	GUCY1B3
SALL2	pd	GUCY1B3
MECOM	pd	GUCY1A3
MEIS1	pd	GUCY1A3
MYCN	pd	GUCY1A3
NDN	pd	GUCY1A3
NFAT5	pd	GUCY1A3
HOXA9	pd	MAP9
ZFP14	pd	MAP9
BRIP1	pd	MND1
E2F7	pd	MND1
H2AFZ	pd	MND1
HMGB1	pd	MND1
HMGB2	pd	MND1
HNRNPU	pd	MND1
SUV39H1	pd	MND1
TMPO	pd	MND1
TOP2A	pd	MND1
BCL6	pd	TMEM154
LITAF	pd	TMEM154
RARA	pd	TMEM154
IRF2	pd	ETV3
AHCTF1	pd	HDGF
NUCKS1	pd	HDGF
RCOR1	pd	HDGF
YY1	pd	HDGF
MYBBP1A	pd	GPATCH4
NCL	pd	GPATCH4
E2F7	pd	IQGAP3
HIST1H1B	pd	IQGAP3
HIST1H1E	pd	IQGAP3
HMGB2	pd	IQGAP3
MXD3	pd	IQGAP3
TMPO	pd	IQGAP3
TOP2A	pd	IQGAP3
CNBP	pd	CCT3
REXO4	pd	CCT3
ASCL2	pd	SEMA4A
BCL6	pd	SEMA4A
BHLHE40	pd	SEMA4A
FOXO3	pd	SEMA4A
HOXB2	pd	SEMA4A
RYBP	pd	LMNA
DNMT3B	pd	MEX3A
HOXA10	pd	MEX3A
TET1	pd	MEX3A
SSBP2	pd	LAMTOR2
NDN	pd	SYT11
PRDM16	pd	SYT11
TCF7L2	pd	SYT11
ATRX	pd	ASH1L
BPTF	pd	ASH1L
CARF	pd	ASH1L
CCNT1	pd	ASH1L
CHD6	pd	ASH1L
CREB1	pd	ASH1L
FOXP1	pd	ASH1L
MECP2	pd	ASH1L
MYSM1	pd	ASH1L
VEZF1	pd	ASH1L
NOSTRIN	pd	FDPS
ZBTB48	pd	DPM3
H2AFY2	pd	ADAM15
MTF2	pd	ZBTB7B
BRCA1	pd	CKS1B
BRIP1	pd	CKS1B
CDK5RAP2	pd	CKS1B
E2F7	pd	CKS1B
H2AFZ	pd	CKS1B
HIST1H1B	pd	CKS1B
HMGB1	pd	CKS1B
HMGB2	pd	CKS1B
HNRNPA2B1	pd	CKS1B
MXD3	pd	CKS1B
SAP30	pd	CKS1B
SUV39H1	pd	CKS1B
TMPO	pd	CKS1B
TOP2A	pd	CKS1B
SARNP	pd	HAX1
TRIM28	pd	UBAP2L
BATF	pd	TPM3
HMGN3	pd	TPM3
MTPN	pd	TPM3
RB1	pd	TPM3
USF1	pd	TPM3
E2F2	pd	RPS27
H2AFZ	pd	RPS27
HHEX	pd	RPS27
HMGB2	pd	RPS27
ZBTB20	pd	RPS27
ZMPSTE24	pd	RPS27
PBX1	pd	RAB13
HNRNPK	pd	ILF2
NONO	pd	ILF2
SMARCB1	pd	ILF2
SMARCE1	pd	ILF2
CTCF	pd	CHTOP
HOPX	pd	S100A4
PPARD	pd	S100A4
RARG	pd	S100A4
RXRA	pd	S100A4
HOPX	pd	S100A6
ASCL2	pd	S100A11
BHLHE40	pd	S100A11
CEBPB	pd	S100A11
FOSL2	pd	S100A11
NPM1	pd	S100A11
PURB	pd	S100A11
SPI1	pd	S100A11
BACH1	pd	S100A10
KLF8	pd	S100A10
MYB	pd	S100A10
NFKB1	pd	S100A10
RBPJ	pd	S100A10
ERCC3	pd	MRPL9
ATF2	pd	POGZ
ERCC3	pd	PSMB4
SOX6	pd	SELENBP1
MIER1	pd	GABPB2
SIRT1	pd	GABPB2
DNMT3A	pd	MLLT11
RFX3	pd	MLLT11
ZBED3	pd	MLLT11
AKNA	pd	CTSS
BCL3	pd	CTSS
KLF4	pd	CTSS
MTPN	pd	CTSS
MYCL	pd	CTSS
POU2F2	pd	CTSS
RARA	pd	CTSS
TFEB	pd	CTSS
USF1	pd	CTSS
USF2	pd	CTSS
ZBTB18	pd	CTSS
WBP2	pd	ENSA
CDK5RAP2	pd	ANP32E
E2F7	pd	ANP32E
H2AFZ	pd	ANP32E
HMGB1	pd	ANP32E
HMGB2	pd	ANP32E
HNRNPA2B1	pd	ANP32E
MXD3	pd	ANP32E
NUCKS1	pd	ANP32E
TMPO	pd	ANP32E
TOP2A	pd	ANP32E
BASP1	pd	PLEKHO1
BCL3	pd	PLEKHO1
H2AFY	pd	PLEKHO1
HIVEP3	pd	PLEKHO1
IRF5	pd	PLEKHO1
KLF4	pd	PLEKHO1
MEF2A	pd	PLEKHO1
MEF2D	pd	PLEKHO1
POU2F2	pd	PLEKHO1
RARA	pd	PLEKHO1
RUNX2	pd	PLEKHO1
USF1	pd	PLEKHO1
USF2	pd	PLEKHO1
HDAC1	pd	SF3B4
SATB1	pd	SV2A
KDM3A	pd	POLR3GL
RXRB	pd	POLR3GL
ZBTB38	pd	POLR3GL
ZFP28	pd	ACP6
RFX2	pd	CHD1L
H2AFY	pd	PHGDH
TCEA2	pd	PHGDH
BRCA1	pd	TTF2
BRIP1	pd	TTF2
CDK5RAP2	pd	TTF2
E2F7	pd	TTF2
HIST1H1B	pd	TTF2
HMGB2	pd	TTF2
MXD3	pd	TTF2
PKNOX1	pd	TTF2
SMCHD1	pd	TTF2
TMPO	pd	TTF2
TOP2A	pd	TTF2
NOTCH1	pd	TSPAN2
XBP1	pd	TSPAN2
NFKB2	pd	PTPN22
TTC5	pd	RSBN1
GTF2B	pd	RAP1A
RARG	pd	RAP1A
HNRNPA2B1	pd	ATP5F1
HNRNPU	pd	ATP5F1
NFYC	pd	ATP5F1
AKNA	pd	CD53
ARID5A	pd	CD53
BCL3	pd	CD53
IRF1	pd	CD53
USF1	pd	CD53
ZBTB18	pd	CD53
GTF2B	pd	GNAI3
ERCC3	pd	PSMA5
HNRNPK	pd	PSMA5
SARNP	pd	PSMA5
MYEF2	pd	GPSM2
GPBP1	pd	PRPF38B
H2AFY	pd	VAV3
IRF1	pd	VAV3
RERE	pd	VAV3
VEZF1	pd	S1PR1
CARF	pd	DPH5
CHD6	pd	DPH5
KDM5B	pd	DPH5
STAT5A	pd	DPH5
TAF1D	pd	DPH5
ZBTB38	pd	DPH5
RXRB	pd	TRMT13
CDK5RAP2	pd	SASS6
HIST1H1D	pd	SASS6
HMGB1	pd	SASS6
HMGB2	pd	SASS6
PKNOX1	pd	SASS6
TOP2A	pd	SASS6
CBFB	pd	TMEM56
SPHK1	pd	TMEM56
SOX6	pd	GCLM
NCL	pd	GAR1
PA2G4	pd	GAR1
RUVBL2	pd	GAR1
FLI1	pd	PLA2G12A
DNMT3A	pd	RPL34
E2F2	pd	RPL34
H2AFZ	pd	RPL34
HHEX	pd	RPL34
MZF1	pd	RPL34
RNF141	pd	RPL34
RPS3	pd	RPL34
ZBTB16	pd	RPL34
ZBTB20	pd	RPL34
ZMPSTE24	pd	RPL34
STOX1	pd	HADH
CEBPB	pd	SGMS2
USP3	pd	NFKB1
ERG	pd	EMCN
HLF	pd	EMCN
HOXA5	pd	EMCN
HOXB3	pd	EMCN
MECOM	pd	EMCN
PRDM16	pd	EMCN
TCF7L2	pd	EMCN
BRCA1	pd	H2AFZ
BRIP1	pd	H2AFZ
E2F2	pd	H2AFZ
E2F7	pd	H2AFZ
HMGB2	pd	H2AFZ
HNRNPA2B1	pd	H2AFZ
MXD3	pd	H2AFZ
TMPO	pd	H2AFZ
TOP2A	pd	H2AFZ
ZBTB20	pd	H2AFZ
ZMPSTE24	pd	H2AFZ
H1F0	pd	DAPP1
HIVEP2	pd	DAPP1
KLF8	pd	DAPP1
MNT	pd	DAPP1
PLAG1	pd	DAPP1
TET1	pd	DAPP1
ZBTB7B	pd	DAPP1
CNBP	pd	ADH5
SMARCB1	pd	ADH5
SMARCE1	pd	ADH5
ETS1	pd	LMO4
ETV3	pd	MCOLN2
RUNX2	pd	MCOLN2
ZBTB16	pd	SAMD13
ATRX	pd	PRKACB
ATXN1	pd	PRKACB
CALCOCO1	pd	PRKACB
ERG	pd	PRKACB
FOXP1	pd	PRKACB
HMBOX1	pd	PRKACB
MEIS1	pd	PRKACB
NFAT5	pd	PRKACB
RBMX	pd	PRKACB
SMAD5	pd	PRKACB
[truncated: 7,060 more rows]
